# Supplementary material for: Coordinate genomic association of transcription factors controlled by an imported quorum sensing peptide in Cryptococcus neoformans
Source: PLoS Genet. 2020 Sep 21;16(9):e1008744. doi: 10.1371/journal.pgen.1008744 (PMC7537855; doi:10.1371/journal.pgen.1008744)
Supplement: S1 Table — Quantification of bands in fluorescent immunoblots was performed using the ImageJ gel analysis tool. A student's T-test was performed to determine significance of the difference in averages of transcription factor expression between wild type and qsp1Δ mutant conditions. (XLSX) [file pgen.1008744.s008.xlsx]

## Sheet: Fig3A data
strain	abbreviation	antiflag	antihistoneH3	flag/his	avg	stdev
Cqs2-2xFLAG	C	8122.15	25573.8	0.317597	0.257562	0.0849028
Cqs2-2xFLAG	C	4181.91	21171.4	0.197526
qsp1∆; Cqs2-2xFLAG	qC	3265.67	22528.5	0.144957	0.203669	0.0830307
qsp1∆; Cqs2-2xFLAG	qC	5614.69	21399.1	0.26238
Liv3-2xFLAG	L	3026.83	14983.3	0.202013	0.216804	0.020917
Liv3-2xFLAG	L	3868.83	16705.2	0.231594
qsp1∆; Liv3-2xFLAG	qL	6125.71	19118.3	0.320411	0.344033	0.0334065
qsp1∆; Liv3-2xFLAG	qL	7885.98	21449.4	0.367655
3xFLAG-Nrg1	N	12308.9	18016.4	0.683204	0.700879	0.0249974
3xFLAG-Nrg1	N	7732.27	10760.9	0.718555
qsp1∆; 3xFLAG-Nrg1	qN	15468.2	9394.58	1.6465	1.85225	0.290981
qsp1∆; 3xFLAG-Nrg1	qN	17961.8	8727.77	2.05801
	abbreviation	Rep1	Rep 2	T-test P value	Significant?
array 1	C	0.317597	0.197526	0.586744	No
array 2	qC	0.144957	0.26238
array 1	L	0.202013	0.231594	0.0447866	Yes
array 2	qL	0.320411	0.367655
array 1	N	0.683204	0.718555	0.030697	Yes
array 2	qN	1.6465	2.05801
				Students T-Test
