# Supplementary material for: Coordinate genomic association of transcription factors controlled by an imported quorum sensing peptide in Cryptococcus neoformans
Source: PLoS Genet. 2020 Sep 21;16(9):e1008744. doi: 10.1371/journal.pgen.1008744 (PMC7537855; doi:10.1371/journal.pgen.1008744)
Supplement: S2 Table — The Fig generated from the data is indicated. Analysis of differentially bound (diff), decreased in binding level (less bound), or increased in binding levels (more bound) of these transcription factors to sets of genes in different mutants compared to wild type is included. (XLSX) [file pgen.1008744.s009.xlsx]

## Sheet: OD1 Paper Data Stats
Comparison of genes significantly differentially expressed in mutant vs. wild type, OD1	SET 1 (RNA-seq)	SET 2 (RNA-seq)	Set 1 (# of genes)	Set2 (# of genes)	Overlap	P-value	Figure	new data >>>
	cqs2∆ vs. WT (sig changed)	qsp1∆ vs WT (sig changed)	87	340	63	0	2C
	nrg1∆ vs. WT (sig changed)	qsp1∆ vs WT (sig changed)	181	340	54	0	2C
	liv3∆ vs. WT (sig changed)	qsp1∆ vs WT (sig changed)	33	340	19	0	2C
	cqs2∆ vs. WT (sig changed)	nrg1∆ vs. WT (sig changed)	87	181	26	0	2C
	nrg1∆ vs. WT (sig changed)	liv3∆ vs. WT (sig changed)	181	33	9	5.84126e-09	2C
	liv3∆ vs. WT (sig changed)	cqs2∆ vs. WT (sig changed)	33	87	8	1.421e-10	2C
	cqs2∆ vs. WT (sig increased)	qsp1∆ vs WT (sig increased)	41	171	24	0	2C
	nrg1∆ vs. WT (sig increased)	qsp1∆ vs WT (sig increased)	84	171	22	0	2C
	liv3∆ vs. WT (sig increased)	qsp1∆ vs WT (sig increased)	26	171	14	0	2C
	cqs2∆ vs. WT (sig increased)	nrg1∆ vs. WT (sig increased)	41	84	5	8.07789e-06	2C
	nrg1∆ vs. WT (sig increased)	liv3∆ vs. WT (sig increased)	84	26	7	4.06097e-10	2C
	liv3∆ vs. WT (sig increased)	cqs2∆ vs. WT (sig increased)	26	41	2	0.000443488	2C
	cqs2∆ vs. WT (sig decreased)	qsp1∆ vs WT (sig decreased)	46	169	39	0	2C
	nrg1∆ vs. WT (sig decreased)	qsp1∆ vs WT (sig decreased)	97	169	28	0	2C
	liv3∆ vs. WT (sig decreased)	qsp1∆ vs WT (sig decreased)	7	169	4	1.57326e-07	2C
	cqs2∆ vs. WT (sig decreased)	nrg1∆ vs. WT (sig decreased)	46	97	19	0	2C
	nrg1∆ vs. WT (sig decreased)	liv3∆ vs. WT (sig decreased)	97	7	2	8.70938e-05	2C
	liv3∆ vs. WT (sig decreased)	cqs2∆ vs. WT (sig decreased)	7	46	4	2.05275e-10	2C
Comparison of genes significantly differentially expressed in mutant vs. wild type, OD5	SET 1 (RNA-seq)	SET 2 (RNA-seq)	Set 1 (# of genes)	Set2 (# of genes)	Overlap (# of genes)	p-value (adjusted)	Figure
	cqs2∆ vs. WT (sig changed)	qsp1∆ vs WT (sig changed)	190	403	73	0	2C
	nrg1∆ vs. WT (sig changed)	qsp1∆ vs WT (sig changed)	525	403	178	0	2C
	liv3∆ vs. WT (sig changed)	qsp1∆ vs WT (sig changed)	56	403	15	9.86e-07	2C
	cqs2∆ vs. WT (sig changed)	nrg1∆ vs. WT (sig changed)	190	525	38	8.03e-08	2C
	nrg1∆ vs. WT (sig changed)	liv3∆ vs. WT (sig changed)	525	56	24	4.97e-13	2C
	liv3∆ vs. WT (sig changed)	cqs2∆ vs. WT (sig changed)	56	190	8	0.000302	2C
	cqs2∆ vs. WT (sig increased)	qsp1∆ vs WT (sig increased)	26	153	18	0	2C
	nrg1∆ vs. WT (sig increased)	qsp1∆ vs WT (sig increased)	218	153	80	0	2C
	liv3∆ vs. WT (sig increased)	qsp1∆ vs WT (sig increased)	45	153	8	7.42e-06	2C
	cqs2∆ vs. WT (sig increased)	nrg1∆ vs. WT (sig increased)	26	218	10	1.94e-09	2C
	nrg1∆ vs. WT (sig increased)	liv3∆ vs. WT (sig increased)	218	45	14	4.32e-11	2C
	liv3∆ vs. WT (sig increased)	cqs2∆ vs. WT (sig increased)	45	26	0	1	2C
	cqs2∆ vs. WT (sig decreased)	qsp1∆ vs WT (sig decreased)	164	250	55	0	2C
	nrg1∆ vs. WT (sig decreased)	qsp1∆ vs WT (sig decreased)	307	250	93	0	2C
	liv3∆ vs. WT (sig decreased)	qsp1∆ vs WT (sig decreased)	11	250	1	1	2C
	cqs2∆ vs. WT (sig decreased)	nrg1∆ vs. WT (sig decreased)	164	307	21	4.36e-05	2C
	nrg1∆ vs. WT (sig decreased)	liv3∆ vs. WT (sig decreased)	307	11	5	4.72e-05	2C
	liv3∆ vs. WT (sig decreased)	cqs2∆ vs. WT (sig decreased)	11	164	0	NA	2C
Comparison of promoters bound by each TF in WT or qsp1∆, OD1	SET 1 (ChIP-seq)	SET 2 (ChIP-seq)	Set 1 (# of genes)	Set2 (# of genes)	Overlap	P-adj	Figure
	Bound by C	Bound by N	525	480	411	0	Figure 3E
	Bound by N	Bound by L	480	328	277	0	Figure 3E
	Bound by L	Bound by C	328	525	306	0	Figure 3E
	Bound by C	Bound by C in qsp1∆	525	709	475	0
	Bound by N	Bound by N in qsp1∆	480	426	349	0
	Bound by L	Bound by L in qsp1∆	328	324	269	0
Comparison of promoters that are differentially bound by each TF in qsp1∆ vs. WT, OD1	SET 1 (ChIP-seq)	SET 2 (ChIP-seq)	Set 1 (# of genes)	Set2 (# of genes)	Overlap	P-adj	Figure
	Diff bound by C in qsp1∆ vs. WT	Diff bound by N in qsp1∆ vs. WT	207	174	101	0	Figure 3F
	Diff bound by N in qsp1∆ vs. WT	Diff bound by L in qsp1∆ vs. WT	174	104	45	0	Figure 3F
	Diff bound by L in qsp1∆ vs. WT	Diff bound by C in qsp1∆ vs. WT	104	207	66	0	Figure 3F
	Less bound by C in qsp1∆ vs. WT	Less bound by N in qsp1∆ vs. WT	200	120	99	0	Figure 3G, 3H
	Less bound by N in qsp1∆ vs. WT	Less bound by L in qsp1∆ vs. WT	120	72	42	0	Figure 3G, 3H
	Less bound by L in qsp1∆ vs. WT	Less bound by C in qsp1∆ vs. WT	72	200	63	0	Figure 3G, 3H
	Less bound by C in qsp1∆ vs. WT	More bound by N in qsp1∆ vs. WT	200	54	0	1
	Less bound by N in qsp1∆ vs. WT	More bound by L in qsp1∆ vs. WT	120	32	3	0.182
	Less bound by L in qsp1∆ vs. WT	More bound by C in qsp1∆ vs. WT	72	7	0	1
	More bound by C in qsp1∆ vs. WT	Less bound by N in qsp1∆ vs. WT	7	120	0	1
	More bound by N in qsp1∆ vs. WT	Less bound by L in qsp1∆ vs. WT	54	72	0	1
	More bound by L in qsp1∆ vs. WT	Less bound by C in qsp1∆ vs. WT	32	200	2	1
	More bound by C in qsp1∆ vs. WT	More bound by N in qsp1∆ vs. WT	7	54	2	0.00133	Figure 3G
	More bound by N in qsp1∆ vs. WT	More bound by L in qsp1∆ vs. WT	54	32	0	1	Figure 3G
	More bound by L in qsp1∆ vs. WT	More bound by C in qsp1∆ vs. WT	32	7	1	0.0374	Figure 3G
ChIP seq vs RNA-seq (for each TF, in WT), OD1	SET 1 (ChIP seq)	SET 2 (RNA-seq)	Set 1 (# of genes)	Set2 (# of genes)	Overlap (# of genes)	P-adj	Figure
sig vs sig	Bound by C	cqs2∆ vs. WT (sig changed)	525	87	37	0	Figure 4A
sig vs sig	Bound by N	nrg1∆ vs. WT (sig changed)	480	181	51	0	Figure 4A
sig vs sig	Bound by L	liv3∆ vs. WT (sig changed)	328	33	13	6.19e-09	Figure 4A
sig vs up	Bound by C	cqs2∆ vs. WT (sig increased)	525	41	11	0.00265
sig vs up	Bound by N	nrg1∆ vs. WT (sig increased)	480	84	23	8.13e-08
sig vs up	Bound by L	liv3∆ vs. WT (sig increased)	328	26	8	0.000135
sig vs down	Bound by C	cqs2∆ vs. WT (sig decreased)	525	46	26	0
sig vs down	Bound by N	nrg1∆ vs. WT (sig decreased)	480	97	28	3.93e-10
sig vs down	Bound by L	liv3∆ vs. WT (sig decreased)	328	7	5	6.11e-06
Comparison of promoters differentially bound by each TF to genes differentially expressed in qsp1∆ vs. WT, OD1	SET 1( genes >1.5x diff bound and called as bound)	SET 2 (RNA-seq)	Set 1 (# of genes)	Set2 (# of genes)	Overlap (# of genes)	P-adj	Figure
sig vs sig	diff bound by C in qsp1∆ vs. WT	qsp1∆ vs WT (sig changed)	207	340	49	0	Figure 4B
sig vs sig	diff bound by N in qsp1∆ vs. WT	qsp1∆ vs WT (sig changed)	174	340	30	1.66e-08	Figure 4B
sig vs sig	diff bound by L in qsp1∆ vs. WT	qsp1∆ vs WT (sig changed)	104	340	26	2.44e-11	Figure 4B
down vs up	less bound by C in qsp1∆ vs. WT	qsp1∆ vs WT (sig increased)	200	171	17	0.000141
down vs up	less bound by N in qsp1∆ vs. WT	qsp1∆ vs WT (sig increased)	72	171	4	1
down vs up	less bound by L in qsp1∆ vs. WT	qsp1∆ vs WT (sig increased)	120	171	2	1
down vs down	less bound by C in qsp1∆ vs. WT	qsp1∆ vs WT (sig decreased)	200	169	32	0
down vs down	less bound by N in qsp1∆ vs. WT	qsp1∆ vs WT (sig decreased)	72	169	18	2.37e-13
down vs down	less bound by L in qsp1∆ vs. WT	qsp1∆ vs WT (sig decreased)	120	169	21	5.09e-12
up vs up	more bound by C in qsp1∆ vs. WT	qsp1∆ vs WT (sig increased)	7	171	0	1
up vs up	more bound by N in qsp1∆ vs. WT	qsp1∆ vs WT (sig increased)	32	171	3	0.648
up vs up	more bound by L in qsp1∆ vs. WT	qsp1∆ vs WT (sig increased)	54	171	7	0.00386
up vs down	more bound by C in qsp1∆ vs. WT	qsp1∆ vs WT (sig decreased)	7	169	0	1
up vs down	more bound by N in qsp1∆ vs. WT	qsp1∆ vs WT (sig decreased)	32	169	1	1
up vs down	more bound by L in qsp1∆ vs. WT	qsp1∆ vs WT (sig decreased)	54	169	0	1
Promoters differentially bound by all 3 TFs compared to differentially expressed genes in qsp1∆ vs. WT, OD1	Set 1	Set 2 (RNA-seq)	Set 1 (# of genes)	Set2 (# of genes)	Overlap (# of genes)	P-adj	Figure
	diff bound by C,N, & L	qsp1∆ vs WT (sig changed)	44	340	15	7.4e-09	Figure 4E
	diff bound by C,N, & L	qsp1∆ vs WT (sig increased)	44	171	0	1	Figure 4E
	diff bound by C,N, & L	qsp1∆ vs WT (sig decreased)	44	169	15	1.38e-13	Figure 4E
	less bound by C, N & L	qsp1∆ vs WT (sig changed)	42	340	14	3.94e-08
	less bound by C, N & L	qsp1∆ vs WT (sig increased)	42	171	0	1
	less bound by C, N & L	qsp1∆ vs WT (sig decreased)	42	169	14	1.5e-12
	more bound by C, N & L	qsp1∆ vs WT (sig changed)	0	340	0	0
	more bound by C, N & L	qsp1∆ vs WT (sig increased)	0	171	0	0
	more bound by C, N & L	qsp1∆ vs WT (sig decreased)	0	169	0	0
Comparison between sets of genes bound by each TF in each tf∆ mutant vs. WT, OD1	Set 1	Set 2	Set 1 (# of genes)	Set2 (# of genes)	Overlap (# of genes)	P-adj	Figure
	Bound by C	Bound by C in nrg1∆	337	401	270	0
	Bound by L	Bound by L in nrg1∆	371	249	199	0
	Bound by N	Bound by N in cqs2∆	480	709	357	0
	Bound by L	Bound by L in cqs2∆	371	236	221	0
Comparison of promoters differentially bound by each TF in each mutant, OD1	Set 1	Set 2	Set 1 (# of genes)	Set2 (# of genes)	Overlap (# of genes)	P-adj	Figure
sig vs sig	diff bound by N in qsp1∆	diff bound by N in cqs2∆	174	507	142	0
sig vs sig	diff bound by C in qsp1∆	diff bound by C in nrg1∆	207	243	96	0
sig vs sig	diff bound by L in qsp1∆	diff bound by L in cqs2∆	104	360	78	0
sig vs sig	diff bound by L in qsp1∆	diff bound by L in nrg1∆	104	300	53	0
sig vs sig	diff bound by L in cqs2∆	diff bound by L in nrg1∆	360	300	245	0
down vs down	less bound by N in qsp1∆	less bound by N in cqs2∆	120	258	116	0	Figure 5C, 5D, supp 5A
down vs down	less bound by C in qsp1∆	less bound by C in nrg1∆	200	69	27	0	Figure 5C, 5D, supp 5A
down vs down	less bound by L in qsp1∆	less bound by L in cqs2∆	72	357	64	0	Figure 5C, 5D, supp 5A
down vs down	less bound by L in qsp1∆	less bound by L in nrg1∆	72	245	29	0	Figure 5C, 5D, supp 5A
down vs down	less bound by L in cqs2∆	less bound by L in nrg1∆	357	245	231	0
down vs up	less bound by N in qsp1∆	more bound by N in cqs2∆	120	249	0	1
down vs up	less bound by C in qsp1∆	more bound by C in nrg1∆	200	174	67	0
down vs up	less bound by L in qsp1∆	more bound by L in cqs2∆	72	3	1	0.0278
down vs up	less bound by L in qsp1∆	more bound by L in nrg1∆	72	55	10	4.66e-10
down vs up	less bound by L in cqs2∆	more bound by L in nrg1∆	357	55	13	3.65e-05
up vs down	more bound by N in qsp1∆	less bound by N in cqs2∆	54	258	0	1
up vs down	more bound by C in qsp1∆	less bound by C in nrg1∆	7	69	2	0.00279
up vs down	more bound by L in qsp1∆	less bound by L in cqs2∆	32	357	13	1.16e-08
up vs down	more bound by L in qsp1∆	less bound by L in nrg1∆	32	245	11	2.84e-08
up vs down	more bound by L in cqs2∆	less bound by L in nrg1∆	3	245	0	1
up vs up	more bound by N in qsp1∆	more bound by N in cqs2∆	54	249	26	0
up vs up	more bound by C in qsp1∆	more bound by C in nrg1∆	7	174	0	1
up vs up	more bound by L in qsp1∆	more bound by L in cqs2∆	32	3	0	1
up vs up	more bound by L in qsp1∆	more bound by L in nrg1∆	32	55	3	0.00935
up vs up	more bound by L in cqs2∆	more bound by L in nrg1∆	3	55	1	0.0161
