# Supplementary material for: Coordinate genomic association of transcription factors controlled by an imported quorum sensing peptide in Cryptococcus neoformans
Source: PLoS Genet. 2020 Sep 21;16(9):e1008744. doi: 10.1371/journal.pgen.1008744 (PMC7537855; doi:10.1371/journal.pgen.1008744)
Supplement: S3 Table — Set of genes that are differentially bound by either Cqs2, Liv3, or Nrg1, and their respective log2-fold expression difference in qsp1Δ compared to wild type. Non-significant differences are given a value of "NA", significant decreases in mutant are shown in blue, and significant increases in qsp1Δ over wild type are shown in yellow. (XLSX) [file pgen.1008744.s010.xlsx]

## Sheet: Supplemental Fig 4A data
Gene	Cqs2 ChIP fold change (qsp1∆ vs wild type)	Liv3 ChIP fold change (qsp1∆ vs wild type)	Nrg1 ChIP fold change (qsp1∆ vs wild type)	Log2fold expression difference (qsp1∆ vs wild type)
CNAG_00776	-1.06336	NA	-0.747958	NA
CNAG_06204	-1.02779	NA	-0.773999	NA
CNAG_06568	-1.02341	NA	-0.809718	NA
CNAG_05836	-0.984844	NA	-0.770334	NA
CNAG_00800	-0.959483	NA	-0.755038	NA
CNAG_02860	-1.08998	NA	-0.84383	NA
CNAG_03011	-1.10836	NA	-0.814065	NA
CNAG_04774	-1.14291	NA	-0.873677	NA
CNAG_02658	-1.16052	NA	-0.794834	NA
CNAG_05864	-0.91982	NA	-0.714635	NA
CNAG_06760	-0.907189	NA	-0.710325	NA
CNAG_00194	-0.864621	NA	-0.730466	NA
CNAG_00903	-0.842857	NA	-0.626559	NA
CNAG_00904	-0.985914	NA	-0.605015	NA
CNAG_03524	-0.92542	NA	-0.606254	NA
CNAG_06219	-0.959152	NA	-1.00342	NA
CNAG_03516	-0.914247	NA	-0.991526	NA
CNAG_07955	-0.860859	NA	-0.90232	NA
CNAG_02822	-0.895416	NA	-0.83535	NA
CNAG_00549	-0.734373	NA	-0.973732	NA
CNAG_06577	-0.675925	NA	-0.927909	NA
CNAG_06567	-0.748311	NA	-0.810391	NA
CNAG_01846	-0.703395	NA	-0.787675	NA
CNAG_04504	-0.755571	NA	-0.742543	NA
CNAG_05914T0	-0.735852	NA	-0.7138	NA
CNAG_00909	-0.664608	NA	-0.75576	NA
CNAG_02225	-0.652326	NA	-0.732802	NA
CNAG_03177	-0.596839	NA	-0.743732	NA
CNAG_04705	-0.770066	NA	-0.683732	NA
CNAG_03727	-0.740195	NA	-0.672177	NA
CNAG_00729	-0.783409	NA	-0.648547	NA
CNAG_02525	-0.759916	NA	-0.616879	NA
CNAG_06698	-0.699119	NA	-0.607949	NA
CNAG_03455	-0.603851	NA	-0.651223	NA
CNAG_07512	-0.599095	NA	-0.644622	NA
CNAG_03050	-0.606342	NA	-0.630453	NA
CNAG_00814	-0.642327	NA	-0.636932	NA
CNAG_04868	-0.62386	NA	-0.607574	NA
CNAG_02711	-0.598697	NA	-1.22421	NA
CNAG_07470	-1.378	NA	-1.02292	NA
CNAG_00765	-1.35708	NA	-1.00724	NA
CNAG_02850	-1.46587	NA	-1.07281	NA
CNAG_00563	-1.34149	NA	-0.857976	NA
CNAG_00588	-1.66184	NA	-1.18975	NA
CNAG_07540	-1.00111	NA	-1.16537	NA
CNAG_06203	-1.15268	NA	-0.983243	NA
CNAG_02958	-1.37524	NA	-1.54469	NA
CNAG_03329	-0.715951	NA	NA	NA
CNAG_06290	-0.715858	NA	NA	NA
CNAG_01562	-0.714411	NA	NA	NA
CNAG_04016	-0.71245	NA	NA	NA
CNAG_03706	-0.708559	NA	NA	NA
CNAG_04801	-0.704569	NA	NA	NA
CNAG_00897	-0.681268	NA	NA	NA
CNAG_02990	-0.679417	NA	NA	NA
CNAG_01621	-0.68707	NA	NA	NA
CNAG_05375	-0.696744	NA	NA	NA
CNAG_00732	-0.692108	NA	NA	NA
CNAG_06908	-0.672624	NA	NA	NA
CNAG_02322	-0.670984	NA	NA	NA
CNAG_00442	-0.667025	NA	NA	NA
CNAG_00745	-0.660071	NA	NA	NA
CNAG_04675	-0.659802	NA	NA	NA
CNAG_00730	-0.660506	NA	NA	NA
CNAG_04992	-0.649859	NA	NA	NA
CNAG_06191	-0.64795	NA	NA	NA
CNAG_06762	-0.654208	NA	NA	NA
CNAG_06828	-0.642907	NA	NA	NA
CNAG_05369	-0.636991	NA	NA	NA
CNAG_03915	-0.632435	NA	NA	NA
CNAG_04517	-0.625341	NA	NA	NA
CNAG_04862	-0.617063	NA	NA	NA
CNAG_00236	-0.612559	NA	NA	NA
CNAG_04807	-0.595017	NA	NA	NA
CNAG_03764	-0.593775	NA	NA	NA
CNAG_02029	-0.599576	NA	NA	NA
CNAG_02849	-0.585753	NA	NA	NA
CNAG_06541	-0.77145	NA	NA	NA
CNAG_00902	-0.765721	NA	NA	NA
CNAG_08008	-0.755958	NA	NA	NA
CNAG_05313	-0.751629	NA	NA	NA
CNAG_05586	-0.743613	NA	NA	NA
CNAG_03859	-0.737777	NA	NA	NA
CNAG_00178	-0.72907	NA	NA	NA
CNAG_00184	-0.880595	NA	NA	NA
CNAG_04505	-0.879128	NA	NA	NA
CNAG_01239	-0.876092	NA	NA	NA
CNAG_04837	-0.896713	NA	NA	NA
CNAG_00336	-0.928471	NA	NA	NA
CNAG_06765	-0.926808	NA	NA	NA
CNAG_00183	-0.851819	NA	NA	NA
CNAG_02527	-0.850992	NA	NA	NA
CNAG_01082	-0.842057	NA	NA	NA
CNAG_03526	-0.814289	NA	NA	NA
CNAG_00456	-0.80708	NA	NA	NA
CNAG_04245	-0.825003	NA	NA	NA
CNAG_06897	-0.978535	NA	NA	NA
CNAG_00895	-0.969012	NA	NA	NA
CNAG_02586	-1.02366	NA	NA	NA
CNAG_00039	-1.10069	NA	NA	NA
CNAG_02588	-1.08279	NA	NA	NA
CNAG_04342	-1.30581	NA	NA	NA
CNAG_07734	-1.29875	NA	NA	NA
CNAG_01761	-1.20254	NA	NA	NA
CNAG_06267	-1.41382	NA	NA	NA
CNAG_00038	-1.80576	NA	NA	NA
CNAG_04271	-1.66008	NA	NA	NA
CNAG_00815	NA	NA	-0.654392	NA
CNAG_06583	NA	NA	-0.654181	NA
CNAG_05835	NA	NA	-0.658789	NA
CNAG_06776	NA	NA	-0.676187	NA
CNAG_04857	NA	NA	-0.702112	NA
CNAG_06396	NA	NA	-0.696229	NA
CNAG_05550	NA	NA	-0.712798	NA
CNAG_00011	NA	NA	-0.586789	NA
CNAG_05515	NA	NA	-0.585244	NA
CNAG_01576	NA	NA	-0.588908	NA
CNAG_07965	NA	NA	-0.600931	NA
CNAG_03492	NA	NA	-0.783693	NA
CNAG_01281	NA	NA	-0.779339	NA
CNAG_06751	NA	NA	-0.768431	NA
CNAG_06672	NA	NA	-0.838916	NA
CNAG_07911	NA	NA	-0.809251	NA
CNAG_05381	NA	NA	-0.902957	NA
CNAG_07742	NA	NA	-0.885503	NA
CNAG_05727	NA	NA	-1.27063	NA
CNAG_06673	NA	NA	-1.20336	NA
CNAG_06871	NA	-0.638505	NA	NA
CNAG_01030	NA	-0.631218	NA	NA
CNAG_05743	NA	-0.651942	NA	NA
CNAG_01448	NA	-0.681238	NA	NA
CNAG_03355	NA	-0.89703	NA	NA
CNAG_06347	-0.608017	0.963112	-0.884484	NA
CNAG_02712	NA	1.00767	-1.06862	NA
CNAG_06336	0.78529	1.54396	NA	NA
CNAG_01062	NA	1.40436	NA	NA
CNAG_02900	NA	1.39343	NA	NA
CNAG_02896	NA	1.39825	NA	NA
CNAG_01939	NA	1.27305	NA	NA
CNAG_07827	NA	1.31051	NA	NA
CNAG_02288	NA	1.20994	NA	NA
CNAG_00180	NA	1.22805	NA	NA
CNAG_02882	NA	1.23241	NA	NA
CNAG_02141	NA	1.02563	NA	NA
CNAG_05872	NA	1.04373	NA	NA
CNAG_04524	NA	0.883764	NA	NA
CNAG_04594	NA	0.904815	NA	NA
CNAG_04325	NA	0.912871	NA	NA
CNAG_04656	NA	0.665939	NA	NA
CNAG_05833	NA	0.666798	NA	NA
CNAG_01061	NA	0.611478	NA	NA
CNAG_07940	NA	0.628911	NA	NA
CNAG_04908	NA	0.635402	NA	NA
CNAG_05697	NA	0.740887	NA	NA
CNAG_07743	NA	0.714884	NA	NA
CNAG_01776	NA	0.715048	NA	NA
CNAG_02183	NA	0.831818	NA	NA
CNAG_03247	NA	0.785055	NA	NA
CNAG_01702	NA	0.788397	NA	NA
CNAG_00737	NA	0.789917	NA	NA
CNAG_07912	-1.58112	-1.05238	-1.17291	NA
CNAG_04784	-1.45044	-1.19352	-1.12754	NA
CNAG_06534	-1.48651	-0.972065	-1.00758	NA
CNAG_01983	-1.67378	-1.24956	-1.17302	NA
CNAG_07631	-1.68279	-1.04161	-0.869085	NA
CNAG_04270	-1.43987	-0.946646	-0.783516	NA
CNAG_06428	-1.24488	-1.32509	-0.721546	NA
CNAG_02877	-1.13261	-1.24651	-0.800423	NA
CNAG_02796	-1.15539	-1.02616	-0.631606	NA
CNAG_04576	-1.20815	-1.26435	-1.38273	NA
CNAG_04836	-1.18319	-1.34542	-1.1718	NA
CNAG_02965	-1.15119	-1.66557	-0.9175	NA
CNAG_07989	-1.13297	-0.832753	-0.970117	NA
CNAG_05940	-1.06239	-0.682694	-1.07831	NA
CNAG_01681	-1.04849	-0.593884	-1.33568	NA
CNAG_07990	-0.87026	-0.604329	-1.15628	NA
CNAG_03498	-1.2072	-0.737807	-1.5654	NA
CNAG_06201	-1.43581	-0.698704	-1.16914	NA
CNAG_01847	-0.922818	-0.656122	-0.819452	NA
CNAG_08005	-0.855961	-0.660152	-0.790597	NA
CNAG_02254	-0.654292	-0.695963	-0.616109	NA
CNAG_02714	-1.17748	-0.733916	-0.668901	NA
CNAG_00799	-1.77613	-1.86878	-1.04314	NA
CNAG_05408	-1.67281	-1.82345	-0.82347	NA
CNAG_02705	-1.9945	-1.62932	-0.833588	NA
CNAG_02876	-2.20596	-2.08495	-1.80165	NA
CNAG_07448	-1.75638	-1.75327	-1.3688	NA
CNAG_00315	-1.26509	-1.06929	NA	NA
CNAG_04102	-1.15718	-0.928938	NA	NA
CNAG_06242	-1.08535	-1.10909	NA	NA
CNAG_06104	-0.938878	-0.975941	NA	NA
CNAG_04983	-1.08756	-0.730863	NA	NA
CNAG_04025	-0.714997	-1.17873	NA	NA
CNAG_07380	-0.728271	-1.08467	NA	NA
CNAG_05144	-0.613575	-0.912826	NA	NA
CNAG_03426	-0.819016	-1.3958	NA	NA
CNAG_05420	-1.18504	-1.40989	NA	NA
CNAG_04015	-1.1853	-1.40699	NA	NA
CNAG_01277	-0.661475	-0.692932	NA	NA
CNAG_05349	-0.662079	-0.587598	NA	NA
CNAG_05520	-0.857967	-0.614703	NA	NA
CNAG_02130	NA	-1.66627	NA	NA
CNAG_06085	NA	1.49063	NA	1.34378
CNAG_00482	1.48303	NA	1.38072	NA
CNAG_02690	0.849952	NA	2.23239	NA
CNAG_01369	NA	NA	2.32028	NA
CNAG_01749	NA	NA	1.73462	NA
CNAG_02692	NA	NA	1.82258	NA
CNAG_01728	NA	NA	1.93284	NA
CNAG_07348	NA	NA	2.0383	NA
CNAG_00295	NA	NA	2.07697	NA
CNAG_03013	0.658196	NA	NA	NA
CNAG_04582	0.721996	NA	NA	NA
CNAG_07823	0.944094	NA	NA	NA
CNAG_00483	1.11043	NA	NA	NA
CNAG_06209	NA	NA	1.262	NA
CNAG_06105	NA	NA	1.30927	NA
CNAG_03893	NA	NA	1.1767	NA
CNAG_02989	NA	NA	1.13298	NA
CNAG_00161	NA	NA	1.13612	NA
CNAG_05200	NA	NA	1.53008	NA
CNAG_03890	NA	NA	1.55372	NA
CNAG_03892	NA	NA	1.41392	NA
CNAG_02459	NA	NA	1.45992	NA
CNAG_06151	NA	NA	1.48363	NA
CNAG_05236	NA	NA	0.934919	NA
CNAG_01156	NA	NA	0.887289	NA
CNAG_01802	NA	NA	0.906106	NA
CNAG_03437	NA	NA	1.0695	NA
CNAG_07557	NA	NA	0.988585	NA
CNAG_00454	NA	NA	0.994691	NA
CNAG_06433	NA	NA	0.597824	NA
CNAG_04734	NA	NA	0.602689	NA
CNAG_03771	NA	NA	0.613184	NA
CNAG_03864	NA	NA	0.62556	NA
CNAG_03004	NA	NA	0.664857	NA
CNAG_03862	NA	NA	0.640191	NA
CNAG_00302	NA	NA	0.646494	NA
CNAG_03770	NA	NA	0.648347	NA
CNAG_03357	NA	NA	0.696199	NA
CNAG_00060	NA	NA	0.723574	NA
CNAG_06074	NA	NA	0.729524	NA
CNAG_04676	NA	NA	0.769776	NA
CNAG_00994	NA	NA	0.744602	NA
CNAG_02788	NA	NA	0.755138	NA
CNAG_07847	NA	NA	0.845736	NA
CNAG_02040	NA	NA	0.830346	NA
CNAG_04026	NA	NA	0.816357	NA
CNAG_02674	NA	NA	0.821804	NA
CNAG_02069	NA	NA	0.798458	NA
CNAG_02541	NA	NA	0.803966	NA
CNAG_01262	NA	NA	0.789091	NA
CNAG_00406	NA	NA	0.784738	NA
CNAG_00746	NA	NA	0.78526	NA
CNAG_07736	-1.13086	-0.949049	-0.842742	-2.26839
CNAG_04091	-1.30846	-1.04681	-0.748994	-1.94256
CNAG_03910	-1.6077	-0.959393	-0.893317	-2.41559
CNAG_03313	-1.71448	NA	NA	-2.20121
CNAG_03346	-0.645056	NA	NA	-1.60196
CNAG_01735	-0.696069	NA	NA	-1.52838
CNAG_07941	-0.786668	NA	NA	-1.35245
CNAG_03716	-0.739511	NA	NA	-1.84452
CNAG_02864	-1.02956	NA	NA	-1.24949
CNAG_01055	-0.710181	NA	NA	-1.00584
CNAG_02797	-1.08961	NA	-0.692594	-1.37055
CNAG_02488	-0.665434	0.894717	-0.598132	-1.84612
CNAG_06200	-1.30742	NA	-1.84083	-1.85116
CNAG_07491	-0.639338	NA	-1.04917	-2.06774
CNAG_02090	-0.949601	-1.54636	NA	-1.10742
CNAG_03705	-1.01524	-1.39364	NA	-1.00124
CNAG_00674	-0.992057	-1.05247	NA	-1.49282
CNAG_02944	NA	-1.66268	NA	-2.08958
CNAG_07415	-1.96283	-2.0963	-1.85881	-1.05592
CNAG_07902	-1.96244	-1.55405	-1.31212	-1.24318
CNAG_06220	-1.64211	-1.07808	-1.16703	-1.16968
CNAG_03481	-1.48851	-0.913953	-1.2418	-1.24105
CNAG_02800	-2.29212	-1.86599	-1.35269	-2.23172
CNAG_03295	-1.58949	-1.98414	-1.27351	-1.85376
CNAG_06207	-0.683154	NA	NA	3.32173
CNAG_06297	NA	NA	0.870043	2.92387
CNAG_06296	NA	NA	0.906026	2.36692
CNAG_04658	NA	NA	0.740354	2.53317
CNAG_05939	-0.590515	NA	-1.00298	1.41495
CNAG_01787	-0.745249	NA	-0.789918	1.4106
CNAG_03347	-0.784007	-1.2223	NA	1.30283
CNAG_00162	-0.774536	-0.602145	NA	1.89135
CNAG_01803	-0.766487	-0.741308	NA	2.02376
CNAG_02986	NA	-0.763031	NA	2.14699
CNAG_03227	NA	NA	0.803247	1.30886
CNAG_05873	NA	NA	0.585189	1.18612
CNAG_03228	NA	NA	0.717894	1.14918
CNAG_06241	-1.23152	NA	NA	1.4991
CNAG_00337	-0.78074	NA	NA	1.15416
CNAG_03438	-0.787966	NA	NA	1.26667
CNAG_06389	-0.75638	NA	NA	1.34646
CNAG_03894	NA	0.707056	NA	1.98268
CNAG_03223	NA	0.745787	NA	2.03933
CNAG_00539	-0.779134	NA	NA	2.63435
CNAG_07745	-0.660397	NA	NA	1.96756
CNAG_00559	-0.758944	NA	NA	1.81276
CNAG_06081	-0.729049	NA	NA	1.84259
CNAG_00192	-0.59659	NA	NA	2.11982
CNAG_00407	-0.688923	NA	NA	2.20342
CNAG_06298	-0.649995	NA	NA	2.23173
CNAG_06193	-2.50182	-2.80379	-1.3677	NA
CNAG_02152	-2.5135	-1.58777	NA	NA
CNAG_05834	NA	-2.74008	NA	NA
CNAG_07492	NA	NA	2.56761	2.5407
CNAG_03719	-1.25327	NA	-1.23073	-3.55052
CNAG_01683	-0.624396	NA	-0.778065	-3.76612
CNAG_05867	-1.15106	-0.921	-0.934412	-4.05407
CNAG_01993	-1.50913	NA	-0.896304	-4.69451
CNAG_04704	-2.18238	-1.99206	-1.81576	-3.35371
CNAG_00164	-1.75915	-1.51347	-1.00694	-3.02916
CNAG_03012	-1.47597	-1.79702	-1.61034	-5.09164
CNAG_02733	-0.721481	NA	NA	-5.71989
CNAG_00758	-3.67219	-3.35679	-2.99826	-3.13452
