# Supplementary material for: Coordinate genomic association of transcription factors controlled by an imported quorum sensing peptide in Cryptococcus neoformans
Source: PLoS Genet. 2020 Sep 21;16(9):e1008744. doi: 10.1371/journal.pgen.1008744 (PMC7537855; doi:10.1371/journal.pgen.1008744)
Supplement: S4 Table — Genes that are differentially bound by all three transcription factors are shown, with their fold change in Cqs2, Nrg1, or Liv3 binding in qsp1Δ mutants vs wild type, and the gene's respective log2fold expression change in qsp1Δ mutant vs wild type. (XLSX) [file pgen.1008744.s011.xlsx]

## Sheet: Fig 4C,4D data
gene	fold change in Cqs2 binding level, qsp1∆ vs WT	fold change in Liv3 binding level, qsp1∆ vs WT	fold change in Nrg1 binding level, qsp1∆ vs WT	log2fold change in expression, qsp1∆ vs WT
CNAG_00758	-3.67219	-3.35679	-2.99826	-3.13452
CNAG_03012	-1.47597	-1.79702	-1.61034	-5.09164
CNAG_04704	-2.18238	-1.99206	-1.81576	-3.35371
CNAG_02800	-2.29212	-1.86599	-1.35269	-2.23172
CNAG_00164	-1.75915	-1.51347	-1.00694	-3.02916
CNAG_06193	-2.50182	-2.80379	-1.3677	-0.540693
CNAG_05867	-1.15106	-0.921	-0.934412	-4.05407
CNAG_07415	-1.96283	-2.0963	-1.85881	-1.05592
CNAG_03295	-1.58949	-1.98414	-1.27351	-1.85376
CNAG_07912	-1.58112	-1.05238	-1.17291	-2.47006
CNAG_02876	-2.20596	-2.08495	-1.80165	0.0136087
CNAG_07902	-1.96244	-1.55405	-1.31212	-1.24318
CNAG_03910	-1.6077	-0.959393	-0.893317	-2.41559
CNAG_03498	-1.2072	-0.737807	-1.5654	-1.75681
CNAG_07448	-1.75638	-1.75327	-1.3688	-0.32844
CNAG_07736	-1.13086	-0.949049	-0.842742	-2.26839
CNAG_06220	-1.64211	-1.07808	-1.16703	-1.16968
CNAG_04091	-1.30846	-1.04681	-0.748994	-1.94256
CNAG_03481	-1.48851	-0.913954	-1.2418	-1.24105
CNAG_00799	-1.77613	-1.86878	-1.04314	0.193119
CNAG_01983	-1.67378	-1.24956	-1.17302	-0.359441
CNAG_06534	-1.48651	-0.972065	-1.00758	-0.786234
CNAG_04576	-1.20815	-1.26435	-1.38273	-0.231748
CNAG_05408	-1.67281	-1.82345	-0.82347	0.4388
CNAG_06428	-1.24488	-1.32509	-0.721546	-0.521804
CNAG_02705	-1.9945	-1.62932	-0.833588	0.720684
CNAG_02965	-1.15119	-1.66557	-0.9175	0.031212
CNAG_04784	-1.45044	-1.19352	-1.12754	0.127755
CNAG_07989	-1.13297	-0.832753	-0.970117	-0.703234
CNAG_04836	-1.18319	-1.34542	-1.1718	0.154786
CNAG_05940	-1.06239	-0.682694	-1.07831	-0.610355
CNAG_02796	-1.15539	-1.02616	-0.631606	-0.58846
CNAG_01681	-1.04849	-0.593884	-1.33568	-0.328654
CNAG_07631	-1.68279	-1.04161	-0.869085	0.323931
CNAG_01847	-0.922818	-0.656122	-0.819452	-0.685225
CNAG_07990	-0.87026	-0.604329	-1.15628	-0.39447
CNAG_06201	-1.43581	-0.698704	-1.16914	0.464122
CNAG_02877	-1.13261	-1.24651	-0.800423	0.599882
CNAG_08005	-0.855961	-0.660152	-0.790597	-0.268322
CNAG_02714	-1.17748	-0.733916	-0.668901	0.0643657
CNAG_04270	-1.43987	-0.946646	-0.783516	0.685434
CNAG_02488	-0.665434	0.894717	-0.598132	-1.84612
CNAG_02254	-0.654292	-0.695963	-0.616109	0.741176
CNAG_06347	-0.608017	0.963111	-0.884484	0.836442
