# Supplementary material for: Coordinate genomic association of transcription factors controlled by an imported quorum sensing peptide in Cryptococcus neoformans
Source: PLoS Genet. 2020 Sep 21;16(9):e1008744. doi: 10.1371/journal.pgen.1008744 (PMC7537855; doi:10.1371/journal.pgen.1008744)
Supplement: S5 Table — Quantification of bands in fluorescent immunoblots was performed using the ImageJ gel analysis tool. A student's T-test was performed to determine significance of the difference in averages of transcription factor expression between wild type and mutant conditions. (XLSX) [file pgen.1008744.s012.xlsx]

## Sheet: Fig5A data
	strain	abbreviation	antiflag	antihistoneH3	flag/his	avg	stdev
Rep1	Cqs2-2xFLAG	C	565.284	6584.73	0.0858477	0.0689644	0.0238765
	nrg1∆; Cqs2-2xFLAG	nC	2066.13	15465.5	0.133596	0.115491	0.0256043
	Liv3-2xFLAG	L	3158.98	14098.9	0.224058	0.19465	0.0415895
	cqs2∆; Liv3-2xFLAG	cL	2836.74	10438.7	0.271751	0.238406	0.0471579
	nrg1∆l; Liv3-2xFLAG	nL	5324.12	17705.4	0.300706	0.259122	0.0588092
	3xFLAG-Nrg1	N	34395.7	17497	1.96581	1.70306	0.371572
	cqs2∆; 3xFLAG-Nrg1	cN	30244.9	10380.5	2.91363	2.52473	0.549984
Rep2	Cqs2-2xFLAG	C	381.506	7325.22	0.0520812
	nrg1∆; Cqs2-2xFLAG	nC	1809.01	18575.7	0.0973861
	Liv3-2xFLAG	L	2760.38	16705.1	0.165242
	cqs2∆; Liv3-2xFLAG	cL	2580.74	12585.3	0.20506
	nrg1∆l; Liv3-2xFLAG	nL	4616.76	21222.8	0.217537
	3xFLAG-Nrg1	N	30094.3	20894.1	1.44032
	cqs2∆; 3xFLAG-Nrg1	cN	26261.6	12295.7	2.13583
		abbreviation	Rep1	Rep 2	T-test P value	Significant?
	array 1	C	0.0858477	0.0520812
	array 2	nC	0.133596	0.0973861	0.200946	No
	array 1	L	0.224058	0.165242
	array 2	cL	0.271751	0.20506	0.428802	No
		nL	0.300706	0.217537	0.333064	No
	array 1	N	1.96581	1.44032
	array 2	cN	2.91363	2.13583	0.222099	No
