# Supplementary material for: Coordinate genomic association of transcription factors controlled by an imported quorum sensing peptide in Cryptococcus neoformans
Source: PLoS Genet. 2020 Sep 21;16(9):e1008744. doi: 10.1371/journal.pgen.1008744 (PMC7537855; doi:10.1371/journal.pgen.1008744)
Supplement: S6 Table — Values of ChIP scores for binding of each transcription factor in each genotype for each promoter, whether the promoter was called as bound by k-means analysis (“1”) or not (“0”), values for fold change in binding levels in differential binding analysis, and log2fold-change for expression of the gene downstream of the promoter in qsp1Δ vs. wild type by RNA-seq followed by DE-seq analysis. (XLSX) [file pgen.1008744.s013.xlsx]

## Sheet: Formatted Data Table - AVG
Data Set	DKS13		DKS13		DKS14		DKS14		DKS13		DKS13		DKS14		DKS14		DKS14		DKS14		DKS14		DKS14																BRHM03/04		BRHM03/04		BRHM03/04		BRHM03/04
	Cqs2-2xFLAG ChIP signal	Cqs2 bound? 0=no, 1=yes	Cqs2 bound in qsp1∆?	Cqs2-2xFLAG ChIP signal in qsp1∆	Cqs2-2xFLAG ChIP signal	Cqs2 bound? 0=no, 1=yes	Cqs2-2xFLAG ChIP signal in nrg1∆	Cqs2 bound in nrg1∆?	Liv3-2xFLAG ChIP signal in WT	Liv3 bound in WT?	Liv3-2xFLAG ChIP signal in qsp1∆	Liv3 bound in qsp1∆?	Liv3-2xFLAG ChIP signal in WT	Liv3 bound in WT?	Liv3-2xFLAG ChIP signal in cqs2∆	Liv3 bound in cqs2∆?	Liv3-2xFLAG ChIP signal in nrg1∆	Liv3 bound in nrg1∆?	3xFLAG-Nrg1 ChIP signal in WT	Nrg1 bound in WT?	3xFLAG-Nrg1 ChIP signal in qsp1∆	Nrg1 bound in qsp1∆?	3xFLAG-Nrg1 ChIP signal in cqs2∆	Nrg1 bound in cqs2∆?	Cqs2 differential binding, qsp1∆/WT (fold change)	Diff bound by Cqs2 in qsp1∆ compared to WT?	Cqs2 differential binding, nrg1∆/WT (fold change)	Diff bound by Cqs2 in nrg1∆ compared to WT?	Liv3 differential binding, qsp1∆/WT (fold change)	Diff bound by Liv3 in qsp1∆ compared to WT?	Liv3 differential binding, cqs2∆/WT (fold change)	Diff bound by Liv3 in cqs2∆ compared to WT?	Liv3 differential binding, nrg1∆/WT (fold change)	Diff bound by Liv3 in nrg1∆ compared to WT?	Nrg1 differential binding, qsp1∆/WT (fold change)	Diff bound by Nrg1 in qsp1∆ compared to WT?	Nrg1 differential binding, cqs2∆/WT (fold change)	Diff bound by Nrg1 in cqs2∆ compared to WT?	RNAseq expression: WT_v_C1_all (log2foldchange)	WT_v_C1_sig_changed	RNAseq expression: WT_v_L1_all	WT_v_L1_sig_changed	RNAseq expression: WT_v_N1_all	WT_v_N1_sig_changed	RNAseq expression: WT_v_Q1_all	WT_v_Q1_sig_changed
Abbreviation	C13		qC13		C14		nC14		L13		qL13			L14	cL14		nL14			N14	qN14			cN14	C13/qC13		C14/nC14		L13/qL13		L14/cL14		L14/nL14		N14/qN14		N14/cN14
gene	C.score	C.bound	qC.score	qC.bound	C14.score	C14.bound	nC.score	nC.bound	L.bound	L.score	qL.bound	qL.score	L14.score	L14.bound	cL.score	cL.bound	nL.score	nL.bound	N.score	N.bound	qN.score	qN.bound	cN.score	cN.bound	C.qC.fold	C.qC.diff	C14.nC.fold	C14.nC.diff	L.qL.fold	L.qL.diff	L14.cL.fold	L14.cL.diff	L14.nL.fold	L14.nL.diff	N.qN.fold	N.qN.diff	N.cN.fold	N.cN.diff	WT_v_C1_all	WT_v_C1_sig_changed	WT_v_L1_all	WT_v_L1_sig_changed	WT_v_N1_all	WT_v_N1_sig_changed	WT_v_Q1_all	WT_v_Q1_sig_changed
CNAG_00001	71.8445	0	90.3968	0	88.5394	0	104.744	0	0	49.7397	0	46.4695	56.8709	0	110.891	0	94.3839	0	85.01	0	98.3479	0	109.029	0	0.331394	0	0.242479	0	-0.0981134	0	0.963374	0	0.730851	0	0.210262	0	0.35901	0	0.00896449	0	-0.120572	0	0.353343	0	-0.233749	0
CNAG_00002	762.468	0	756.988	0	753.948	0	994.991	0	0	655.366	0	637.491	833.275	0	789.414	0	881.506	0	917.05	0	884.217	0	991.896	0	-0.0104074	0	0.400218	0	-0.0398946	0	-0.0780102	0	0.0811783	0	-0.0525998	0	0.113189	0	0.776395	0	-0.271542	0	-0.322813	0	0.359812	0
CNAG_00003	698.64	0	764.009	0	711.128	0	944.309	0	0	594.401	0	551.061	639.375	0	690.073	0	911.077	0	815.643	0	830.828	0	996.687	0	0.129041	0	0.40915	0	-0.109226	0	0.110087	0	0.51091	0	0.0266105	0	0.289201	0	0.172362	0	-0.215987	0	-0.544914	0	-0.137931	0
CNAG_00004	963.243	0	941.388	0	992.689	0	1443.99	0	0	833.136	0	717.987	1099.19	0	706.081	0	1112.18	0	878.99	0	922.141	0	993.699	0	-0.0331101	0	0.540651	0	-0.214595	0	-0.638534	0	0.0169482	0	0.0691398	0	0.176962	0	0.214001	0	0.00609178	0	0.0985278	0	-0.0327659	0
CNAG_00005	890.133	0	804.251	0	947.331	0	1271.62	0	0	765.357	0	602.896	998.738	0	748.768	0	1080.62	0	917.779	0	936.414	0	939.812	0	-0.146374	0	0.424727	0	-0.344222	0	-0.415589	0	0.113681	0	0.0289995	0	0.0342253	0	0.0694317	0	-0.340731	0	-1.59453	1	-0.777964	0
CNAG_00006	562.305	0	593.73	0	623.897	0	693.11	0	0	320.392	0	378.97	408.583	0	537.188	0	633.783	0	659.769	0	627.204	0	755.065	0	0.0784551	0	0.151777	0	0.242246	0	0.394798	0	0.633358	0	-0.0730279	0	0.194638	0	0.117017	0	0.102894	0	-0.206998	0	0.207854	0
CNAG_00007	634.112	0	641.916	0	575.271	0	723.91	0	0	429.729	0	425.803	503.094	0	788.713	0	620.107	0	656.375	0	778.183	0	980.758	0	0.0176462	0	0.331568	0	-0.0132398	0	0.648674	0	0.30169	0	0.24559	0	0.579379	0	0.834462	0	0.256762	0	0.391827	0	0.930804	0
CNAG_00008	443.175	0	538.397	0	556.175	0	578.279	0	0	356.359	0	338.178	463.871	0	668.748	0	592.962	0	612.764	0	680.846	0	807.944	0	0.280795	0	0.0562252	0	-0.0755481	0	0.527738	0	0.354214	0	0.151998	0	0.398923	0	0.317724	0	0.0142464	0	0.139779	0	0.0869047	0
CNAG_00009	660.147	0	709.459	0	693.241	0	800.958	0	0	540.033	0	469.176	614.386	0	843.884	0	728.006	0	758.549	0	762.914	0	937.565	0	0.103931	0	0.20837	0	-0.202919	0	0.457899	0	0.244804	0	0.0082779	0	0.305676	0	-0.166213	0	-0.168082	0	-0.191306	0	0.0258981	0
CNAG_00010	549.079	0	427.194	0	550.104	0	1095.22	0	0	326.014	0	301.739	681.413	0	495.066	0	1103.36	0	579.823	0	470.07	0	562.082	0	-0.362122	0	0.993442	0	-0.111633	0	-0.460907	0	0.695296	0	-0.302736	0	-0.0448327	0	-0.391519	0	-0.0434652	0	0.285966	0	-0.91424	0
CNAG_00011	1460.59	0	871.251	0	1667.65	0	3629.22	1	0	1034.88	0	902.278	2571.99	0	986.66	0	3089.71	0	1560.54	1	1039.04	0	1122.58	0	-0.745394	0	1.12184	1	-0.197827	0	-1.38226	0	0.264588	0	-0.586788	1	-0.475224	0	-0.377966	0	0.263621	0	0.153737	0	0.0184329	0
CNAG_00012	690.555	0	682.816	0	701.546	0	840.478	0	0	558.212	0	486.898	694.732	0	623.431	0	765.293	0	774.921	0	749.96	0	851.795	0	-0.0162597	0	0.260672	0	-0.197194	0	-0.156227	0	0.139556	0	-0.047236	0	0.136457	0	-0.202239	0	-0.325042	0	0.113553	0	-0.439503	0
CNAG_00013	611.377	0	755.02	0	693.394	0	757.241	0	0	462.573	0	449.405	538.352	0	820.531	0	723.18	0	749.101	0	881.776	0	823.602	0	0.304452	0	0.127077	0	-0.041665	0	0.608008	0	0.425805	0	0.235251	0	0.136787	0	0.124487	0	0.201993	0	0.0660194	0	0.535281	0
CNAG_00014	700.899	0	787.796	0	766.491	0	881.668	0	0	530.554	0	510.089	655.576	0	713.323	0	736.723	0	782.876	0	862.94	0	983.821	0	0.168615	0	0.201966	0	-0.0567508	0	0.121793	0	0.168359	0	0.140476	0	0.329612	0	-0.0567451	0	-0.00232431	0	-0.194826	0	0.636354	0
CNAG_00015	1118.41	0	747.778	0	911.005	0	2185.29	0	0	912.094	0	529.043	1057.88	0	690.311	0	2204.7	0	870.918	0	769.798	0	806.431	0	-0.580768	0	1.26229	0	-0.785798	0	-0.615863	0	1.0594	0	-0.178057	0	-0.110986	0	-0.685508	0	0.0805885	0	-0.617746	0	-0.66654	0
CNAG_00016	708.649	0	733.564	0	674.373	0	847.855	0	0	555.627	0	488.572	579.665	0	673.92	0	768.075	0	667.543	0	660.407	0	809.314	0	0.0498526	0	0.330271	0	-0.185545	0	0.217358	0	0.406027	0	-0.0155045	0	0.27784	0	-0.0149723	0	-0.169763	0	-0.3917	0	0.0267151	0
CNAG_00017	249.428	0	255.69	0	289.295	0	324.271	0	0	181.306	0	165.727	198.536	0	323.887	0	293.742	0	316.139	0	298.178	0	307.957	0	0.0357757	0	0.164658	0	-0.129619	0	0.706091	0	0.565151	0	-0.0843854	0	-0.0378303	0	-0.0935057	0	0.209826	0	-0.522732	0	0.173065	0
CNAG_00018	553.1	0	676.504	0	621.687	0	745.715	0	0	505.42	0	453.383	507.537	0	588.333	0	754.058	0	699.825	0	619.858	0	838.418	0	0.290558	0	0.262436	0	-0.156753	0	0.213119	0	0.571161	0	-0.175058	0	0.260674	0	-0.102864	0	-0.00347428	0	-0.0230049	0	-0.384879	0
CNAG_00019	527.981	0	737.289	0	437.505	0	514.496	0	0	408.293	0	448.263	338.616	0	1015.73	0	552.61	0	494.051	0	679.615	0	1359.03	1	0.481744	0	0.233861	0	0.134739	0	1.5848	0	0.70661	0	0.460057	0	1.45984	1	0.133106	0	-0.417116	0	-0.789317	0	0.063801	0
CNAG_00020	525.419	0	691.346	0	577.716	0	742.914	0	0	353.609	0	385.776	427.324	0	884.073	0	773.783	0	665.905	0	719.006	0	904.194	0	0.395938	0	0.362834	0	0.125609	0	1.04883	0	0.856598	0	0.110687	0	0.441316	0	-0.110014	0	0.184276	0	0.211248	0	-0.0473216	0
CNAG_00021	525.109	0	693.498	0	723.692	0	968.053	0	0	383.19	0	412.926	478.14	0	579.285	0	825.653	0	819.994	0	766.555	0	778.867	0	0.401275	0	0.419711	0	0.107823	0	0.276841	0	0.788102	0	-0.0972232	0	-0.0742347	0	-0.18332	0	0.163606	0	-0.252683	0	-0.684759	0
CNAG_00022	656.042	0	732.639	0	690.725	0	813.794	0	0	479.807	0	424.563	555.684	0	672.018	0	787.796	0	716.057	0	656.931	0	892.868	0	0.159315	0	0.236552	0	-0.176476	0	0.274235	0	0.503557	0	-0.124333	0	0.318373	0	-0.0771575	0	-0.100692	0	-0.171311	0	-0.345292	0
CNAG_00023	291.003	0	340.904	0	304.12	0	381.118	0	0	204.53	0	228.939	252.353	0	295.249	0	332.662	0	316.351	0	310.148	0	377.779	0	0.228335	0	0.325596	0	0.162646	0	0.226486	0	0.398614	0	-0.0285701	0	0.256015	0	-0.411667	0	0.735445	0	-0.291271	0	-0.758437	0
CNAG_00024	785.361	0	817.332	0	740.369	0	966.839	0	0	577.191	0	555.785	644.546	0	677.737	0	797.037	0	821.812	0	794.875	0	805.186	0	0.0575656	0	0.385031	0	-0.0545212	0	0.0724414	0	0.306363	0	-0.0480807	0	-0.0294875	0	0.320687	0	-0.145998	0	-0.0516679	0	-0.0671248	0
CNAG_00025	673.503	0	814.409	0	658.594	0	861.151	0	0	410.934	0	567.05	474.103	0	766.698	0	852.999	0	698.079	0	702.804	0	696.675	0	0.274069	0	0.386877	0	0.46457	0	0.693456	0	0.847342	0	0.00973304	0	-0.00290262	0	-0.111255	0	0.208181	0	0.780279	0	0.233457	0
CNAG_00026	325.574	0	312.724	0	269.144	0	293.141	0	0	204.634	0	192.849	223.783	0	300.395	0	258.114	0	272.644	0	285.299	0	287.739	0	-0.0580965	0	0.123218	0	-0.0855772	0	0.424759	0	0.205905	0	0.0654582	0	0.0777402	0	0.630458	0	-0.160361	0	0.0173259	0	0.0225906	0
CNAG_00027	950.379	0	1048.15	0	814.139	0	1324.81	0	0	724.387	0	681.643	702.772	0	755.429	0	985.266	0	854.877	0	917.544	0	869.557	0	0.141267	0	0.702434	0	-0.0877458	0	0.104238	0	0.487456	0	0.102059	0	0.0245641	0	0.19187	0	0.00601464	0	0.30032	0	0.0129959	0
CNAG_00028	407.579	0	506.632	0	475.001	0	461.62	0	0	441.211	0	480.788	516.776	0	506.979	0	556.792	0	523.26	0	568.476	0	597.767	0	0.313859	0	-0.0412254	0	0.123929	0	-0.0276144	0	0.107597	0	0.119574	0	0.192055	0	0.288609	0	-0.560423	0	0.638864	0	0.22171	0
CNAG_00029	937.248	0	1059.24	0	815.286	0	1018.35	0	0	1145.41	0	1324.6	1193	0	920.663	0	1123.23	0	1021.38	0	1320.51	0	1182.7	0	0.176531	0	0.320857	0	0.20969	0	-0.373846	0	-0.0869348	0	0.370584	0	0.211575	0	-0.0114953	0	-0.253569	0	0.447489	0	0.0058316	0
CNAG_00030	814.365	0	964.634	0	694.233	0	844.931	0	0	900.669	0	1079.82	1023.19	0	946.604	0	874.918	0	808.77	0	991.507	0	975.019	0	0.244306	0	0.283413	0	0.261717	0	-0.112238	0	-0.22585	0	0.293893	0	0.269701	0	-1.28482	0	-0.368095	0	-1.51723	0	-1.86608	1
CNAG_00031	568.584	0	648.954	0	683.809	0	672.719	0	0	509.963	0	577.347	638.701	0	697.582	0	707.333	0	772.697	0	733.554	0	826.797	0	0.190741	0	-0.0235893	0	0.179047	0	0.127223	0	0.147249	0	-0.0749985	0	0.0976319	0	-0.0351559	0	0.0779437	0	-0.322614	0	-0.0798194	0
CNAG_00032	680.058	0	861.566	0	639.316	0	732.697	0	0	810.231	0	1093.87	920.403	0	1107.49	0	816.43	0	791.706	0	985.349	0	1223.01	0	0.341304	0	0.196688	0	0.43303	0	0.266951	0	-0.172936	0	0.315671	0	0.627401	0	-0.484963	0	-0.152343	0	-0.0402898	0	0.288933	0
CNAG_00033	34.9061	0	54.5845	0	43.7203	0	47.6475	0	0	29.6525	0	31.0449	26.0254	0	51.4639	0	60.5949	0	41.0886	0	44.4219	0	63.0837	0	0.645015	0	0.124098	0	0.0662034	0	0.983637	0	1.21928	0	0.112532	0	0.618528	0	-0.718394	0	-0.561998	0	1.27832	0	-0.76144	0
CNAG_00034	565.904	0	677.249	0	661.247	0	872.618	0	0	445.378	0	449.937	537.071	0	743.093	0	942.073	0	742.123	0	732.48	0	762.475	0	0.25913	0	0.400161	0	0.014693	0	0.46843	0	0.810726	0	-0.0188691	0	0.0390318	0	0.13938	0	-0.222159	0	-0.110576	0	-0.35922	0
CNAG_00035	782.598	0	822.42	0	895.714	0	1483.1	0	0	483.708	0	571.775	657.434	0	734.65	0	1414.94	0	949.239	0	808.159	0	827.917	0	0.0716043	0	0.727503	0	0.241312	0	0.160211	0	1.10582	0	-0.232134	0	-0.197286	0	-0.201353	0	-0.316294	0	0.865442	0	0.982462	0
CNAG_00036	1170.55	0	1154.69	0	1247.58	0	398.7	0	0	952.781	0	1108.91	1257.64	0	727.076	0	350.405	0	813.362	0	866.246	0	636.423	0	-0.0196789	0	-1.64575	0	0.218931	0	-0.790536	0	-1.84362	0	0.0908797	0	-0.353912	0	0.196744	0	0.22378	0	-0.132314	0	0.771095	0
CNAG_00038	2978.47	1	851.932	0	2132.69	0	9894.05	1	0	1708.09	0	504.377	2273.14	0	697.412	0	10100.4	1	1116.17	0	736.51	0	862.032	0	-1.80576	1	2.21389	1	-1.75981	0	-1.7046	0	2.15165	1	-0.599782	0	-0.372746	0	-0.144318	0	-0.565967	0	-0.275264	0	-0.136622	0
CNAG_00039	1775.71	1	828.001	0	1247.83	0	4965.64	1	0	1878.26	0	685.63	1947.72	0	681.22	0	9046.64	1	918.261	0	674.015	0	827.65	0	-1.10069	1	1.99256	1	-1.4539	0	-1.51559	0	2.2156	1	-0.446124	0	-0.149885	0	-0.225185	0	-0.36863	0	-0.0444734	0	-0.367392	0
CNAG_00040	682.962	0	762.289	0	784.567	0	989.6	0	0	551.141	0	528.579	610.965	0	675.928	0	798.157	0	799.78	0	867.77	0	1009.19	0	0.158532	0	0.33495	0	-0.0603025	0	0.14578	0	0.385584	0	0.117711	0	0.335521	0	0.905251	0	0.0715724	0	1.12878	1	0.551092	0
CNAG_00043	590.01	0	728.253	0	756.462	0	749.426	0	0	423.253	0	457.97	485.171	0	695.893	0	673.083	0	726.015	0	718.68	0	753.372	0	0.303699	0	-0.0134819	0	0.113731	0	0.52037	0	0.47229	0	-0.0146502	0	0.0533625	0	0.0247262	0	0.0538844	0	-0.128297	0	-0.0157067	0
CNAG_00044	675.506	0	758.604	0	627.948	0	724.199	0	0	441.032	0	436.092	490.427	0	767.674	0	633.395	0	742.828	0	719.437	0	763.513	0	0.167377	0	0.205742	0	-0.0162513	0	0.646456	0	0.369067	0	-0.0461592	0	0.0396253	0	-0.265898	0	0.00939136	0	-0.20777	0	-0.085723	0
CNAG_00045	635.723	0	725.291	0	507.818	0	612.611	0	0	446.727	0	462.268	434.992	0	655.683	0	505.608	0	607.03	0	557.477	0	596.428	0	0.190162	0	0.270659	0	0.0493363	0	0.592008	0	0.21703	0	-0.122856	0	-0.0254219	0	-0.0729367	0	-0.0918911	0	-0.00814032	0	0.0225247	0
CNAG_00046	543.136	0	663.36	0	625.306	0	615.064	0	0	390.9	0	411.082	436.906	0	660.46	0	616.17	0	613.002	0	688.873	0	868.53	0	0.28848	0	-0.0238259	0	0.0726277	0	0.596149	0	0.496006	0	0.168346	0	0.502684	0	-0.115508	0	-0.0129035	0	-0.318925	0	-0.104948	0
CNAG_00047	731.407	0	746.126	0	770.735	0	879.394	0	0	542.242	0	510.226	609.387	0	793.427	0	663.227	0	782.088	0	822.941	0	822.569	0	0.0287453	0	0.190274	0	-0.0878015	0	0.380738	0	0.122145	0	0.0734575	0	0.0728059	0	0.258135	0	0.55719	0	1.20806	0	0.925808	0
CNAG_00048	468.549	0	457.697	0	486.342	0	522.947	0	0	332.531	0	294.549	360.948	0	540.829	0	559.772	0	524.503	0	531.012	0	612.746	0	-0.0338064	0	0.104695	0	-0.174978	0	0.58338	0	0.633047	0	0.0177923	0	0.224336	0	0.652572	0	-0.359328	0	0.594918	0	0.640948	0
CNAG_00049	718.414	0	744.43	0	717.608	0	886.674	0	0	585.046	0	505.989	557.464	0	689.209	0	796.672	0	769.561	0	782.18	0	919.301	0	0.0513212	0	0.305207	0	-0.209444	0	0.306064	0	0.515108	0	0.0234662	0	0.256502	0	0.228416	0	-0.662289	0	0.503012	0	0.497714	0
CNAG_00050	779.232	0	913.308	0	812.779	0	1097.45	0	0	501.697	0	531.535	610.058	0	783.035	0	916.255	0	893.88	0	961.359	0	1004.71	0	0.229049	0	0.433225	0	0.0833482	0	0.360129	0	0.586802	0	0.104995	0	0.168622	0	-0.184848	0	0.143114	0	-0.812637	0	0.155131	0
CNAG_00051	600.329	0	572.405	0	689.421	0	666.386	0	0	414.57	0	381.749	434.35	0	601.629	0	576.518	0	670.047	0	615.03	0	701.036	0	-0.0687174	0	-0.0490282	0	-0.118993	0	0.470015	0	0.408506	0	-0.123605	0	0.0652254	0	-0.00403513	0	0.0845847	0	-0.0391753	0	-0.28977	0
CNAG_00052	566.443	0	641.378	0	647.311	0	737.642	0	0	423.119	0	428.975	637.52	0	753.859	0	647.09	0	689.095	0	770.799	0	786.2	0	0.179244	0	0.188463	0	0.0198279	0	0.241824	0	0.0214948	0	0.161651	0	0.190193	0	0.089693	0	-0.395587	0	-1.42061	0	0.625151	0
CNAG_00053	1525.86	0	1780.67	1	1323.33	0	1249.48	0	0	1139.5	0	919.205	1361.24	0	806.661	0	750.87	0	1320.45	0	1471.7	0	1203.28	0	0.222799	0	-0.0828512	0	-0.309943	0	-0.754889	0	-0.858288	0	0.156459	0	-0.134057	0	0.122728	0	0.165795	0	-0.242638	0	-0.136128	0
CNAG_00054	452.096	0	511.032	0	424.92	0	552.549	0	0	312.139	0	278.217	344.278	0	599.35	0	520.908	0	524.065	0	605.984	0	795.887	0	0.176784	0	0.378912	0	-0.165979	0	0.799824	0	0.597453	0	0.209534	0	0.602818	0	0.470646	0	0.447471	0	0.10585	0	1.57651	1
CNAG_00055	780.979	0	900.476	0	692.591	0	736.538	0	0	615.507	0	567.786	608.738	0	750.705	0	679.598	0	688.295	0	700.492	0	922.256	0	0.205404	0	0.0887566	0	-0.116427	0	0.302425	0	0.15886	0	0.0253412	0	0.42214	0	-0.349868	0	-0.0888972	0	0.0102547	0	-0.430586	0
CNAG_00056	645.26	0	783.542	0	643.8	0	865.327	0	0	400.505	0	464.424	448.152	0	789.092	0	758.597	0	735.797	0	771.908	0	922.203	0	0.280129	0	0.426633	0	0.213621	0	0.816206	0	0.759346	0	0.0691227	0	0.325777	0	-0.403947	0	0.184889	0	-0.048776	0	-0.0236456	0
CNAG_00057	2540.3	1	2380.06	1	2211.43	0	2162.77	0	0	1689.46	0	1482.93	2526.36	0	1629.88	0	1583.91	0	1970.87	1	2279.79	1	2087.25	1	-0.0940059	0	-0.0320975	0	-0.188112	0	-0.632302	0	-0.673576	0	0.210068	0	0.0827705	0	-0.846894	0	-0.525316	0	-1.07161	1	-0.718185	0
CNAG_00058	466.179	0	521.495	0	533.727	0	529.91	0	0	322.857	0	363.462	344.879	0	635.578	0	504.871	0	570.366	0	562.398	0	694.193	0	0.161769	0	-0.0103536	0	0.170911	0	0.881977	0	0.549823	0	-0.0202967	0	0.283448	0	0.282248	0	-0.00472989	0	0.095968	0	0.21376	0
CNAG_00059	600.525	0	769.647	0	649.653	0	785.563	0	0	445.935	0	438.919	524.815	0	749.245	0	711.651	0	751.159	0	813.632	0	833.344	0	0.357971	0	0.274057	0	-0.0228788	0	0.513628	0	0.439359	0	0.115258	0	0.149794	0	-0.309905	0	0.0480642	0	-0.19477	0	-0.729073	0
CNAG_00060	1313.95	0	1676.6	1	1190.82	0	1368.9	0	0	1021.48	0	910.89	969.018	0	1642.06	0	819.005	0	1215.72	0	2007.49	1	2418.82	1	0.35162	0	0.201069	0	-0.165314	0	0.760911	0	-0.242651	0	0.723574	1	0.992485	1	0.0170082	0	-0.0118962	0	-0.437277	0	-0.0282775	0
CNAG_00061	611.516	0	734.868	0	703.923	0	916.114	0	0	408.377	0	434.953	516.676	0	833.174	0	819.879	0	763.829	0	873.296	0	941.033	0	0.265095	0	0.380108	0	0.0909564	0	0.689358	0	0.666152	0	0.193221	0	0.300996	0	0.281574	0	-0.165741	0	0.334616	0	0.40407	0
CNAG_00062	541.976	0	660.664	0	575.104	0	600.758	0	0	342.986	0	399.672	386.304	0	548.304	0	683.518	0	640.962	0	623.801	0	666.656	0	0.285688	0	0.0629622	0	0.220666	0	0.505239	0	0.823244	0	-0.0391534	0	0.0567046	0	-0.238202	0	-0.0438309	0	-0.441862	0	-0.300769	0
CNAG_00063	697.673	0	881.904	0	664.75	0	662.542	0	0	478.222	0	522.654	509.574	0	683.418	0	653.509	0	760.059	0	729.75	0	824.997	0	0.338071	0	-0.0048018	0	0.128174	0	0.423477	0	0.358915	0	-0.0587094	0	0.118278	0	0.133038	0	0.462309	0	0.300593	0	-0.030726	0
CNAG_00064	591.783	0	645.206	0	852.169	0	1163.42	0	0	437.069	0	408.423	712.732	0	670.075	0	984.006	0	866.484	0	785.001	0	858.524	0	0.124692	0	0.449158	0	-0.0977958	0	-0.0890367	0	0.465308	0	-0.142479	0	-0.0133157	0	0.037126	0	0.0222002	0	-0.406555	0	0.359025	0
CNAG_00065	671.136	0	708.717	0	663.484	0	787.999	0	0	534.541	0	500.996	513.714	0	702.631	0	721.253	0	683.703	0	665.555	0	738.159	0	0.0786048	0	0.248134	0	-0.0935027	0	0.451801	0	0.48954	0	-0.0388114	0	0.110562	0	0.0403349	0	-0.0898534	0	-0.0806151	0	-0.229062	0
CNAG_00066	449.712	0	522.479	0	497.228	0	580.496	0	0	312.472	0	311.313	390.31	0	542.409	0	492.698	0	513.117	0	451.469	0	523.882	0	0.216372	0	0.223377	0	-0.00536002	0	0.474762	0	0.336083	0	-0.184662	0	0.0299545	0	0.248701	0	-0.117942	0	-0.433393	0	0.210644	0
CNAG_00067	884.06	0	1033.54	0	877.949	0	1099.48	0	0	742.636	0	740.715	792.545	0	826.907	0	980.769	0	987.581	0	1031.87	0	1102.04	0	0.225384	0	0.324611	0	-0.00373787	0	0.0612314	0	0.307421	0	0.0632894	0	0.158201	0	0.201892	0	0.0226081	0	-0.286215	0	0.3177	0
CNAG_00068	2233.26	1	1747.8	1	2048.04	0	1535.06	0	0	2814.62	0	1980.21	3749.33	0	1579.53	0	2109.97	0	1780.68	1	1505.58	0	1251.12	0	-0.353609	0	-0.415944	0	-0.507286	0	-1.24714	0	-0.829411	0	-0.242106	0	-0.509209	0	0.288424	0	0.0126141	0	0.269305	0	1.06229	0
CNAG_00069	802.899	0	822.5	0	863.149	0	868.977	0	0	532.739	0	634.332	495.782	0	631.276	0	775.049	0	820.608	0	798.008	0	1045.61	0	0.0347976	0	0.00970867	0	0.25181	0	0.348565	0	0.644581	0	-0.0402902	0	0.349584	0	0.153621	0	-0.151524	0	0.550119	0	1.91511	0
CNAG_00070	1523.11	0	913.421	0	1311.21	0	1491.62	0	0	1368.1	0	776.791	1615.91	0	780.467	0	1268.15	0	1304.93	0	855.932	0	946.588	0	-0.737672	0	0.18598	0	-0.816571	0	-1.04994	0	-0.34962	0	-0.608409	0	-0.463168	0	-0.152257	0	0.284863	0	-0.274999	0	-0.102196	0
CNAG_00072	802.841	0	901.733	0	706.54	0	911.635	0	0	613.16	0	570.14	548.623	0	828.968	0	671.923	0	739.636	0	699.998	0	787.65	0	0.167586	0	0.367686	0	-0.104947	0	0.595502	0	0.292481	0	-0.0794652	0	0.0907398	0	-0.141984	0	-0.328895	0	0.0690675	0	0.14141	0
CNAG_00073	1410.61	0	1345.68	1	1034.52	0	2331.94	0	0	1038.67	0	1068.07	1109.43	0	655.879	0	1758.93	0	962.215	0	877.822	0	779.326	0	-0.0679834	0	1.17257	0	0.0402695	0	-0.758316	0	0.664877	0	-0.132432	0	-0.304134	0	0.19596	0	-0.30242	0	0.132435	0	0.127303	0
CNAG_00074	1105.99	0	1233.04	0	1029.54	0	2228.14	0	0	869.177	0	956.756	1180.5	0	1036.19	0	1897.32	0	1058.55	0	1041.39	0	975.19	0	0.156873	0	1.11384	0	0.138501	0	-0.18811	0	0.684563	0	-0.0235828	0	-0.118338	0	0.0743978	0	-0.303203	0	0.179186	0	0.0110344	0
CNAG_00075	649.777	0	726.031	0	657.538	0	783.595	0	0	613.561	0	629.824	666.323	0	582.225	0	832.187	0	683.238	0	655.154	0	723.186	0	0.160087	0	0.253034	0	0.0377413	0	-0.194647	0	0.320686	0	-0.0605539	0	0.0819799	0	-0.49564	0	-0.293682	0	-1.29205	1	-0.248365	0
CNAG_00076	1466.15	0	1768.76	1	1031.47	0	1515.13	0	0	1452.41	0	1423.18	1624.49	0	1012.73	0	1280.18	0	1265.91	0	1297.41	0	1003.7	0	0.270707	0	0.554745	0	-0.0293369	0	-0.68174	0	-0.343638	0	0.0354658	0	-0.334839	0	0.299751	0	-0.0812628	0	-0.000898534	0	-0.0401956	0
CNAG_00077	1617.91	0	1333.32	1	951.672	0	1772.88	0	0	1433.12	0	1229.09	1243.22	0	885.471	0	1316.01	0	1095.3	0	933.629	0	927.611	0	-0.279105	0	0.897561	0	-0.22157	0	-0.489567	0	0.0820815	0	-0.23041	0	-0.239739	0	0.0227744	0	0.24901	0	-0.253274	0	-0.96898	0
CNAG_00078	2133.3	1	1734.68	1	973.061	0	2130.82	0	0	1801.52	0	1057.39	934.893	0	909.864	0	1754.25	0	1087.28	0	1180.06	0	1111.59	0	-0.298421	0	1.13081	0	-0.768705	0	-0.0391507	0	0.90798	0	0.118139	0	0.0319041	0	0.26912	0	-0.477837	0	0.0698898	0	-0.600648	0
CNAG_00079	2696.98	1	1879.08	1	2586.79	1	3034.7	1	0	2963.86	0	2171.18	4691.92	1	2749.59	1	1612.93	0	2061.78	1	2043.56	1	1903.02	1	-0.521317	0	0.230393	0	-0.449002	0	-0.770961	1	-1.5405	1	-0.0128087	0	-0.115604	0	0.652869	0	0.445108	0	1.10978	1	1.20942	1
CNAG_00080	668.421	0	788.581	0	761.131	0	785.368	0	0	510.216	0	526.943	501.228	0	797.773	0	766.475	0	859.206	0	798.674	0	892.485	0	0.238502	0	0.0452235	0	0.0465393	0	0.670509	0	0.61277	0	-0.105398	0	0.0548245	0	-0.389254	0	0.350688	0	-1.37798	0	-1.13888	0
CNAG_00081	463.597	0	528.405	0	569.513	0	556.56	0	0	329.517	0	385.819	404.043	0	722.877	0	539.91	0	627.256	0	652.056	0	758.174	0	0.188772	0	-0.0331922	0	0.227574	0	0.839242	0	0.418212	0	0.0559414	0	0.273475	0	-0.181002	0	-0.188302	0	-0.201166	0	-0.309494	0
CNAG_00082	625.204	0	762.962	0	672.033	0	716.068	0	0	412.077	0	485.728	519.052	0	688.749	0	699.168	0	802.783	0	724.986	0	833.4	0	0.287285	0	0.0915644	0	0.237234	0	0.408099	0	0.42976	0	-0.147057	0	0.0539994	0	0.135677	0	0.236359	0	-0.252733	0	0.0329791	0
CNAG_00083	746.612	0	779.885	0	720.676	0	956.63	0	0	1113.28	0	1043.82	728.991	0	633.307	0	1198.12	0	624.804	0	666.045	0	701.843	0	0.0629017	0	0.40861	0	-0.0929442	0	-0.202996	0	0.716799	0	0.0922159	0	0.167744	0	-0.150866	0	-0.0990327	0	0.380533	0	0.0556387	0
CNAG_00084	683.623	0	797.691	0	647.82	0	708.561	0	0	473.068	0	467.938	474.805	0	843.441	0	747.529	0	741.824	0	686.752	0	790.328	0	0.222629	0	0.129299	0	-0.0157311	0	0.828951	0	0.654793	0	-0.11129	0	0.0913737	0	0.751837	0	-0.00650029	0	0.48825	0	0.183735	0
CNAG_00085	505.984	0	567.193	0	507.605	0	574.719	0	0	384.072	0	373.933	347.081	0	677.463	0	564.709	0	606.271	0	586.018	0	656.461	0	0.164749	0	0.179151	0	-0.0385972	0	0.96487	0	0.702236	0	-0.0490156	0	0.114748	0	-0.469324	0	-0.0088903	0	-0.332841	0	-0.435799	0
CNAG_00086	631.28	0	728.53	0	668.219	0	732.13	0	0	526.461	0	522.113	529.007	0	679.475	0	803.974	0	748.8	0	678.459	0	850.627	0	0.20671	0	0.131778	0	-0.0119643	0	0.361134	0	0.603862	0	-0.142319	0	0.183947	0	-0.557831	0	0.00166108	0	-0.432097	0	-1.2603	0
CNAG_00087	602.287	0	701.491	0	718.5	0	792.363	0	0	482.831	0	409.325	530.43	0	730.368	0	756.736	0	792.951	0	826.716	0	845.869	0	0.219972	0	0.141174	0	-0.238271	0	0.46146	0	0.512627	0	0.0601596	0	0.0932035	0	0.361641	0	-0.143828	0	0.190443	0	0.578713	0
CNAG_00088	499.217	0	537.05	0	522.796	0	685.058	0	0	314.611	0	365.915	400.452	0	553.48	0	584.762	0	571.991	0	591.228	0	639.976	0	0.105389	0	0.389978	0	0.217938	0	0.466902	0	0.546221	0	0.047722	0	0.162026	0	-0.0414881	0	-0.190473	0	-0.455139	0	0.347172	0
CNAG_00089	562.023	0	583.994	0	626.168	0	586.909	0	0	393.026	0	405.241	428.104	0	517.422	0	555.652	0	632.976	0	570.869	0	731.435	0	0.0553245	0	-0.0934128	0	0.0441553	0	0.27338	0	0.37622	0	-0.14899	0	0.208581	0	0.084258	0	-0.0432677	0	-0.296585	0	-0.296954	0
CNAG_00090	676.35	0	793.86	0	698.914	0	764.462	0	0	500.006	0	489.889	459.208	0	627.456	0	710.31	0	713.858	0	663.289	0	730.564	0	0.231114	0	0.12933	0	-0.0294909	0	0.450365	0	0.629301	0	-0.106	0	0.0333733	0	-0.166752	0	0.132	0	-0.160216	0	-0.116622	0
CNAG_00091	1699.66	0	1577.07	1	1324.88	0	1336.52	0	0	1373	0	1048.81	2037.77	0	907.435	0	923.892	0	1260.52	0	1146.88	0	1171.36	0	-0.107999	0	0.0126239	0	-0.388587	0	-1.16713	0	-1.1412	0	-0.136304	0	-0.105825	0	-0.803978	0	0.0579498	0	-1.41875	0	0.0109204	0
CNAG_00092	2276.27	1	1590.68	1	4773.75	1	1717.52	0	0	1328.7	0	761.441	4366.71	1	2264.84	0	913.731	0	5344.57	1	4261.33	1	3766.8	1	-0.517031	0	-1.47479	1	-0.803205	0	-0.947136	1	-2.25671	1	-0.326769	0	-0.504736	0	0.166593	0	-0.171948	0	-0.332115	0	0.273517	0
CNAG_00093	321.691	0	355.331	0	306.042	0	409.1	0	0	280.508	0	301.569	361.548	0	284.93	0	257.297	0	263.859	0	225.528	0	235.494	0	0.143487	0	0.418725	0	0.10445	0	-0.34358	0	-0.490753	0	-0.226464	0	-0.164077	0	0.5881	0	-0.206253	0	-0.0308492	0	0.852638	0
CNAG_00094	696.773	0	679.815	0	1004.25	0	1350.77	0	0	517.873	0	478.723	872.295	0	716.375	0	1000.55	0	936.585	0	781.196	0	862.236	0	-0.0355466	0	0.42766	0	-0.113406	0	-0.284101	0	0.197908	0	-0.261724	0	-0.119327	0	-0.0144975	0	-0.331329	0	0.267914	0	0.349583	0
CNAG_00095	387.468	0	462.195	0	518.698	0	494.019	0	0	295.687	0	317.811	322.195	0	599.865	0	473.366	0	533.742	0	505.204	0	588.011	0	0.254425	0	-0.070327	0	0.104098	0	0.896706	0	0.555024	0	-0.0792758	0	0.139701	0	-0.206647	0	0.123409	0	0.167761	0	-0.48337	0
CNAG_00096	522.962	0	657.075	0	664.098	0	763.953	0	0	397.887	0	447.812	558.292	0	746.743	0	745.68	0	747.442	0	694.094	0	866.957	0	0.329353	0	0.202088	0	0.170534	0	0.419592	0	0.417536	0	-0.106832	0	0.213998	0	-0.0317229	0	0.0158993	0	0.081851	0	-0.294912	0
CNAG_00097	279.401	0	391.524	0	294.887	0	352.381	0	0	215.817	0	206.175	194.693	0	392.221	0	314.097	0	351.897	0	322.023	0	379.909	0	0.486762	0	0.256973	0	-0.0659401	0	1.01047	0	0.690012	0	-0.127989	0	0.110501	0	0.0261429	0	0.32553	0	0.861673	0	0.505417	0
CNAG_00098	645.922	0	696.53	0	750.074	0	922.654	0	0	480.838	0	491.858	559.911	0	747.416	0	737.201	0	848.422	0	863.717	0	940.547	0	0.108825	0	0.298758	0	0.0326913	0	0.416713	0	0.396861	0	0.0257765	0	0.148718	0	-0.309872	0	0.0676377	0	-0.569572	0	0.26732	0
CNAG_00099	780.164	0	866.376	0	757.814	0	666.95	0	0	493.622	0	510.787	627.089	0	1057.14	0	602.499	0	786.601	0	1325.16	0	1383.54	0	0.151215	0	-0.184264	0	0.0493128	0	0.753424	0	-0.0577109	0	0.752461	0	0.814664	0	-0.0949231	0	-0.114318	0	0.0849513	0	-0.191937	0
CNAG_00100	626.43	0	734.165	0	682.525	0	635.074	0	0	432.119	0	469.796	463.932	0	809.92	0	634.325	0	755.491	0	743.152	0	716.345	0	0.22895	0	-0.103955	0	0.120604	0	0.803868	0	0.451311	0	-0.023758	0	-0.0767591	0	0.0123258	0	-0.316541	0	0.23917	0	0.254223	0
CNAG_00101	804.03	0	913.199	0	959.289	0	1132.87	0	0	691.295	0	596.928	784.314	0	804.292	0	860.694	0	1027.13	0	1104.28	0	1010.03	0	0.183681	0	0.239946	0	-0.211746	0	0.0362879	0	0.134069	0	0.104486	0	-0.0242163	0	-0.254061	0	0.0260364	0	-0.266461	0	-0.271055	0
CNAG_00104	625.414	0	823.694	0	700.994	0	786.803	0	0	497.508	0	549.057	553.624	0	834.371	0	732.618	0	780.725	0	795.099	0	808.383	0	0.397296	0	0.1666	0	0.142238	0	0.591783	0	0.404155	0	0.0263196	0	0.0502239	0	1.08703	0	-0.199991	0	0.561692	0	-0.460398	0
CNAG_00105	728.018	0	868.709	0	676.772	0	806.077	0	0	579.077	0	532.539	465.457	0	722.276	0	707.706	0	704.055	0	724.879	0	939.313	0	0.254898	0	0.252248	0	-0.120866	0	0.633904	0	0.604504	0	0.0420507	0	0.415916	0	-0.161066	0	0.496635	0	0.694015	0	-0.207715	0
CNAG_00106	1313.76	0	1551.88	1	1265.92	0	1726.19	0	0	2409.14	0	2671.69	2922.08	0	2195.76	1	2756.36	0	861.56	0	1239.69	0	1095.63	0	0.240321	0	0.447403	0	0.14923	0	-0.412273	0	-0.0842298	0	0.524954	0	0.346731	0	0.265389	0	0.0512022	0	0.513403	0	0.442488	0
CNAG_00107	4997.79	1	4106.63	1	6430.83	1	9534.4	1	1	8247.68	1	7621.5	14326.6	1	5615.95	1	12577.4	1	4018.86	1	3617.9	1	2653.04	1	-0.283335	0	0.568138	0	-0.113913	0	-1.35109	1	-0.187859	0	-0.151634	0	-0.599141	1	-0.220394	0	0.676723	0	-0.168041	0	0.101451	0
CNAG_00108	601.544	0	685.397	0	648.403	0	776.301	0	0	553.463	0	556.774	544.141	0	757.267	0	860.911	0	689.853	0	699.073	0	886.595	0	0.188271	0	0.259725	0	0.00860516	0	0.476821	0	0.661883	0	0.0191553	0	0.361987	0	0.0657661	0	0.0202598	0	0.0519973	0	-0.28015	0
CNAG_00109	618.515	0	738.15	0	739.486	0	886.299	0	0	673.329	0	632.067	823.513	0	1051.36	0	949.25	0	850.962	0	941.833	0	1090.42	0	0.255105	0	0.261271	0	-0.0912333	0	0.352397	0	0.204996	0	0.146377	0	0.357719	0	-0.100259	0	0.020009	0	-0.0621534	0	-0.414249	0
CNAG_00110	514.112	0	601.768	0	632.544	0	681.11	0	0	383.267	0	359.703	442.025	0	723.434	0	629.35	0	729.485	0	676.485	0	771.692	0	0.227127	0	0.106722	0	-0.0915458	0	0.710732	0	0.509734	0	-0.108819	0	0.0811475	0	-0.792846	0	0.443406	0	-0.423664	0	-0.82488	0
CNAG_00111	621.371	0	765.856	0	676.07	0	628.497	0	0	476.591	0	463.6	423.406	0	710.83	0	681.248	0	750.632	0	677.638	0	765.26	0	0.30162	0	-0.105267	0	-0.0398713	0	0.747461	0	0.686137	0	-0.147592	0	0.0278441	0	0.0551917	0	-0.00759735	0	0.224991	0	-0.18788	0
CNAG_00115	424.769	0	321.497	0	432	0	539.22	0	0	484.756	0	368.81	811.382	0	772.518	0	366.883	0	304.339	0	350.765	0	564.784	0	-0.401873	0	0.319844	0	-0.394382	0	-0.0708127	0	-1.14506	0	0.204826	0	0.892018	0	0.0649084	0	0.105342	0	0.445643	0	0.653075	0
CNAG_00116	1871.64	1	1651.67	1	1928.02	0	2785.79	1	0	1925.94	0	1706.38	2883.73	0	2357.8	0	1868.63	0	1500.71	0	1817.59	1	2079.64	1	-0.180383	0	0.530966	0	-0.174627	0	-0.290498	0	-0.625954	0	0.276383	0	0.470695	0	0.162113	0	-0.255794	0	0.114706	0	-0.36799	0
CNAG_00117	90.8175	0	137.387	0	103.995	0	111.552	0	0	69.8977	0	90.7681	62.7122	0	167.832	0	112.378	0	109.78	0	128.742	0	160.439	0	0.597202	0	0.101197	0	0.376942	0	1.4202	0	0.84154	0	0.229877	0	0.547415	0	0.320287	0	-0.225945	0	0.460401	0	-0.0164041	0
CNAG_00118	528.469	0	632.662	0	557.399	0	609.012	0	0	394.748	0	382.285	344.065	0	944.36	0	622.181	0	576.582	0	697.874	0	1012.8	0	0.259616	0	0.12776	0	-0.0462859	0	1.45665	0	0.854652	0	0.275441	0	0.812749	0	0.0299152	0	-0.0704172	0	0.162695	0	0.332851	0
CNAG_00119	547.797	0	641.87	0	617.338	0	696.504	0	0	417.619	0	395.799	421.327	0	826.493	0	659.931	0	668.896	0	687.435	0	848.688	0	0.228642	0	0.174072	0	-0.0774205	0	0.972062	0	0.647376	0	0.0394417	0	0.343453	0	-0.288947	0	-0.0710351	0	-0.117248	0	0.0321387	0
CNAG_00120	797.249	0	1016.63	0	729.258	0	749.002	0	0	650.972	0	563.073	546.099	0	731.758	0	683.561	0	827.012	0	791.074	0	765.451	0	0.350691	0	0.0385394	0	-0.209275	0	0.422204	0	0.323909	0	-0.0640951	0	-0.111598	0	-0.226095	0	-0.233612	0	-0.394951	0	-0.390198	0
CNAG_00121	787.214	0	816	0	716.488	0	978.644	0	0	588.687	0	564.378	675.539	0	890.786	0	809.957	0	764.527	0	844.311	0	970.021	0	0.0518129	0	0.449841	0	-0.060837	0	0.39904	0	0.261806	0	0.143207	0	0.343449	0	-0.0129359	0	-0.0967867	0	0.0226137	0	-0.107247	0
CNAG_00122	3865.39	1	2954.51	1	3827.5	1	3305.93	1	1	5417.53	1	4827.47	7182.1	1	3360.77	1	3567.48	0	2866.17	1	2477.49	1	1699.22	1	-0.387697	0	-0.211347	0	-0.166368	0	-1.09562	1	-1.0095	1	-0.210249	0	-0.754252	1	-0.830653	0	0.519209	0	-0.482379	0	-0.290081	0
CNAG_00123	970.413	0	921.208	0	925.211	0	1075.59	0	0	574.031	0	566.567	781.168	0	715.076	0	953.764	0	819.282	0	712.073	0	755.162	0	-0.0750734	0	0.217277	0	-0.0188843	0	-0.127536	0	0.288	0	-0.202334	0	-0.117574	0	-1.22685	0	1.0686	0	-0.641619	0	-0.415091	0
CNAG_00124	1040.26	0	1395.77	1	1521.51	0	1289.82	0	0	838.501	0	1303.04	1990.46	0	1054.5	0	1113.6	0	1358.72	0	1289.69	0	1072.06	0	0.424116	0	-0.238337	0	0.635998	0	-0.916542	0	-0.837869	0	-0.0752155	0	-0.341865	0	-0.465328	0	-0.393603	0	0.0695712	0	-0.790806	0
CNAG_00125	1403.59	0	1145.9	0	1201.32	0	1407.58	0	0	1095.99	0	991.787	1162.61	0	997.019	0	1135.17	0	1156.72	0	932.023	0	1042.22	0	-0.292646	0	0.2286	0	-0.144134	0	-0.221669	0	-0.0344528	0	-0.311602	0	-0.150378	0	-0.0388996	0	-0.0711121	0	0.0535879	0	0.250511	0
CNAG_00126	431.136	0	486.222	0	471.257	0	598.572	0	0	308.312	0	263.229	316.844	0	545.385	0	468.598	0	521.132	0	446.705	0	500.069	0	0.173471	0	0.345011	0	-0.228073	0	0.783501	0	0.564578	0	-0.222326	0	-0.0595204	0	1.04762	1	0.514179	0	0.286715	0	1.30474	1
CNAG_00127	762.842	0	807.196	0	721.843	0	894.624	0	0	542.383	0	496.327	533.17	0	642.578	0	903.443	0	791.631	0	741.964	0	774.424	0	0.0815341	0	0.309597	0	-0.128022	0	0.269276	0	0.760838	0	-0.0934792	0	-0.0317045	0	-0.0239735	0	-0.162989	0	0.310226	0	0.252268	0
CNAG_00128	636.84	0	702.719	0	665.882	0	636.56	0	0	491.318	0	457.393	466.046	0	639.166	0	647.696	0	686.764	0	616.403	0	732.13	0	0.142019	0	-0.0649714	0	-0.103222	0	0.455718	0	0.474844	0	-0.155941	0	0.0922851	0	-0.0037716	0	-0.473568	0	0.684932	0	-0.0161199	0
CNAG_00129	743.788	0	853.436	0	863.26	0	1151.14	0	0	710.65	0	636.965	810.744	0	799.598	0	1046.69	0	852.012	0	853.388	0	1204.98	0	0.198391	0	0.415201	0	-0.157926	0	-0.019971	0	0.368514	0	0.00232891	0	0.500068	0	-0.336139	0	0.243345	0	-0.00351413	0	-0.469463	0
CNAG_00130	1349.25	0	1297.58	1	1239.39	0	1586.42	0	0	950.095	0	999.991	1555.54	0	879.747	0	1009.88	0	1291.81	0	1074.48	0	997.399	0	-0.0563353	0	0.356142	0	0.0738424	0	-0.822259	0	-0.623238	0	-0.265753	0	-0.373148	0	0.806076	0	-0.30656	0	-0.059422	0	0.960189	0
CNAG_00131	1275.22	0	1266.65	0	2185.15	0	1567.6	0	0	872.638	0	586.419	2688.64	0	2191.6	0	997.455	0	2967.99	1	4156.84	1	4414.23	1	-0.0097315	0	-0.479178	0	-0.573453	0	-0.294891	0	-1.43055	0	0.485998	0	0.572674	0	-0.450256	0	0.566185	0	-0.279443	0	-0.352738	0
CNAG_00132	574.826	0	675.626	0	591.267	0	607.086	0	0	433.921	0	454.431	401.993	0	592.722	0	582.749	0	655.492	0	664.815	0	713.055	0	0.233101	0	0.0380911	0	0.066626	0	0.560186	0	0.535705	0	0.0203743	0	0.121435	0	0.00220369	0	-0.166059	0	0.269515	0	0.619946	0
CNAG_00133	662.136	0	777.291	0	808.471	0	952.446	0	0	538.226	0	486.687	637.21	0	839.237	0	984.808	0	807.947	0	942.521	0	979.442	0	0.231326	0	0.236441	0	-0.145217	0	0.39731	0	0.628073	0	0.222264	0	0.2777	0	-0.445012	0	0.060597	0	-0.544967	0	0.244004	0
CNAG_00134	520.968	0	625.094	0	617.706	0	648.067	0	0	425.43	0	390.915	513.623	0	470.04	0	649.87	0	756.158	0	657.96	0	715.693	0	0.262876	0	0.0692225	0	-0.122066	0	-0.127925	0	0.339441	0	-0.200687	0	-0.0793476	0	0.104026	0	0.0331956	0	-0.0474048	0	0.0817586	0
CNAG_00135	813.435	0	900.252	0	738.849	0	787.793	0	0	525.011	0	545.312	509.693	0	832.717	0	705.928	0	817.827	0	834.943	0	918.859	0	0.146301	0	0.0925359	0	0.0547324	0	0.708198	0	0.469893	0	0.0298816	0	0.168048	0	-0.0484702	0	-0.0368331	0	-0.68841	0	-0.144596	0
CNAG_00136	729.066	0	809.566	0	652.265	0	837.057	0	0	481.498	0	499.594	575.399	0	654.384	0	719.188	0	808.774	0	716.282	0	751.32	0	0.151099	0	0.359868	0	0.0532273	0	0.185575	0	0.321807	0	-0.175209	0	-0.106309	0	0.212028	0	-0.184424	0	0.258757	0	0.153985	0
CNAG_00137	608.072	0	696.174	0	683.967	0	731.248	0	0	452.343	0	433.05	483.083	0	753.064	0	735.505	0	759.922	0	768.375	0	782.796	0	0.195205	0	0.096435	0	-0.0628834	0	0.6405	0	0.606464	0	0.0159584	0	0.0427853	0	-0.458748	0	0.330468	0	-0.128393	0	0.00314065	0
CNAG_00138	766.855	0	870.073	0	668.623	0	824.542	0	0	524.749	0	504.848	480.815	0	808.084	0	732.832	0	771.451	0	815.071	0	817.718	0	0.182181	0	0.302399	0	-0.0557793	0	0.749022	0	0.607999	0	0.0793514	0	0.0840294	0	0.272289	0	0.0625454	0	-0.165451	0	0.000407289	0
CNAG_00139	939.581	0	837.427	0	987.645	0	1595.75	0	0	663.089	0	645.982	986.641	0	754.366	0	1187.99	0	1090.64	0	941.495	0	945.686	0	-0.166054	0	0.692171	0	-0.0377088	0	-0.387262	0	0.267927	0	-0.212144	0	-0.205736	0	-0.444545	0	0.0429452	0	-0.494872	0	0.131295	0
CNAG_00140	882.561	0	788.137	0	856.078	0	895.661	0	0	589.133	0	487.071	613.886	0	767.64	0	775.548	0	838.099	0	682.129	0	839.678	0	-0.16325	0	0.0652109	0	-0.274462	0	0.322458	0	0.337244	0	-0.297075	0	0.00271679	0	0.173988	0	0.014449	0	0.104243	0	0.028622	0
CNAG_00141	752.911	0	791.143	0	765.676	0	868.877	0	0	575.006	0	494.715	588.027	0	729.178	0	812.216	0	865.323	0	843.411	0	927.792	0	0.0714596	0	0.182418	0	-0.21698	0	0.31039	0	0.465983	0	-0.0370015	0	0.100563	0	0.34546	0	0.525789	0	0.972985	0	0.75141	0
CNAG_00142	776.229	0	879.235	0	698.984	0	1287.13	0	0	574.548	0	610.204	571.685	0	832.795	0	1458.35	0	837.815	0	719.254	0	842.681	0	0.179766	0	0.880828	0	0.0868637	0	0.542742	0	1.35104	0	-0.220131	0	0.00835476	0	-0.112029	0	0.0824086	0	-0.0403506	0	-1.09946	1
CNAG_00143	650.804	0	683.332	0	662.605	0	725.103	0	0	469.694	0	463.146	504.593	0	671.691	0	682.676	0	692.559	0	613.648	0	738.647	0	0.0703624	0	0.130037	0	-0.0202531	0	0.412677	0	0.436082	0	-0.174524	0	0.092948	0	0.764099	0	-0.143781	0	0.253968	0	-0.102293	0
CNAG_00144	317.581	0	375.23	0	373.344	0	339.926	0	0	196.275	0	265.324	250.779	0	321.257	0	360.641	0	363.975	0	351.833	0	411.318	0	0.240649	0	-0.135282	0	0.43488	0	0.357311	0	0.524148	0	-0.0489483	0	0.176417	0	-0.21589	0	0.251647	0	1.11065	1	0.177813	0
CNAG_00145	679.177	0	697.215	0	568.099	0	717.986	0	0	449.419	0	427.358	422.558	0	756.93	0	605.848	0	706.736	0	570.379	0	781.35	0	0.0378149	0	0.337813	0	-0.0726156	0	0.841011	0	0.519805	0	-0.30925	0	0.144797	0	0.0497521	0	0.0765296	0	-0.268917	0	0.158784	0
CNAG_00146	611.733	0	730.729	0	581.605	0	662.919	0	0	455.224	0	459.215	392.742	0	749.528	0	627.805	0	641.951	0	615.641	0	760.753	0	0.256434	0	0.188793	0	0.0125931	0	0.9324	0	0.676734	0	-0.0603732	0	0.244965	0	-0.0474936	0	0.161061	0	0.175716	0	-0.195706	0
CNAG_00147	598.555	0	665.786	0	642.54	0	782.453	0	0	428.323	0	382.963	537.099	0	900.183	0	672.619	0	763.226	0	783.85	0	955.74	0	0.153575	0	0.284216	0	-0.161496	0	0.745031	0	0.324601	0	0.0384677	0	0.324509	0	0.394268	0	-0.130343	0	0.489207	0	0.130463	0
CNAG_00148	784.669	0	803.223	0	768.782	0	870.867	0	0	517.67	0	489.714	470.358	0	600.627	0	815.637	0	894.217	0	770.52	0	733.858	0	0.0337164	0	0.179877	0	-0.0800916	0	0.352712	0	0.79417	0	-0.214792	0	-0.285123	0	-0.154046	0	0.107173	0	-0.0782719	0	-0.0903609	0
CNAG_00149	1161.41	0	1122.89	0	986.945	0	1554.87	0	0	1043.38	0	1248.58	1252.93	0	986.162	0	1151.82	0	969.822	0	1062.93	0	990.021	0	-0.0486485	0	0.655756	0	0.259022	0	-0.345406	0	-0.121391	0	0.132257	0	0.0297384	0	0.0528695	0	-0.250652	0	-0.495717	0	-1.2454	1
CNAG_00150	2152.39	1	1722.78	1	2516.11	1	2144.96	0	0	3162.74	0	2256.28	4034.96	1	3235.62	1	1473.95	0	1806.58	1	2263.74	1	2216.51	1	-0.321201	0	-0.230243	0	-0.48723	0	-0.318515	0	-1.45287	1	0.325454	0	0.29503	0	0.0857348	0	-0.163355	0	0.451166	0	-0.138525	0
CNAG_00151	661.271	0	787.091	0	647.308	0	614.348	0	0	430.7	0	499.759	454.71	0	770.915	0	605.307	0	682.007	0	721.356	0	863.745	0	0.251287	0	-0.0753968	0	0.214549	0	0.761625	0	0.41272	0	0.0809251	0	0.340819	0	0.217752	0	0.144087	0	0.226202	0	0.10079	0
CNAG_00152	615.044	0	634.394	0	631.212	0	621.611	0	0	426.339	0	417.245	433.025	0	807.611	0	680.902	0	724.268	0	675.022	0	777.729	0	0.0446902	0	-0.0221119	0	-0.0311043	0	0.899212	0	0.652999	0	-0.101591	0	0.102743	0	-0.199655	0	-0.230656	0	-0.244632	0	-0.29511	0
CNAG_00153	631.373	0	702.465	0	701.232	0	688.185	0	0	451.674	0	487.448	504.516	0	930.662	0	650.581	0	724.235	0	773.328	0	990.709	0	0.153933	0	-0.027096	0	0.109965	0	0.883357	0	0.366829	0	0.0946237	0	0.452004	0	0.487709	0	-0.191334	0	-0.0163063	0	0.399033	0
CNAG_00154	1011.94	0	952.393	0	987.873	0	1299.83	0	0	836.666	0	719.402	1087.15	0	825.872	0	1068.7	0	958.192	0	869.041	0	879.221	0	-0.0874878	0	0.395927	0	-0.217854	0	-0.396561	0	-0.0246884	0	-0.14089	0	-0.124089	0	0.115709	0	-0.229551	0	-0.00816519	0	-0.225282	0
CNAG_00155	588.543	0	671.841	0	740.635	0	721.22	0	0	405.24	0	428.489	437.885	0	806.226	0	720.461	0	762.426	0	800.618	0	956.913	0	0.190972	0	-0.0383238	0	0.0804816	0	0.880633	0	0.71837	0	0.0705174	0	0.327792	0	-0.718394	0	0.301636	0	1.96183	0	-0.76144	0
CNAG_00156	822.262	0	585.329	0	808.238	0	926.667	0	0	1040.91	0	896.957	1463.07	0	539.625	0	617.713	0	566.546	0	551.668	0	472.823	0	-0.490351	0	0.197271	0	-0.214728	0	-1.43897	0	-1.24399	0	-0.0383937	0	-0.260895	0	0.522575	0	0.324623	0	0.574683	0	0.766436	0
CNAG_00157	3546.18	1	2537.63	1	3451.14	1	4106.91	1	1	5722.44	1	4882.04	8826.85	1	4547.13	1	5178.12	1	2362.55	1	2187.37	1	2328.88	1	-0.482787	0	0.250979	0	-0.229148	0	-0.956943	1	-0.76947	1	-0.111147	0	-0.0207044	0	-0.192466	0	-0.203768	0	-0.394358	0	-0.0749307	0
CNAG_00158	43.5371	0	49.8158	0	47.7311	0	63.1053	0	0	28.9935	0	25.2394	42.3733	0	63.7459	0	50.3825	0	66.6859	0	41.7851	0	54.8252	0	0.194356	0	0.402831	0	-0.200052	0	0.589177	0	0.249769	0	-0.674392	0	-0.282544	0	-0.496784	0	0.0349504	0	-0.0196776	0	-0.857197	0
CNAG_00159	567.982	0	616.317	0	573.983	0	511.917	0	0	370.39	0	394.663	379.823	0	666.12	0	540.34	0	569.38	0	556.037	0	581.175	0	0.117828	0	-0.165099	0	0.0915749	0	0.810455	0	0.508539	0	-0.0342115	0	0.0295799	0	-0.217041	0	-0.270489	0	-0.841566	0	-0.193796	0
CNAG_00160	1347.59	0	1165.81	0	1035.19	0	1016.65	0	0	911.565	0	785.712	1008.98	0	806.977	0	763.272	0	999.23	0	853.552	0	782.559	0	-0.209057	0	-0.0260709	0	-0.214344	0	-0.322303	0	-0.402633	0	-0.227338	0	-0.352618	0	0.302192	0	-0.143708	0	0.31638	0	-0.0225674	0
CNAG_00161	2090.27	1	1528.58	1	7466.08	1	4304.71	1	0	3233.58	0	1391.17	5181.24	1	4025.7	1	1127.03	0	4318.35	1	9491.29	1	5214.95	1	-0.451497	0	-0.794434	1	-1.21683	0	-0.364059	0	-2.20077	1	1.13612	1	0.272172	0	-0.445396	0	-0.266003	0	-0.435169	0	-0.438099	0
CNAG_00162	4894.77	1	2861.37	1	7690.78	1	9784.26	1	1	8749.11	1	5763.68	17273.8	1	4255.76	1	7112.41	1	4920.28	1	4379.99	1	2659.76	1	-0.774536	1	0.347333	0	-0.602145	1	-2.0211	1	-1.28017	1	-0.167813	0	-0.887442	1	2.02251	1	-0.390731	0	1.00812	0	1.89135	1
CNAG_00163T0	845.806	0	910.29	0	747.815	0	1241.86	0	0	617.678	0	506.897	665.102	0	858.213	0	966.607	0	835.375	0	817.525	0	835.218	0	0.106	0	0.731752	0	-0.285161	0	0.36776	0	0.539353	0	-0.0311609	0	-0.000272091	0	NA	0	NA	0	NA	0	NA	0
CNAG_00164	5307.89	1	1568.07	1	3747.11	1	7665.7	1	1	5101.14	0	1786.76	5739.26	1	1193.45	0	7299.69	1	2327.47	1	1158.15	0	1087.49	0	-1.75915	1	1.03264	1	-1.51347	1	-2.26573	1	0.346969	0	-1.00694	1	-1.09776	1	-1.20586	0	-0.202743	0	-0.518377	0	-3.02916	1
CNAG_00165	689.412	0	796.754	0	649.816	0	887.459	0	0	563.522	0	575.738	489.797	0	707.481	0	1034.79	0	738.905	0	660.203	0	785.159	0	0.208767	0	0.449649	0	0.0309418	0	0.530507	0	1.07908	0	-0.162478	0	0.087596	0	0.938872	0	0.0491513	0	0.562434	0	0.334524	0
CNAG_00166	585.32	0	678.333	0	556.256	0	571.029	0	0	418.057	0	404.668	405.353	0	739.75	0	530.604	0	630.091	0	663.908	0	751.982	0	0.212769	0	0.0378146	0	-0.0469592	0	0.867858	0	0.388455	0	0.0754239	0	0.255138	0	-0.459123	0	-0.0224692	0	-0.78999	0	-1.16465	0
CNAG_00167	661.532	0	698.271	0	638.863	0	698.108	0	0	437.119	0	447.64	475.205	0	810.358	0	687.7	0	750.384	0	770.092	0	866.368	0	0.0779768	0	0.127943	0	0.0343158	0	0.770008	0	0.533229	0	0.0374022	0	0.207351	0	0.0480151	0	-0.131642	0	-0.0700999	0	-0.132135	0
CNAG_00171	714.369	0	712.068	0	681.263	0	829.564	0	0	512.559	0	461.327	569.99	0	725.485	0	752.919	0	741.422	0	706.106	0	844.143	0	-0.00465609	0	0.28414	0	-0.151929	0	0.348009	0	0.40156	0	-0.0704088	0	0.187193	0	-0.502763	0	-0.253372	0	-0.0705914	0	-0.0432003	0
CNAG_00172	763.357	0	833.233	0	735.75	0	945.21	0	0	567.118	0	514.892	562.485	0	699.517	0	731.827	0	789.248	0	747.553	0	766.512	0	0.126361	0	0.361418	0	-0.13938	0	0.314545	0	0.379687	0	-0.0783031	0	-0.0421696	0	-0.181298	0	0.258344	0	-0.110203	0	-0.661074	0
CNAG_00173	503.944	0	645.897	0	571.629	0	690.399	0	0	364.018	0	444.504	446.687	0	915.074	0	739.053	0	706.525	0	677.216	0	840.946	0	0.358041	0	0.272351	0	0.288189	0	1.03462	0	0.726413	0	-0.0611257	0	0.251272	0	0.205821	0	0.0653733	0	-0.0801098	0	0.00150455	0
CNAG_00174	521.925	0	645.581	0	420.202	0	465.446	0	0	359.037	0	348.272	341.047	0	813.888	0	469.337	0	472.981	0	704.305	0	1473.39	1	0.306755	0	0.147531	0	-0.0439213	0	1.25486	0	0.460653	0	0.574418	0	1.63929	1	0.310335	0	0.129996	0	0.141013	0	0.328517	0
CNAG_00175	742.367	0	860.309	0	589.07	0	649.313	0	0	449.96	0	486.391	429.469	0	993.261	0	593.118	0	670.713	0	811.918	0	1430.27	1	0.212723	0	0.140476	0	0.112319	0	1.20962	0	0.465763	0	0.275639	0	1.09252	1	0.250782	0	0.0141932	0	0.329255	0	0.569281	0
CNAG_00176	454.027	0	526.117	0	550.319	0	503.372	0	0	290.873	0	331.487	343.114	0	706.126	0	511.918	0	581.353	0	557.181	0	625.793	0	0.212605	0	-0.128644	0	0.188565	0	1.04124	0	0.577224	0	-0.0612682	0	0.106271	0	0.25271	0	0.0394328	0	0.307487	0	0.240286	0
CNAG_00177	617.986	0	662.935	0	594.321	0	615.176	0	0	456.137	0	392.756	457.449	0	1001.68	0	612.361	0	690.334	0	723.853	0	977.779	0	0.101294	0	0.0497573	0	-0.215833	0	1.13073	0	0.42077	0	0.0684008	0	0.502212	0	-0.945649	0	0.0758982	0	0.0288087	0	-0.404784	0
CNAG_00178	4775.12	1	2880.79	1	6828.59	1	8689.55	1	1	7297.58	1	7433.89	16056.4	1	9183.04	1	11242.9	1	5113.25	1	4214.88	1	3246.54	1	-0.72907	1	0.347693	0	0.0266996	0	-0.806109	1	-0.514137	0	-0.27875	0	-0.655339	1	-0.211239	0	0.0118566	0	0.0505387	0	-0.191619	0
CNAG_00179	984.172	0	928.587	0	904.197	0	2162.84	0	0	1088.72	0	1052.76	1018.67	0	859.275	0	2274.45	0	886.216	0	783.185	0	941.324	0	-0.0838744	0	1.25822	0	-0.0484474	0	-0.245491	0	1.15883	0	-0.178305	0	0.0870331	0	0.332528	0	-0.235496	0	0.326077	0	0.133635	0
CNAG_00180	908.742	0	1203.71	0	847.151	0	869.597	0	0	1336.32	1	3130.32	1489.65	0	632.132	0	1096.22	0	877.372	0	752.102	0	991.008	0	0.405544	0	0.0377281	0	1.22805	1	-1.23667	0	-0.44243	0	-0.22226	0	0.175707	0	-0.362196	0	-0.232123	0	-0.827237	0	-0.131222	0
CNAG_00181	509.578	0	574.641	0	638.98	0	684.22	0	0	386.103	0	363.391	505.121	0	678.795	0	613.668	0	699.076	0	624.98	0	688.833	0	0.173357	0	0.098689	0	-0.0874645	0	0.426349	0	0.28083	0	-0.161639	0	-0.0212945	0	0.136909	0	0.0317185	0	0.131382	0	0.515743	0
CNAG_00182	622.24	0	755.868	0	647.781	0	665.001	0	0	443.509	0	455.259	496.706	0	857.999	0	669.012	0	746.505	0	679.87	0	748.237	0	0.280664	0	0.0378512	0	0.0377224	0	0.788582	0	0.429639	0	-0.134894	0	0.003344	0	-0.00763805	0	-0.0336458	0	-0.353736	0	0.699499	0
CNAG_00183	6825.03	1	3781.65	1	7118.58	1	8378.02	1	1	10305.5	1	10442.3	16612.8	1	6561.15	1	11131.6	1	4959.92	1	3964.76	1	2925.89	1	-0.851819	1	0.23502	0	0.0190198	0	-1.34028	1	-0.577633	0	-0.323084	0	-0.761443	1	0.440408	0	0.0749342	0	0.150707	0	0.628954	0
CNAG_00184	2948.8	1	1601.62	1	1884.68	0	3940.83	1	1	5184.74	1	5249.4	6409.09	1	1442.05	0	8410.12	1	1628.02	1	1179.34	0	958.438	0	-0.880595	1	1.06418	1	0.0178803	0	-2.152	1	0.392007	0	-0.465143	0	-0.764365	1	-0.0382463	0	0.236367	0	0.13307	0	-0.0510403	0
CNAG_00185	685.125	0	687.683	0	779.122	0	952.729	0	0	492.032	0	441.97	548.951	0	807.241	0	950.188	0	843.373	0	796.618	0	849.943	0	0.00537534	0	0.290218	0	-0.154802	0	0.556322	0	0.791534	0	-0.0822824	0	0.0111947	0	-0.157677	0	-0.382256	0	-0.105075	0	-0.113748	0
CNAG_00186	640.777	0	715.016	0	701.894	0	708.894	0	0	523.652	0	454.969	493.394	0	686.786	0	698.608	0	745.692	0	667.813	0	712.857	0	0.158152	0	0.0143181	0	-0.202842	0	0.47712	0	0.501744	0	-0.159135	0	-0.0649659	0	0.0267023	0	-0.348073	0	-0.115635	0	0.278162	0
CNAG_00187	695.683	0	758.562	0	675.544	0	825.266	0	0	540.177	0	536.354	575.515	0	790.296	0	818.922	0	775.186	0	645.918	0	711.052	0	0.124837	0	0.28881	0	-0.0102463	0	0.457538	0	0.508872	0	-0.263192	0	-0.124587	0	-0.200258	0	-0.0776092	0	-0.24654	0	-0.324276	0
CNAG_00188	433.761	0	469.708	0	407.221	0	447.237	0	0	337.371	0	346.771	339.158	0	622.462	0	447.08	0	437.177	0	490.127	0	534.867	0	0.114865	0	0.135227	0	0.0396464	0	0.876026	0	0.398574	0	0.16494	0	0.290964	0	-0.0967605	0	-0.310559	0	-0.428521	0	-0.0963225	0
CNAG_00189	730.096	0	748.89	0	733.363	0	935.178	0	0	534.887	0	516.865	598.097	0	728.48	0	833.452	0	785.621	0	745.249	0	820.233	0	0.0366664	0	0.350715	0	-0.0494459	0	0.284509	0	0.478718	0	-0.0761115	0	0.0621991	0	-0.0614089	0	-0.0670242	0	-0.0266997	0	0.103831	0
CNAG_00190	705.034	0	717.368	0	693.513	0	891.256	0	0	462.158	0	470.072	561.973	0	758.886	0	813.978	0	825.468	0	674.847	0	772.104	0	0.0250193	0	0.361916	0	0.0244941	0	0.433383	0	0.53449	0	-0.290652	0	-0.0964165	0	0.206248	0	0.0027524	0	0.354276	0	0.0535962	0
CNAG_00191	672.4	0	823.496	0	895.043	0	1002.4	0	0	547.333	0	551.153	682.102	0	896.048	0	926.008	0	964.753	0	1012.09	0	972.054	0	0.292442	0	0.163435	0	0.0100346	0	0.39359	0	0.441038	0	0.0691003	0	0.0108759	0	0.120542	0	0.146088	0	0.385918	0	0.314899	0
CNAG_00192	6498.11	1	4297.3	1	6586.6	1	11127.1	1	1	11880.5	1	12552.5	12829.2	1	5450.25	1	15339.7	1	3734.28	1	2719.66	1	2378.23	1	-0.59659	1	0.756477	1	0.0793763	0	-1.23504	1	0.257835	0	-0.457402	0	-0.650939	1	1.46907	0	0.24255	0	0.837321	0	2.11982	1
CNAG_00193	240.603	0	135.504	0	345.229	0	223.057	0	0	383.213	0	349.887	594.16	0	283.107	0	173.137	0	269.829	0	169.616	0	116.464	0	-0.828321	0	-0.630138	0	-0.13126	0	-1.06951	0	-1.77894	0	-0.669771	0	-1.21216	0	-0.140078	0	-0.0620359	0	-0.272885	0	-0.5781	0
CNAG_00194	4431.78	1	2433.89	1	5472.52	1	4540.65	1	1	7163.35	1	6812.09	11781.4	1	3857.58	1	5394.19	1	4053.07	1	2442.82	1	1561.52	1	-0.864621	1	-0.269306	0	-0.0725365	0	-1.61074	1	-1.12703	1	-0.730466	1	-1.37606	1	0.0120694	0	-0.00133339	0	-0.185936	0	-0.599907	0
CNAG_00195	579.345	0	647.397	0	648.47	0	677.163	0	0	482.649	0	407.224	438.755	0	740.674	0	678.881	0	688.726	0	631.54	0	752.197	0	0.160228	0	0.062465	0	-0.245152	0	0.755425	0	0.629745	0	-0.125058	0	0.127179	0	-0.262085	0	0.272264	0	-0.850561	0	-0.395815	0
CNAG_00229	1466.31	0	1481.68	1	1402.67	0	2744.25	1	0	1334.82	0	1107.09	1805.86	0	783.527	0	2584.82	0	1581.79	0	1665.39	0	1187.62	0	0.0150442	0	0.968243	1	-0.269875	0	-1.20463	0	0.517383	0	0.0743047	0	-0.413491	0	-0.0244531	0	-0.101798	0	0.230358	0	0.404662	0
CNAG_00231	707.419	0	814.883	0	626.665	0	782.316	0	0	559.853	0	562.528	495.729	0	657.185	0	720.333	0	724.115	0	612.233	0	776.347	0	0.204028	0	0.320057	0	0.00687893	0	0.406747	0	0.539111	0	-0.242139	0	0.100482	0	-0.376638	0	-0.0522702	0	-0.274605	0	-0.692833	0
CNAG_00232	86.6662	0	70.9413	0	80.5005	0	109.953	0	0	78.1199	0	48.2836	67.0912	0	74.24	0	86.3275	0	81.3256	0	90.0376	0	106.302	0	-0.288843	0	0.449811	0	-0.694158	0	0.146072	0	0.363695	0	0.146818	0	0.386388	0	0.182715	0	-0.240413	0	-0.200437	0	0.236796	0
CNAG_00233	968.613	0	1108.71	0	965.263	0	2207.97	0	0	621.011	0	656.279	891.976	0	889.845	0	1993.29	0	1216.18	0	1041.09	0	989.128	0	0.194884	0	1.19373	0	0.0796906	0	-0.00345073	0	1.16008	0	-0.224269	0	-0.298128	0	-0.115917	0	-0.111842	0	-0.399625	0	-0.0389302	0
CNAG_00234	692.687	0	751.766	0	773.581	0	1159.94	0	0	428.821	0	460.918	587.689	0	735.5	0	904.71	0	849.666	0	870.279	0	814.038	0	0.11808	0	0.58443	0	0.104133	0	0.323672	0	0.622403	0	0.0345814	0	-0.0618002	0	-0.589338	0	-0.224546	0	-0.105799	0	-0.766417	0
CNAG_00235	49.5269	0	67.9758	0	73.3775	0	65.6065	0	0	54.1703	0	52.3637	75.506	0	37.2832	0	53.9682	0	59.4707	0	62.8295	0	53.7105	0	0.45681	0	-0.161498	0	-0.0489352	0	-1.01806	0	-0.484483	0	0.0792632	0	-0.146974	0	0.16922	0	-0.610974	0	-0.177532	0	-0.821641	0
CNAG_00236	2292.8	1	1499.57	1	2204.51	0	3158.08	1	0	1810.73	0	1300.89	2503.26	0	1096.49	0	2197.19	0	1534.22	0	1214.69	0	975.211	0	-0.612559	1	0.51859	0	-0.477067	0	-1.19092	0	-0.188148	0	-0.33692	0	-0.653721	0	0.859314	0	-0.464908	0	-0.0103631	0	0.546978	0
CNAG_00237	1030.8	0	1118.18	0	1125.7	0	1596.22	0	0	903.913	0	868.181	1259.44	0	746.606	0	1238.25	0	1217.41	0	1123.2	0	1015.94	0	0.117383	0	0.503844	0	-0.0581888	0	-0.754359	0	-0.02447	0	-0.116202	0	-0.26101	0	-0.649874	0	-0.400541	0	-1.03816	0	-1.77686	1
CNAG_00238	984.495	0	1231.86	0	1117.29	0	1540.94	0	0	829.462	0	931.849	992.008	0	962.216	0	1684.8	0	1261.32	0	1146.98	0	1049.82	0	0.323387	0	0.463808	0	0.16792	0	-0.0439904	0	0.764158	0	-0.1371	0	-0.264793	0	0.291469	0	-0.0112402	0	-0.0806889	0	-0.663279	0
CNAG_00239	525.219	0	595.938	0	475.386	0	518.817	0	0	355.526	0	316.145	333.802	0	873.065	0	516.207	0	534.663	0	655.28	0	1164.94	0	0.182242	0	0.126128	0	-0.169369	0	1.38709	0	0.628954	0	0.293482	0	1.12355	0	0.0459806	0	0.233145	0	0.2267	0	0.249602	0
CNAG_00240	743.588	0	947.137	0	512.441	0	671.906	0	0	531.016	0	467.27	421.218	0	1035.86	0	563.509	0	554.807	0	740.617	0	1568.78	1	0.349071	0	0.390873	0	-0.184498	0	1.2982	0	0.419872	0	0.416743	0	1.49959	1	0.204095	0	-0.06141	0	0.134496	0	0.011902	0
CNAG_00241	958.93	0	999.22	0	943.167	0	1509.09	0	0	1544.35	0	1253.17	1702.98	0	792.871	0	1694.87	0	1045.83	0	1018.04	0	871.809	0	0.0593767	0	0.678094	0	-0.301421	0	-1.1029	0	-0.00688478	0	-0.0388515	0	-0.262564	0	-0.277504	0	0.069022	0	-0.416184	0	-0.710806	0
CNAG_00242	542.546	0	590.991	0	624.64	0	745.744	0	0	400.482	0	345.143	412.677	0	602.17	0	652.608	0	668.168	0	604.132	0	697.798	0	0.123392	0	0.255655	0	-0.214544	0	0.545155	0	0.661203	0	-0.145347	0	0.0625989	0	-1.0312	0	1.99882	0	0.267604	0	1.01601	0
CNAG_00243	552.527	0	601.128	0	583.223	0	676.892	0	0	435.024	0	447.77	430.109	0	742.233	0	611.197	0	617.873	0	574.324	0	704.281	0	0.121626	0	0.214878	0	0.0416648	0	0.78717	0	0.506935	0	-0.105445	0	0.188841	0	0.0464674	0	-0.168338	0	-0.201143	0	-0.240618	0
CNAG_00246	483.791	0	562.451	0	579.305	0	520.748	0	0	332.148	0	341.231	381.981	0	710.277	0	506.724	0	579.534	0	603.464	0	778.699	0	0.217345	0	-0.153737	0	0.0389239	0	0.894884	0	0.4077	0	0.0583725	0	0.426171	0	0.197893	0	-0.0123061	0	0.0605959	0	0.368135	0
CNAG_00247	643.835	0	723.571	0	596.57	0	753.241	0	0	440.12	0	407.086	445.317	0	915.044	0	663.617	0	709.756	0	818.313	0	1270.22	0	0.168444	0	0.336419	0	-0.112566	0	1.03901	0	0.575517	0	0.205329	0	0.839687	0	-0.227934	0	0.795273	0	-0.0492744	0	0.286115	0
CNAG_00248	392.652	0	402.348	0	399.44	0	444.412	0	0	335.176	0	258.562	344.638	0	545.011	0	394.775	0	396.632	0	391.935	0	477.062	0	0.0351945	0	0.153921	0	-0.374411	0	0.661205	0	0.195949	0	-0.0171864	0	0.266377	0	-0.261717	0	0.0307261	0	0.270434	0	-0.0400052	0
CNAG_00249	634.931	0	726.975	0	722.045	0	857.882	0	0	452.053	0	418.656	531.351	0	734.68	0	724.833	0	804.371	0	701.314	0	873.545	0	0.195306	0	0.24869	0	-0.110727	0	0.467451	0	0.447984	0	-0.1978	0	0.119021	0	0.12722	0	0.563613	0	0.14695	0	0.673089	0
CNAG_00250	723.854	0	773.316	0	714.155	0	922.488	0	0	535.167	0	524.491	578.001	0	803.45	0	817.18	0	800.61	0	815.083	0	855.186	0	0.0953603	0	0.369292	0	-0.029071	0	0.475137	0	0.499582	0	0.0258477	0	0.0951392	0	0.212283	0	-0.0624709	0	-0.127825	0	0.0263079	0
CNAG_00251	656.24	0	725.039	0	682.056	0	1013.55	0	0	485.21	0	467.015	459.713	0	619.561	0	816.585	0	707.304	0	678.482	0	742.457	0	0.143835	0	0.571454	0	-0.0551409	0	0.430512	0	0.828869	0	-0.0600206	0	0.0699761	0	0.0974477	0	0.666961	0	0.698328	0	0.18311	0
CNAG_00252	506.552	0	572.673	0	604.211	0	637.164	0	0	379.307	0	345.302	415.777	0	734.543	0	578.594	0	701.38	0	665.979	0	690.683	0	0.177002	0	0.0766131	0	-0.135508	0	0.821036	0	0.47674	0	-0.0747187	0	-0.022172	0	-0.177143	0	0.0802849	0	0.0265021	0	0.038107	0
CNAG_00253	639.857	0	764.683	0	690.238	0	747.381	0	0	480.701	0	485.487	472.432	0	769.236	0	653.072	0	707.505	0	716.676	0	772.658	0	0.257112	0	0.11475	0	0.0142917	0	0.703321	0	0.467136	0	0.0185811	0	0.12709	0	-0.224363	0	-0.126893	0	-0.0831985	0	-0.200167	0
CNAG_00254	940.581	0	1016.83	0	734.719	0	868.46	0	0	772.965	0	697.839	736.478	0	793.597	0	718.327	0	849.148	0	776.156	0	803.798	0	0.112449	0	0.241267	0	-0.147509	0	0.107763	0	-0.0360017	0	-0.12967	0	-0.0791828	0	0.361026	0	-0.259486	0	-0.55648	0	0.354747	0
CNAG_00255	569.824	0	740.782	0	427.336	0	509.306	0	0	477.252	0	505.918	396.039	0	756.306	0	558.803	0	557.922	0	768.793	0	1391.47	1	0.378534	0	0.253164	0	0.0841525	0	0.93333	0	0.496698	0	0.46253	0	1.31847	1	-0.152774	0	0.240854	0	0.0295488	0	-0.142136	0
CNAG_00256	973.816	0	1143.31	0	724.894	0	880.097	0	0	738.16	0	579.264	587.918	0	1074.32	0	631.508	0	800.265	0	1148.11	0	1489.28	1	0.231494	0	0.279894	0	-0.349714	0	0.869739	0	0.103185	0	0.52071	0	0.89607	1	0.429239	0	-0.0820748	0	0.167042	0	0.095182	0
CNAG_00257	802.903	0	788.243	0	780.86	0	957.355	0	0	757.01	0	802.1	853.872	0	802.871	0	1038.43	0	858.693	0	760.526	0	798.934	0	-0.026586	0	0.293991	0	0.0834704	0	-0.0888507	0	0.282317	0	-0.175144	0	-0.104065	0	0.0802234	0	0.180847	0	0.651244	0	-0.277267	0
CNAG_00258	549.625	0	625.182	0	606.1	0	636.276	0	0	426.427	0	398.121	435.013	0	644.206	0	655.97	0	628.007	0	551.818	0	660.127	0	0.185829	0	0.0700975	0	-0.0990896	0	0.566463	0	0.592572	0	-0.186587	0	0.0719647	0	-0.115283	0	0.188393	0	0.0917177	0	-0.0980936	0
CNAG_00259	636.465	0	693.907	0	777.147	0	835.073	0	0	488.574	0	484.533	566.192	0	632.072	0	835.824	0	784.806	0	728.411	0	864.277	0	0.124661	0	0.103714	0	-0.0119804	0	0.158795	0	0.561906	0	-0.107584	0	0.139158	0	-0.61636	0	-0.0513898	0	-0.748785	0	-1.18428	1
CNAG_00260	747.825	0	774.067	0	731.981	0	1126.83	0	0	609.822	0	618.447	698.548	0	663.299	0	1081.48	0	871.433	0	701.14	0	804.431	0	0.0497586	0	0.622388	0	0.0202636	0	-0.0746989	0	0.630583	0	-0.313687	0	-0.115421	0	-0.0558747	0	-0.287636	0	-0.0583922	0	-0.497128	0
CNAG_00261	2581.76	1	1962.73	1	1816.09	0	3574.58	1	1	2898.16	0	2614.89	3657.62	0	1537.4	0	3264.85	0	1788.24	1	1525.25	0	1684.58	1	-0.395496	0	0.976939	1	-0.148388	0	-1.25041	0	-0.163891	0	-0.229499	0	-0.0861557	0	0.756766	0	0.401078	0	-0.149637	0	0.862966	0
CNAG_00262	835.213	0	794.162	0	660.224	0	854.03	0	0	682.109	0	628.731	570.787	0	607.773	0	914.093	0	689.142	0	643.284	0	720.502	0	-0.0727097	0	0.371332	0	-0.11756	0	0.090579	0	0.679388	0	-0.0993468	0	0.0642002	0	0.423707	0	-0.527097	0	1.3623	0	0.610488	0
CNAG_00263	1196.06	0	1298.73	0	957.494	0	1282.42	0	0	1975.47	0	2022.72	1839.97	0	804.121	0	1980.78	0	901.95	0	929.543	0	935.346	0	0.118808	0	0.421538	0	0.0340957	0	-1.1942	0	0.106387	0	0.043474	0	0.052452	0	-0.0814891	0	0.707223	0	0.397955	0	0.322985	0
CNAG_00264	498.775	0	548.552	0	590.101	0	720.163	0	0	401.794	0	368.659	449.318	0	551.884	0	705.664	0	611.175	0	569.862	0	710.744	0	0.137239	0	0.28736	0	-0.124167	0	0.296626	0	0.651242	0	-0.100971	0	0.217744	0	-0.157258	0	0.214034	0	-0.0555103	0	0.421856	0
CNAG_00265	1445.49	0	1337.55	1	1045.24	0	1288.14	0	0	1147.22	0	1064.86	1041.7	0	933.086	0	761.402	0	936.072	0	1028.8	0	1093.8	0	-0.11197	0	0.301452	0	-0.107471	0	-0.158862	0	-0.452215	0	0.136266	0	0.224662	0	-0.060962	0	-0.13859	0	-0.376568	0	-0.414991	0
CNAG_00266	602.972	0	719.753	0	617.946	0	632.021	0	0	408.377	0	429.07	400.585	0	717.589	0	658.913	0	700.796	0	653.237	0	717.368	0	0.255412	0	0.0324919	0	0.0713115	0	0.841049	0	0.717979	0	-0.101389	0	0.0337184	0	-0.0233219	0	-0.132495	0	-0.23968	0	0.123069	0
CNAG_00267	615.462	0	755.996	0	712.958	0	704.404	0	0	368.584	0	447.062	436.528	0	677.587	0	731.169	0	716.412	0	631.076	0	785.113	0	0.296711	0	-0.017414	0	0.278484	0	0.634333	0	0.74413	0	-0.182976	0	0.13211	0	0.281854	0	0.108716	0	0.267294	0	0.466838	0
CNAG_00268	228.498	0	242.609	0	269.745	0	334.338	0	0	165.5	0	188.879	228.431	0	306.8	0	277.327	0	264.259	0	238.584	0	265.509	0	0.0864495	0	0.309714	0	0.190628	0	0.425541	0	0.279833	0	-0.147457	0	0.00680858	0	-0.360535	0	-0.495918	0	-0.876136	0	-1.32998	1
CNAG_00269	1439.17	0	1358.12	1	1273.04	0	1825.88	0	0	1172.24	0	950.779	1570.63	0	1298.55	0	1589.56	0	1195.17	0	1242.33	0	1391.29	1	-0.0836305	0	0.520312	0	-0.302085	0	-0.274435	0	0.0172898	0	0.0558266	0	0.219207	0	-1.05085	0	-0.786036	0	1.15002	0	-0.393738	0
CNAG_00270	667.426	0	725.582	0	655.689	0	849.413	0	0	533.454	0	524.051	574.638	0	737.586	0	816.416	0	722.123	0	718.496	0	884.939	0	0.120531	0	0.373454	0	-0.0256573	0	0.360157	0	0.506651	0	-0.00726452	0	0.293333	0	0.327494	0	-0.090487	0	-0.50027	0	0.379883	0
CNAG_00271	617.724	0	653.921	0	717.613	0	832.977	0	0	421.348	0	404.903	534.652	0	637.514	0	769.612	0	792.729	0	771.978	0	906.388	0	0.0821534	0	0.215071	0	-0.0574342	0	0.253856	0	0.525529	0	-0.0382686	0	0.193301	0	-0.513528	0	-0.471187	0	-0.144074	0	-0.39342	0
CNAG_00272	581.182	0	661.707	0	582.884	0	673.109	0	0	399.705	0	372.947	411.103	0	770.435	0	645.677	0	659.299	0	623.391	0	703.781	0	0.187204	0	0.207631	0	-0.0999647	0	0.906173	0	0.651312	0	-0.0807964	0	0.0941936	0	0.322346	0	-0.140757	0	0.682419	0	0.626417	0
CNAG_00273	528.758	0	593.691	0	640.105	0	651.152	0	0	413.519	0	422.797	471.491	0	576.882	0	707.602	0	693.89	0	698.945	0	767.878	0	0.167107	0	0.0246848	0	0.0320094	0	0.291046	0	0.585707	0	0.0104707	0	0.14617	0	-0.700407	0	-0.0960731	0	-0.433714	0	-0.842333	0
CNAG_00274	743.078	0	801.146	0	726.254	0	904.004	0	0	616.17	0	544.924	563.804	0	692.77	0	948.751	0	880.972	0	811.761	0	895.793	0	0.108552	0	0.315855	0	-0.177272	0	0.297182	0	0.750836	0	-0.11804	0	0.0240696	0	-0.181771	0	0.580139	0	0.421927	0	0.253204	0
CNAG_00275	402.03	0	430.12	0	375.215	0	341.836	0	0	321.162	0	309.771	346.621	0	330.713	0	333.305	0	377.856	0	381.547	0	364.044	0	0.0974379	0	-0.134416	0	-0.0521001	0	-0.0677789	0	-0.0565172	0	0.0140261	0	-0.0537209	0	-0.896023	0	-0.14615	0	-1.14942	1	-0.673775	0
CNAG_00276	707.293	0	891.588	0	896.087	0	846.553	0	0	565.903	0	599.116	953.155	0	959.213	0	752.988	0	1104.32	0	1072.12	0	984.626	0	0.334068	0	-0.0820392	0	0.0822812	0	0.00914029	0	-0.340085	0	-0.0426983	0	-0.165511	0	-1.05071	0	-0.0982251	0	-0.529042	0	-0.486006	0
CNAG_00277	631.521	0	685.987	0	732.173	0	787.001	0	0	458.086	0	463.465	481.165	0	631.779	0	737.848	0	765.407	0	644.544	0	838.312	0	0.11935	0	0.104181	0	0.016842	0	0.392889	0	0.616793	0	-0.247948	0	0.131261	0	0.000458181	0	0.425017	0	0.267318	0	0.147533	0
CNAG_00278	577.402	0	593.926	0	647.567	0	684.375	0	0	450.975	0	373.162	491.798	0	507.072	0	707.197	0	723.883	0	683.751	0	643.085	0	0.0407088	0	0.0797575	0	-0.273245	0	0.0441249	0	0.524047	0	-0.0822869	0	-0.170747	0	-0.0223989	0	-0.238163	0	-0.445115	0	-0.0435522	0
CNAG_00279	662.011	0	745.365	0	798.162	0	888.086	0	0	477.622	0	457.145	549.581	0	814.216	0	769.698	0	850.282	0	802.448	0	818.825	0	0.171091	0	0.154018	0	-0.0632178	0	0.567079	0	0.48596	0	-0.0835336	0	-0.0543857	0	-0.223189	0	-0.192112	0	-0.414694	0	0.0475963	0
CNAG_00280	901.954	0	1076.68	0	904.709	0	1316.61	0	0	792.116	0	637.045	817.453	0	671.907	0	1093.68	0	1002.14	0	1042.27	0	977.276	0	0.255463	0	0.541304	0	-0.314316	0	-0.282875	0	0.419979	0	0.0566461	0	-0.0362448	0	0.216899	0	-0.127713	0	-0.0535749	0	0.0908554	0
CNAG_00283	474.507	0	570.936	0	535.464	0	605.005	0	0	359.413	0	333.043	346.828	0	671.498	0	517.782	0	529.899	0	574.705	0	751.578	0	0.2669	0	0.176159	0	-0.109934	0	0.953161	0	0.578124	0	0.117105	0	0.504207	0	-0.527444	0	-0.342461	0	0.178695	0	-0.0619709	0
CNAG_00284	624.203	0	740.77	0	627.062	0	685.259	0	0	483.291	0	439.847	476.712	0	910.55	0	674.9	0	665.57	0	803.815	0	1105.24	0	0.247012	0	0.128043	0	-0.135892	0	0.93362	0	0.501555	0	0.272274	0	0.731703	0	-0.00922568	0	0.18202	0	0.0898524	0	-0.0652137	0
CNAG_00285	1265.98	0	965.315	0	910.334	0	1880.77	0	0	834.465	0	614.124	924.698	0	652.81	0	1427.14	0	819.569	0	760.539	0	864.897	0	-0.391177	0	1.04686	0	-0.442323	0	-0.502318	0	0.626075	0	-0.107844	0	0.0776634	0	-0.00150068	0	-0.0446992	0	0.559654	0	0.471983	0
CNAG_00286	604.312	0	683.166	0	612.328	0	739.571	0	0	584.207	0	580.318	621.431	0	604.941	0	629.068	0	654.136	0	722.148	0	660.687	0	0.176942	0	0.272383	0	-0.00963658	0	-0.0387992	0	0.0176217	0	0.142705	0	0.0143756	0	0.211181	0	-0.0861037	0	-0.0518853	0	-0.174876	0
CNAG_00287	696.993	0	700.133	0	646.919	0	796.683	0	0	523.009	0	533.864	568.759	0	769.349	0	756.398	0	698.869	0	682.558	0	873.084	0	0.00648624	0	0.300421	0	0.0296367	0	0.43582	0	0.411327	0	-0.0340696	0	0.321098	0	-0.181564	0	-0.103022	0	-0.379329	0	0.117192	0
CNAG_00288	887.702	0	944.234	0	882.014	0	987.097	0	0	651.846	0	536.355	781.457	0	839.358	0	901.009	0	949.989	0	1205.66	0	1293.56	0	0.0890702	0	0.162391	0	-0.281342	0	0.10312	0	0.205374	0	0.343837	0	0.445368	0	0.333115	0	-0.107516	0	-0.299796	0	0.423172	0
CNAG_00289	541.675	0	653.582	0	586.974	0	685.043	0	0	389.463	0	324.429	430.696	0	649.83	0	575.07	0	618.179	0	742.992	0	788.018	0	0.270942	0	0.222897	0	-0.263583	0	0.593393	0	0.417069	0	0.265321	0	0.350204	0	0.183124	0	0.144859	0	-0.1849	0	0.470206	0
CNAG_00290	688.627	0	787.269	0	672.08	0	709.977	0	0	460.221	0	410.241	481.537	0	601.481	0	627.766	0	706.024	0	726.038	0	824.006	0	0.193134	0	0.0791398	0	-0.165855	0	0.320873	0	0.38258	0	0.0403278	0	0.222937	0	0.128838	0	0.0823023	0	0.26773	0	0.255056	0
CNAG_00291	648.28	0	672.403	0	706.916	0	812.508	0	0	481.104	0	522.378	552.004	0	651.706	0	778.65	0	708.98	0	663.191	0	896.555	0	0.0527098	0	0.200843	0	0.118747	0	0.239544	0	0.496297	0	-0.0963199	0	0.338648	0	0.0873302	0	0.0613464	0	-0.551306	0	-0.147327	0
CNAG_00292	893.456	0	815.581	0	845.976	0	1303.89	0	0	607.099	0	631.307	792.212	0	754.902	0	997.123	0	816.355	0	876.384	0	912.113	0	-0.131568	0	0.624139	0	0.0564084	0	-0.0695973	0	0.331883	0	0.102367	0	0.160017	0	0.224013	0	-0.156779	0	0.130086	0	-0.0698083	0
CNAG_00293	605.58	0	820.922	0	582.992	0	682.743	0	0	432.373	0	425.165	469.353	0	824.938	0	713.587	0	654.862	0	734.475	0	1113.78	0	0.438927	0	0.227867	0	-0.0242519	0	0.813611	0	0.604414	0	0.165523	0	0.766201	0	-0.184082	0	-0.0235942	0	-0.0111763	0	-0.142988	0
CNAG_00294	590.447	0	696.44	0	651.525	0	806.747	0	0	449.566	0	430.599	601.412	0	765.221	0	850.617	0	673.537	0	791.813	0	923.906	0	0.238192	0	0.308296	0	-0.062188	0	0.347524	0	0.500157	0	0.233403	0	0.455988	0	-0.0849482	0	0.0341387	0	0.0295773	0	-0.0894503	0
CNAG_00295	1717.36	0	2532.35	1	1870.16	0	818.284	0	0	1808.58	0	1138.69	2703.33	0	1841.44	0	668.675	0	2362.96	1	9969.79	1	3778.62	1	0.560283	0	-1.19249	0	-0.667487	0	-0.553903	0	-2.01536	0	2.07697	1	0.677264	1	-0.718394	0	-2.05338	0	-0.0147452	0	-0.76144	0
CNAG_00299	619.734	0	783.127	0	754.57	0	890.446	0	0	499.782	0	459.33	603.821	0	829.737	0	815.709	0	774.29	0	838.954	0	885.102	0	0.337598	0	0.238874	0	-0.121769	0	0.458534	0	0.433934	0	0.115718	0	0.192969	0	0.067702	0	-0.0155533	0	0.154616	0	-0.0550501	0
CNAG_00300	824.575	0	979.774	0	824.101	0	1289.35	0	0	920.822	0	1286.74	1690.63	0	772.59	0	1005.25	0	830.693	0	958.022	0	653.179	0	0.248797	0	0.645747	0	0.482732	0	-1.12979	0	-0.750001	0	0.205743	0	-0.346836	0	0.344017	0	0.0197833	0	0.6298	0	0.711845	0
CNAG_00301	879.287	0	1055.29	0	835.773	0	1236.24	0	0	1013.71	0	1317.28	1388.44	0	1084.39	0	1269.28	0	851.123	0	960.501	0	1050.99	0	0.263237	0	0.564774	0	0.377909	0	-0.356571	0	-0.129447	0	0.17442	0	0.304312	0	0.494492	0	0.522016	0	0.621144	0	1.25082	1
CNAG_00302	1763.5	0	2432.18	1	1490.32	0	1780.99	0	0	1171.88	0	1818.82	1316.95	0	1266.75	0	1191.35	0	1438.25	0	2251.38	1	1978.24	1	0.463811	0	0.257057	0	0.634173	0	-0.0560676	0	-0.144611	0	0.646494	1	0.459903	0	0.428856	0	0.71517	0	1.34028	1	0.758416	0
CNAG_00303	419.965	0	501.504	0	644.243	0	550.05	0	0	303.861	0	298.867	375.673	0	535.723	0	536.812	0	548.768	0	525.809	0	576.695	0	0.255994	0	-0.228042	0	-0.0239077	0	0.51201	0	0.514942	0	-0.0616556	0	0.0716122	0	0.52041	0	1.29805	0	0.401306	0	0.577341	0
CNAG_00304	684.712	0	690.082	0	652.985	0	687.716	0	0	499.281	0	479.958	580.437	0	677.363	0	589.976	0	604.973	0	860.269	0	895.638	0	0.0112704	0	0.0747627	0	-0.0569443	0	0.222789	0	0.0235156	0	0.507917	0	0.566045	0	0.266538	0	-0.0599373	0	-0.343872	0	-0.0370483	0
CNAG_00305	616.476	0	708.422	0	665.585	0	774.579	0	0	467.495	0	412.732	473.757	0	742.495	0	808.104	0	720.795	0	725.872	0	908.006	0	0.200564	0	0.218789	0	-0.179748	0	0.648233	0	0.770393	0	0.0101261	0	0.333112	0	-0.0628778	0	-0.162881	0	-0.0477283	0	0.00401425	0
CNAG_00306	3253.46	1	2403.92	1	2973.53	1	4670.99	1	1	11706.5	1	11801.1	17958.2	1	2536.78	1	8276.04	1	1949.41	1	1883.98	1	1216.79	0	-0.436588	0	0.651551	1	0.0116219	0	-2.82357	1	-1.11763	1	-0.049254	0	-0.679963	1	-0.361831	0	-1.09138	0	-1.0628	0	-0.310394	0
CNAG_00307	604.537	0	714.224	0	712.638	0	876.331	0	0	545.022	0	526.918	607.163	0	697.712	0	770.821	0	687.825	0	751.828	0	909.933	0	0.240547	0	0.298306	0	-0.0487353	0	0.200548	0	0.344311	0	0.128362	0	0.403719	0	-0.0227963	0	-0.296984	0	-0.431822	0	0.265146	0
CNAG_00308	550.297	0	624.926	0	639.629	0	618.457	0	0	380.595	0	366.484	470.032	0	646.554	0	590.189	0	627.766	0	682.387	0	709.404	0	0.183473	0	-0.0485621	0	-0.0545062	0	0.460012	0	0.328419	0	0.120363	0	0.17638	0	-0.109738	0	-0.587634	0	-0.0395431	0	0.0578358	0
CNAG_00309	628.29	0	748.47	0	808.388	0	754.491	0	0	480.293	0	441.732	654.15	0	842.401	0	722.579	0	784.867	0	890.516	0	859.684	0	0.252513	0	-0.099544	0	-0.120743	0	0.364885	0	0.143532	0	0.182194	0	0.131358	0	-0.103646	0	-0.220287	0	0.0313722	0	0.0289692	0
CNAG_00310	705.653	0	802.221	0	624.065	0	667.451	0	0	471.069	0	583.774	492.664	0	703.342	0	621.222	0	676.922	0	674.431	0	865.175	0	0.18504	0	0.096966	0	0.309471	0	0.513621	0	0.334504	0	-0.00532015	0	0.354001	0	0.00878638	0	-0.340032	0	0.156978	0	0.176928	0
CNAG_00311	393.839	0	450.884	0	449.191	0	524.009	0	0	331.942	0	297.936	349.552	0	389.751	0	493.358	0	471.092	0	460.87	0	547.976	0	0.195149	0	0.222263	0	-0.15593	0	0.157047	0	0.497129	0	-0.0316502	0	0.218104	0	0.0182692	0	-0.396039	0	-0.299495	0	0.304609	0
CNAG_00312	886.228	0	1052.92	0	1048.82	0	1729.72	0	0	941.508	0	885.196	1202.48	0	839.76	0	2090.78	0	1092.5	0	1304.47	0	1052.95	0	0.248645	0	0.721761	0	-0.0889757	0	-0.517967	0	0.798027	0	0.255837	0	-0.0531897	0	-0.425602	0	-0.0660218	0	-0.387353	0	-0.0160588	0
CNAG_00313	643.457	0	706.345	0	678.25	0	829.224	0	0	457.905	0	468.001	547.609	0	528.755	0	739.45	0	734.644	0	763.543	0	817.578	0	0.134528	0	0.289944	0	0.0314612	0	-0.0505455	0	0.433307	0	0.0556653	0	0.154312	0	-0.0662299	0	-0.21314	0	0.280976	0	-0.668066	0
CNAG_00314	13.837	0	5.11791	0	6.7065	0	8.2208	0	0	16.4689	0	8.22145	13.2979	0	2.17529	0	8.0559	0	3.41788	0	2.57102	0	2.64832	0	-1.4349	0	0.29372	0	-1.00228	0	-2.61192	0	-0.723078	0	-0.410764	0	-0.368024	0	-0.324469	0	0.0390739	0	-0.0400271	0	0.137187	0
CNAG_00315	4973.31	1	2069.26	1	4558.17	1	8118.66	1	1	5636.9	0	2686.29	8680.81	1	1220.48	0	7594.57	1	2089.69	1	1394.32	0	1207.8	0	-1.26509	1	0.832788	1	-1.06929	1	-2.83038	1	-0.192863	0	-0.583734	0	-0.790907	1	1.04041	0	-0.248312	0	0.963825	0	0.77193	0
CNAG_00316	690.386	0	744.982	0	749.225	0	1031.7	0	0	585.297	0	550.707	558.414	0	747.782	0	865.274	0	731.979	0	698.009	0	800.635	0	0.109802	0	0.461552	0	-0.0878845	0	0.421282	0	0.631822	0	-0.0685564	0	0.129343	0	0.114161	0	-0.0216977	0	-0.325538	0	0.0954982	0
CNAG_00317	630.167	0	692.265	0	701.535	0	845.054	0	0	474.285	0	443.781	482.847	0	646.774	0	740.044	0	746.618	0	682.464	0	814.12	0	0.135591	0	0.268528	0	-0.0959081	0	0.421697	0	0.616046	0	-0.129617	0	0.124872	0	0.00623659	0	0.0036341	0	0.0584577	0	-0.251733	0
CNAG_00318	575.36	0	710.535	0	733.259	0	742.454	0	0	380.94	0	440.895	484.172	0	670.136	0	758.191	0	740.318	0	669.45	0	873.446	0	0.304441	0	0.0179785	0	0.210871	0	0.468933	0	0.647039	0	-0.145169	0	0.238574	0	0.0626916	0	0.382472	0	-0.457397	0	0.326676	0
CNAG_00319	416.966	0	541.463	0	539.366	0	558.996	0	0	307.469	0	343.614	347.283	0	731.937	0	572.26	0	574.516	0	707.42	0	997.536	0	0.376934	0	0.051572	0	0.16035	0	1.07561	0	0.720558	0	0.300221	0	0.796022	0	0.112411	0	0.0303295	0	0.390983	0	0.0730494	0
CNAG_00320	560.537	0	693.371	0	534.595	0	656.902	0	0	479.622	0	494.781	557.561	0	1034.66	0	722.412	0	631.53	0	845.744	0	1399.37	1	0.306819	0	0.297233	0	0.0448919	0	0.891961	0	0.373692	0	0.42137	0	1.14785	1	-0.386482	0	-0.18498	0	0.145788	0	-0.28764	0
CNAG_00321	634.09	0	740.724	0	656.951	0	700.304	0	0	411.323	0	457.806	431.29	0	659.182	0	671.294	0	678.71	0	678.984	0	822.618	0	0.224249	0	0.0921971	0	0.154463	0	0.612017	0	0.638284	0	0.000583557	0	0.277428	0	-0.072294	0	-0.366603	0	-0.689151	0	0.0616088	0
CNAG_00322	695.825	0	774.804	0	614.119	0	691.237	0	0	500.359	0	464.99	490.067	0	766.583	0	693.683	0	650.839	0	691.761	0	802.127	0	0.155105	0	0.170663	0	-0.105764	0	0.645463	0	0.501297	0	0.087973	0	0.30153	0	-0.0837589	0	-0.119852	0	0.165257	0	0.109032	0
CNAG_00323	718.17	0	810.937	0	698.169	0	762.461	0	0	527.715	0	528.311	531.48	0	800.442	0	663.051	0	747.653	0	842.158	0	818.928	0	0.175266	0	0.127086	0	0.00162655	0	0.590781	0	0.319103	0	0.171723	0	0.131367	0	0.29379	0	-1.62658	0	2.47607	0	0.255862	0
CNAG_00326	549.589	0	662.144	0	666.595	0	716.932	0	0	456.209	0	435.305	540.565	0	820.009	0	706.854	0	693.174	0	776.57	0	906.627	0	0.268793	0	0.105025	0	-0.0676683	0	0.601173	0	0.386945	0	0.163899	0	0.387292	0	0.051368	0	-0.0302429	0	-0.276489	0	-0.274279	0
CNAG_00327	562.366	0	623.719	0	607.774	0	641.427	0	0	395.881	0	373.641	447.63	0	687.086	0	594.975	0	680.233	0	647.13	0	762.915	0	0.149388	0	0.0777492	0	-0.0834108	0	0.618184	0	0.410523	0	-0.071975	0	0.165493	0	-0.376577	0	-0.313719	0	-0.460122	0	-0.150636	0
CNAG_00328	617.763	0	748.969	0	721.981	0	801.593	0	0	457.032	0	498.133	537.473	0	797.462	0	879.688	0	780.202	0	762.61	0	949.425	0	0.277853	0	0.150908	0	0.124238	0	0.569223	0	0.710799	0	-0.0329016	0	0.283207	0	0.103102	0	-0.0357258	0	-0.043689	0	0.00406771	0
CNAG_00329	549.739	0	710.283	0	493.395	0	610.692	0	0	406.448	0	377.013	393.77	0	855.782	0	647.238	0	582.191	0	812.07	0	1420.19	1	0.369648	0	0.307703	0	-0.108456	0	1.11989	0	0.716945	0	0.480112	0	1.28652	1	0.284589	0	-0.224213	0	0.0359463	0	-0.387605	0
CNAG_00330	581.015	0	763.585	0	613.625	0	843.803	0	0	435.954	0	405.52	511.823	0	911.88	0	796.268	0	726.793	0	840.129	0	1099.29	0	0.394214	0	0.459549	0	-0.104401	0	0.833197	0	0.637608	0	0.209066	0	0.596957	0	-0.182149	0	-0.379528	0	-0.028055	0	-0.482913	0
CNAG_00331	734.423	0	758.124	0	877.508	0	902.156	0	0	671.351	0	588.847	781.77	0	604.427	0	844.534	0	886.681	0	772.138	0	931.079	0	0.0458227	0	0.039966	0	-0.189174	0	-0.371178	0	0.111411	0	-0.199556	0	0.0704885	0	-0.00473412	0	-0.240308	0	-0.15008	0	-0.488918	0
CNAG_00332	1316	0	1280.69	0	1257.79	0	1758.17	0	0	1566.68	0	1351.5	1713.89	0	1631.2	0	1346.68	0	1051.19	0	1247.86	0	1358.5	0	-0.0392333	0	0.483184	0	-0.213151	0	-0.071344	0	-0.34787	0	0.24743	0	0.369993	0	-0.120884	0	0.330198	0	-0.114529	0	-0.318523	0
CNAG_00333	847.905	0	960.818	0	817.654	0	1229.3	0	0	604.02	0	627.189	761.435	0	866.611	0	1065.51	0	893.779	0	952.288	0	1076.82	0	0.180362	0	0.588273	0	0.0543046	0	0.186664	0	0.484748	0	0.09148	0	0.268787	0	-0.138675	0	0.18012	0	0.46101	0	-0.042062	0
CNAG_00334	740.092	0	757.682	0	708.181	0	869.429	0	0	458.041	0	449.628	533.773	0	658.314	0	848.15	0	665.218	0	630.764	0	832.034	0	0.0338877	0	0.29595	0	-0.0267445	0	0.30255	0	0.668093	0	-0.0767272	0	0.322815	0	0.591335	0	-0.294118	0	0.216715	0	-0.0619213	0
CNAG_00335	1096.87	0	940.136	0	1223.91	0	1323.09	0	0	1222.32	0	942.807	1521.59	0	978.125	0	984.587	0	990.697	0	1072.39	0	1080.17	0	-0.222455	0	0.112421	0	-0.374589	0	-0.637494	0	-0.627993	0	0.11432	0	0.124746	0	-0.17399	0	-0.0333145	0	-0.5978	0	-0.123327	0
CNAG_00336	5125	1	2692.75	1	9107.67	1	6554.61	1	1	6821.7	1	5836.19	13590.5	1	4481.93	1	4131.07	1	3578.89	1	3174.14	1	2061.27	1	-0.928471	1	-0.474572	0	-0.225106	0	-1.60041	1	-1.71801	1	-0.173145	0	-0.795975	1	0.403973	0	-0.0528632	0	0.657156	0	0.768741	0
CNAG_00337	5452.07	1	3173.48	1	9880.49	1	10756.3	1	1	6974.33	1	5504.22	16411.6	1	7339.64	1	9457.78	1	4754.87	1	4501.89	1	3729.27	1	-0.78074	1	0.122533	0	-0.341516	0	-1.16094	1	-0.795141	1	-0.0788745	0	-0.350512	0	0.725262	0	0.160415	0	0.189822	0	1.15416	1
CNAG_00342	561.942	0	643.361	0	654.262	0	830.227	0	0	383.514	0	384.119	561.664	0	817.462	0	764.499	0	759.178	0	753.738	0	922.062	0	0.195207	0	0.343638	0	0.00227454	0	0.541446	0	0.444808	0	-0.0103754	0	0.280426	0	-0.0561351	0	0.00607094	0	0.18188	0	-0.00993134	0
CNAG_00343	173.058	0	208.467	0	196.958	0	242.335	0	0	143.973	0	126.938	162.561	0	197.606	0	211.772	0	203.703	0	218.629	0	252.499	0	0.268562	0	0.299113	0	-0.181674	0	0.281644	0	0.381529	0	0.102021	0	0.309813	0	0.174659	0	-0.294809	0	0.358479	0	-0.0117961	0
CNAG_00344	1159	0	1051.39	0	1266.31	0	2106.65	0	0	1143.9	0	1012.83	1724.43	0	801.562	0	2210.2	0	1560.13	0	1488.82	0	1290.91	1	-0.140577	0	0.734319	0	-0.175571	0	-1.10524	0	0.358053	0	-0.0674915	0	-0.273277	0	0.165781	0	-0.181921	0	-0.058692	0	-0.106046	0
CNAG_00345	753.004	0	896.704	0	729.939	0	977.9	0	0	566.894	0	502.046	587.074	0	859.091	0	807.924	0	781.146	0	966.11	0	1137.67	0	0.251975	0	0.42191	0	-0.17526	0	0.549268	0	0.460676	0	0.306595	0	0.542413	0	0.249861	0	-0.331845	0	0.190748	0	0.132239	0
CNAG_00346	606.56	0	679.564	0	670.493	0	866.586	0	0	429.293	0	408.495	580.297	0	808.28	0	838.82	0	849.262	0	941.775	0	980.155	0	0.163959	0	0.37012	0	-0.0716431	0	0.478065	0	0.53157	0	0.149173	0	0.206799	0	-0.29795	0	0.287617	0	-0.220217	0	0.173513	0
CNAG_00347	708.713	0	629.027	0	636.498	0	864.073	0	0	734.047	0	611.134	651.993	0	572.569	0	688.687	0	547.578	0	619.646	0	558.597	0	-0.17208	0	0.440996	0	-0.264385	0	-0.187409	0	0.0789918	0	0.17838	0	0.0287447	0	0.286473	0	-0.270566	0	0.18848	0	0.275075	0
CNAG_00348	626.953	0	735.44	0	670.679	0	771.558	0	0	522.744	0	505.446	623.977	0	1057.48	0	791.55	0	707.408	0	807.937	0	1177.45	0	0.230251	0	0.202151	0	-0.0485468	0	0.761068	0	0.343189	0	0.191699	0	0.735047	0	0.246511	0	0.206435	0	0.29667	0	-0.0567227	0
CNAG_00349	1520.39	0	1304.46	1	1329.01	0	1667.9	0	0	1937.39	0	1838.9	1947.2	0	968.57	0	1312.86	0	1101.38	0	1100.26	0	981.164	0	-0.220985	0	0.327686	0	-0.0752699	0	-1.00748	0	-0.568692	0	-0.00147409	0	-0.166746	0	1.00943	0	0.808193	0	0.0572049	0	0.930925	0
CNAG_00351	659.398	0	740.752	0	655.268	0	732.586	0	0	413.773	0	474.844	441.327	0	765.091	0	622.908	0	711.049	0	650.485	0	813.967	0	0.167842	0	0.160912	0	0.198613	0	0.793786	0	0.497174	0	-0.128432	0	0.195021	0	-0.3208	0	0.0900884	0	-0.640966	0	-0.595305	0
CNAG_00352	553.865	0	586.919	0	637.51	0	678.56	0	0	390.166	0	382.4	434.812	0	756.176	0	661.198	0	661.25	0	621.899	0	759.928	0	0.0836261	0	0.0900287	0	-0.0290048	0	0.798331	0	0.60469	0	-0.088517	0	0.200666	0	0.0929112	0	0.0957036	0	-0.0094417	0	0.215647	0
CNAG_00353	635.808	0	692.177	0	764.607	0	985.534	0	0	449.395	0	426.248	579.992	0	856.635	0	825.383	0	796.164	0	828.942	0	1029.24	0	0.122552	0	0.366188	0	-0.076291	0	0.562648	0	0.50903	0	0.0582066	0	0.370449	0	-0.793909	0	0.404638	0	-0.148369	0	-0.616893	0
CNAG_00354	219.005	0	247.465	0	178.318	0	217.703	0	0	183.705	0	151.414	172.75	0	352.089	0	207.197	0	224.217	0	240.775	0	320.247	0	0.176263	0	0.287904	0	-0.278893	0	1.02725	0	0.262312	0	0.102793	0	0.514292	0	-0.00865102	0	0.144407	0	0.22751	0	0.134613	0
CNAG_00355	588.165	0	664.127	0	701.969	0	808.259	0	0	448.856	0	436.614	568.012	0	915.289	0	916.456	0	819.084	0	848.808	0	890.858	0	0.175238	0	0.203411	0	-0.0398946	0	0.688306	0	0.690144	0	0.0514267	0	0.121183	0	0.0355093	0	0.183236	0	-0.461439	0	0.12602	0
CNAG_00356	760.092	0	796.943	0	777.314	0	974.396	0	0	506.834	0	480.798	587.268	0	804.984	0	799.344	0	822.226	0	798.474	0	821.823	0	0.0683025	0	0.326011	0	-0.0760827	0	0.454941	0	0.444798	0	-0.0422909	0	-0.000708466	0	0.338778	0	-0.211716	0	0.237334	0	0.3917	0
CNAG_00357	717.001	0	834.781	0	849.7	0	1174.96	0	0	507.746	0	534.273	669.051	0	743.449	0	794.572	0	962.784	0	884.149	0	1041.24	0	0.219423	0	0.467581	0	0.0734695	0	0.152117	0	0.248062	0	-0.122923	0	0.113018	0	-0.0346898	0	-0.132169	0	-0.425223	0	0.051844	0
CNAG_00358	577.543	0	732.596	0	707.391	0	858.262	0	0	516.661	0	479.445	536.851	0	703.007	0	964.139	0	723.17	0	700.382	0	856.685	0	0.34309	0	0.278912	0	-0.107852	0	0.389016	0	0.844718	0	-0.0461932	0	0.244429	0	-0.46309	0	0.163471	0	-0.462035	0	-0.688496	0
CNAG_00359	3605.14	1	3065.93	1	3709.44	1	3471.94	1	1	7545.17	1	7414.77	10620	1	4796.88	1	5686.03	1	3187.4	1	3029.29	1	3013.89	1	-0.233731	0	-0.0954591	0	-0.0251526	0	-1.14662	1	-0.901295	1	-0.0733997	0	-0.0807542	0	-0.427115	0	-0.154086	0	-0.586419	0	-0.735653	0
CNAG_00360	703.892	0	717.935	0	750.601	0	969.685	0	0	552.774	0	517.027	831.617	0	885.416	0	803.398	0	808.576	0	827.978	0	1003.6	0	0.028499	0	0.36947	0	-0.0964517	0	0.0904368	0	-0.0498045	0	0.0342097	0	0.311736	0	-0.0372618	0	0.104611	0	-0.355845	0	-0.0620376	0
CNAG_00361	648.216	0	698.525	0	698.373	0	977.894	0	0	507.174	0	501.116	617.075	0	838.811	0	840.823	0	773.599	0	802.117	0	1031.85	0	0.107839	0	0.48568	0	-0.0173341	0	0.4429	0	0.446356	0	0.0522265	0	0.41558	0	-0.285359	0	0.159594	0	0.156488	0	-0.103128	0
CNAG_00362	417.325	0	339.672	0	480.945	0	207.861	0	0	743.93	0	773.173	1166.67	0	289.982	0	145.425	0	362.794	0	292.134	0	151.788	0	-0.297028	0	-1.21025	0	0.0556246	0	-2.00837	0	-3.00405	0	-0.312517	0	-1.25709	0	-0.124909	0	-0.162398	0	-0.120932	0	-0.047093	0
CNAG_00363	4577.76	1	4252.36	1	5955.56	1	2949.81	1	1	8405.59	1	10103.4	15020.4	1	3457.24	1	2983.72	0	4736.07	1	4129.67	1	2418.46	1	-0.106377	0	-1.01361	1	0.265422	0	-2.11923	1	-2.33174	1	-0.197663	0	-0.969603	1	0.0954058	0	-0.144393	0	-0.255062	0	0.270591	0
CNAG_00364	618.207	0	692.806	0	569.712	0	572.715	0	0	420.381	0	407.224	449.247	0	779.744	0	576.831	0	628.904	0	653.209	0	662.444	0	0.16436	0	0.00758471	0	-0.0458736	0	0.79549	0	0.360639	0	0.0547056	0	0.0749595	0	-0.096224	0	0.114054	0	-0.0638599	0	-0.0745112	0
CNAG_00365	657.812	0	750.773	0	648.729	0	667.461	0	0	462.933	0	472.089	480.301	0	750.874	0	695.329	0	697.85	0	666.162	0	811.337	0	0.1907	0	0.041068	0	0.0282542	0	0.644631	0	0.533756	0	-0.0670422	0	0.217385	0	0.275199	0	-0.195448	0	0.418151	0	0.147554	0
CNAG_00366	663.812	0	699	0	659.034	0	776.846	0	0	414.08	0	462.924	437.732	0	746.879	0	691.968	0	730.261	0	747.485	0	862.775	0	0.0745171	0	0.237276	0	0.160863	0	0.770827	0	0.660657	0	0.0336322	0	0.240574	0	0.458852	0	0.0792553	0	0.0663385	0	-0.0868023	0
CNAG_00367	551.943	0	669.051	0	614.507	0	641.417	0	0	408.597	0	409.093	433.725	0	696.615	0	576.948	0	703.18	0	770.794	0	955.199	0	0.277597	0	0.061833	0	0.00174801	0	0.683581	0	0.411661	0	0.132452	0	0.441908	0	-0.173983	0	0.165645	0	-0.445876	0	0.00442092	0
CNAG_00368	586.494	0	593.718	0	684.189	0	765.333	0	0	377.498	0	380.674	458.238	0	686.168	0	674.59	0	713.964	0	666.632	0	816.081	0	0.0176606	0	0.161693	0	0.0120883	0	0.582463	0	0.557912	0	-0.0989599	0	0.19286	0	0.0987101	0	0.16374	0	0.385841	0	0.154542	0
CNAG_00369	1051.63	0	1102.46	0	1177.95	0	2396.51	0	0	803.151	0	736.793	1102.09	0	831.296	0	2385.68	0	1379.76	0	1420.11	0	1024.33	0	0.0680979	0	1.02466	0	-0.124412	0	-0.406812	0	1.11415	0	0.0415817	0	-0.429743	0	0.0603664	0	0.103393	0	-0.21346	0	0.233261	0
CNAG_00370	497.005	0	513.8	0	561.001	0	703.126	0	0	531.37	0	442.933	451.804	0	770.654	0	896.312	0	616.37	0	645.377	0	705.865	0	0.0479448	0	0.325779	0	-0.262627	0	0.770385	0	0.988302	0	0.066346	0	0.195596	0	0.216445	0	-0.3567	0	0.024412	0	0.0464042	0
CNAG_00371	846.578	0	938.452	0	831.811	0	1696.06	0	0	603.238	0	583.922	817.034	0	944.878	0	1583.98	0	1128.72	0	1018.34	0	812.961	0	0.14864	0	1.02786	0	-0.046952	0	0.209732	0	0.955082	0	-0.148462	0	-0.473424	0	-0.206649	0	0.503392	0	0.0108646	0	-0.271634	0
CNAG_00372	896.058	0	822.311	0	754.422	0	873.408	0	0	811.689	0	700.849	1188.86	0	535.771	0	726.938	0	761.566	0	686.127	0	565.926	0	-0.123908	0	0.211284	0	-0.211824	0	-1.14989	0	-0.709677	0	-0.150494	0	-0.428357	0	-0.164213	0	-0.0802922	0	0.187598	0	-0.462341	0
CNAG_00373	1031.77	0	917.938	0	1019.13	0	1186.88	0	0	881.854	0	634.423	1192.21	0	1051.58	0	1063.87	0	977.693	0	1045.11	0	1149.73	0	-0.168651	0	0.219834	0	-0.475095	0	-0.18109	0	-0.164322	0	0.096201	0	0.233841	0	0.72781	0	-0.419541	0	1.75941	1	0.803413	0
CNAG_00374	2154.83	1	1709.52	1	1554.53	0	1794.14	0	0	1898.91	0	1412.1	2602.65	0	938.144	0	1394.83	0	1586.19	1	1213.34	0	1041.65	0	-0.333986	0	0.206818	0	-0.427326	0	-1.4721	0	-0.899894	0	-0.386587	0	-0.606699	1	-0.84907	0	-0.00995261	0	-0.459267	0	-0.299876	0
CNAG_00375	2045.29	1	1377.55	1	2030.13	0	4612.63	1	1	3152.53	0	2228.53	4637	1	1189.75	0	6064.29	1	2207.82	1	1916.35	1	1291.48	1	-0.570199	0	1.18402	1	-0.500415	0	-1.96253	1	0.387146	0	-0.204259	0	-0.773596	1	-0.157508	0	0.00176966	0	0.455033	0	-0.419262	0
CNAG_00376	962.513	0	831.731	0	1169.73	0	1810.65	0	0	941.589	0	867.567	1606.42	0	794.779	0	1912.62	0	1124.42	0	1104.64	0	956.586	0	-0.210688	0	0.630336	0	-0.118123	0	-1.01523	0	0.251699	0	-0.0256012	0	-0.233216	0	0.159685	0	-0.112531	0	-0.317187	0	0.492605	0
CNAG_00377	670.16	0	709.033	0	701.048	0	895.016	0	0	514.316	0	508.469	619.42	0	803.43	0	864.559	0	823.555	0	737.258	0	823.507	0	0.0813474	0	0.352401	0	-0.0164948	0	0.375253	0	0.481046	0	-0.159695	0	-8.4003e-05	0	0.407559	0	0.0380335	0	0.2894	0	0.207114	0
CNAG_00378	649.377	0	687.245	0	596.225	0	697.249	0	0	531.76	0	480.055	458.071	0	616.401	0	668.109	0	717.159	0	623.654	0	819.146	0	0.0817674	0	0.225816	0	-0.147576	0	0.428297	0	0.544511	0	-0.201549	0	0.191827	0	-0.500173	0	-0.0441005	0	0.0352694	0	-0.6137	0
CNAG_00383	580.509	0	693.209	0	600.423	0	737.779	0	0	494.184	0	425.552	509.723	0	830.679	0	721.381	0	669.953	0	717.92	0	993.439	0	0.255972	0	0.297208	0	-0.215714	0	0.704576	0	0.501046	0	0.0997621	0	0.56837	0	-0.192303	0	-0.241946	0	0.013074	0	-0.0441447	0
CNAG_00384	251.68	0	318.546	0	265.977	0	289.905	0	0	225.742	0	244.818	267.103	0	253.415	0	329.032	0	287.087	0	332.827	0	321.86	0	0.339911	0	0.124284	0	0.117035	0	-0.0758982	0	0.30083	0	0.213282	0	0.164943	0	0.12788	0	0.225525	0	0.115638	0	0.160666	0
CNAG_00385	603.906	0	757.943	0	616.559	0	660.646	0	0	457.223	0	400.212	446.592	0	749.763	0	641.6	0	659.582	0	683.236	0	894.56	0	0.327767	0	0.0996391	0	-0.192134	0	0.747478	0	0.522715	0	0.0508325	0	0.439626	0	-0.588189	0	-0.322022	0	-0.854747	0	-0.377953	0
CNAG_00386	798.834	0	854.014	0	725.635	0	932.147	0	0	658.918	0	641.147	643.82	0	639.736	0	861.562	0	799.653	0	788.822	0	869.416	0	0.0963641	0	0.361313	0	-0.0394419	0	-0.00918204	0	0.420297	0	-0.0196736	0	0.120674	0	1.18513	1	0.060941	0	0.607216	0	0.548924	0
CNAG_00387	690.82	0	740.029	0	621.559	0	701.346	0	0	462.271	0	509.804	446.102	0	863.703	0	707.628	0	660.532	0	750.65	0	917.662	0	0.0992712	0	0.174234	0	0.141204	0	0.953161	0	0.665616	0	0.184511	0	0.474334	0	-0.0406073	0	-0.249709	0	0.156676	0	0.082651	0
CNAG_00388	541.579	0	635.398	0	553.087	0	661.943	0	0	423.143	0	400.012	409.228	0	761.186	0	563.727	0	562.175	0	623.791	0	961.35	0	0.230488	0	0.2592	0	-0.0811018	0	0.895345	0	0.462091	0	0.150044	0	0.774043	0	0.0734493	0	-0.013043	0	0.273021	0	0.0733682	0
CNAG_00389	624.448	0	724.595	0	568.233	0	696.536	0	0	430.001	0	432.622	501.983	0	1125.43	0	713.137	0	681.99	0	856.92	0	1193.38	0	0.214594	0	0.293714	0	0.00876448	0	1.16476	0	0.506542	0	0.32941	0	0.807228	0	0.187384	0	0.295766	0	-0.278523	0	-0.333149	0
CNAG_00390	627.61	0	712.259	0	747.903	0	754.204	0	0	501.408	0	465.49	493.578	0	629.756	0	737.49	0	732.235	0	667.305	0	778.831	0	0.182533	0	0.0121053	0	-0.107237	0	0.351517	0	0.579347	0	-0.13396	0	0.0890045	0	0.152088	0	0.207644	0	0.523877	0	0.639175	0
CNAG_00391	627.848	0	695.655	0	653.806	0	759.963	0	0	509.88	0	580.754	602.007	0	980.325	0	753.829	0	766.802	0	789.994	0	1140.53	0	0.147956	0	0.217066	0	0.18777	0	0.703479	0	0.324457	0	0.0429872	0	0.57278	0	-0.3986	0	0.202921	0	-0.599248	0	-0.950093	0
CNAG_00392	735.23	0	833.781	0	853.853	0	1039.42	0	0	588.876	0	585.111	736.188	0	924.518	0	920.696	0	884.181	0	873.45	0	933.509	0	0.181473	0	0.283714	0	-0.00925402	0	0.328627	0	0.32265	0	-0.017617	0	0.0783225	0	-0.12199	0	-0.0793415	0	0.132292	0	0.363058	0
CNAG_00393	836.186	0	821.076	0	814.226	0	1100.12	0	0	2077.39	0	1958.82	1885	0	1144.42	0	1968.6	0	747.847	0	693.838	0	703.808	0	-0.0263083	0	0.43416	0	-0.0847832	0	-0.71995	0	0.0626128	0	-0.108144	0	-0.0875617	0	-1.61937	1	-0.242648	0	-1.24416	1	-1.8833	1
CNAG_00394	2951.23	1	2510.66	1	2209.25	0	3736.15	1	1	9874.28	1	10008.2	11468.6	1	8532.35	1	9499.47	1	1911.18	1	2063.36	1	2684.08	1	-0.233251	0	0.757995	1	0.0194352	0	-0.426669	0	-0.271766	0	0.110537	0	0.489967	0	-0.555584	0	0.40407	0	-1.29995	1	-0.939595	0
CNAG_00395	695.964	0	862.975	0	686.458	0	795.514	0	0	640.091	0	580.831	575.424	0	736.451	0	860.714	0	824.35	0	698.427	0	914.168	0	0.310306	0	0.212717	0	-0.14016	0	0.355963	0	0.580908	0	-0.239148	0	0.149202	0	-0.213835	0	0.166226	0	-0.19659	0	-0.0205751	0
CNAG_00396	560.047	0	665.218	0	584.437	0	602.647	0	0	465.054	0	474.146	469.28	0	713.783	0	648.34	0	650.53	0	622.382	0	698.389	0	0.248282	0	0.0442644	0	0.0279325	0	0.605038	0	0.466303	0	-0.0638141	0	0.102415	0	-0.0344843	0	0.00322082	0	-0.862312	0	0.442648	0
CNAG_00397	653.717	0	766.678	0	650.882	0	643.18	0	0	761.497	0	747.005	783.047	0	840.368	0	666.733	0	766.053	0	728.21	0	762.954	0	0.229953	0	-0.0171742	0	-0.0277197	0	0.101921	0	-0.23199	0	-0.0730898	0	-0.00584877	0	0.930169	0	0.172507	0	1.08426	0	0.693073	0
CNAG_00398	776.188	0	669.351	0	672.718	0	837.382	0	0	848.477	0	1064.86	783.321	0	752.986	0	805.345	0	710.717	0	670.124	0	794.787	0	-0.213642	0	0.315884	0	0.327713	0	-0.0569804	0	0.0400041	0	-0.0848463	0	0.161293	0	0.0862213	0	0.465962	0	-0.201087	0	0.430816	0
CNAG_00399	1683.25	0	1728.35	1	1713.23	0	1545.96	0	1	6129.26	1	7502.03	8950.71	1	1773.68	0	4738.5	1	1624.53	1	1407.01	0	859.953	0	0.0381447	0	-0.148213	0	0.291569	0	-2.33525	1	-0.917571	1	-0.207386	0	-0.917692	1	0.0636255	0	0.406704	0	-0.672151	0	-0.0138637	0
CNAG_00400	3618.62	1	3609.12	1	4134.4	1	3810.76	1	1	10044.7	1	13505.9	15300.2	1	5441.6	1	7672.83	1	4046.37	1	3275.58	1	1957.07	1	-0.0037926	0	-0.117598	0	0.427154	0	-1.49145	1	-0.995724	1	-0.304875	0	-1.04793	1	-0.0225614	0	0.805632	0	-1.06819	1	-0.115253	0
CNAG_00401	697.425	0	833.157	0	761.914	0	809.735	0	0	598.294	0	622.818	758.262	0	818.061	0	781.052	0	792.574	0	859.799	0	799.241	0	0.256551	0	0.0878217	0	0.0579562	0	0.109513	0	0.0427231	0	0.117453	0	0.012084	0	0.0638928	0	0.161442	0	0.573138	0	0.0531471	0
CNAG_00402	497.177	0	620.166	0	473.335	0	530.048	0	0	450.51	0	376.532	388.134	0	835.201	0	515.533	0	559.394	0	603.326	0	720.73	0	0.318893	0	0.16326	0	-0.258787	0	1.10557	0	0.409512	0	0.109072	0	0.365594	0	0.178671	0	-0.21398	0	0.296872	0	0.156203	0
CNAG_00403	638.828	0	769.462	0	691.075	0	731.418	0	0	533.002	0	451.903	583.065	0	816.923	0	709.127	0	791.977	0	778.871	0	897.239	0	0.268424	0	0.0818525	0	-0.238128	0	0.486542	0	0.282387	0	-0.0240747	0	0.180034	0	-0.352882	0	-0.0974876	0	0.00690954	0	-0.0685601	0
CNAG_00404	573.036	0	683.022	0	573.699	0	557.057	0	0	449.999	0	411.414	469.08	0	920.59	0	617.097	0	620.959	0	800.118	0	1264.71	0	0.253305	0	-0.0424692	0	-0.129329	0	0.972725	0	0.395664	0	0.365714	0	1.02624	0	0.343752	0	-0.347645	0	0.884672	0	1.35851	1
CNAG_00405	523.259	0	671.856	0	569.313	0	636.524	0	0	414.886	0	371.909	455.71	0	969.678	0	611.419	0	632.534	0	864.981	0	1514.98	1	0.360628	0	0.160992	0	-0.157763	0	1.08939	0	0.424046	0	0.451525	0	1.26008	1	0.315097	0	0.316972	0	0.514845	0	0.698825	0
CNAG_00406	2541.7	1	2098.47	1	2870.25	1	2109.23	0	0	2289.08	0	1173.34	1430.55	0	1317.97	0	1252.04	0	1468.14	0	2529.28	1	2539.22	1	-0.27645	0	-0.444459	0	-0.96414	0	-0.118248	0	-0.192288	0	0.784738	1	0.790397	1	-0.120833	0	0.216396	0	-0.167535	0	-0.398916	0
CNAG_00407	8169.1	1	5067.43	1	10218.6	1	11122.5	1	1	17229.4	1	17120.3	24479.2	1	7798.49	1	13147	1	5055.3	1	4283.09	1	2822.24	1	-0.688923	1	0.122283	0	-0.00916697	0	-1.65029	1	-0.896825	1	-0.239147	0	-0.840956	1	1.2099	0	1.10615	0	0.967289	0	2.20342	1
CNAG_00408	588.294	0	686.12	0	632.226	0	756.639	0	0	486.434	0	473.182	548.878	0	746.156	0	702.274	0	608.505	0	672.709	0	656.884	0	0.221923	0	0.259164	0	-0.0398498	0	0.442993	0	0.355549	0	0.144713	0	0.110369	0	0.106506	0	0.0385729	0	-0.161743	0	0.00812997	0
CNAG_00409	836.362	0	864.405	0	722.294	0	938.499	0	0	844.349	0	740.198	752.007	0	716.709	0	917.221	0	751.202	0	750.037	0	832.919	0	0.0475786	0	0.377768	0	-0.189929	0	-0.0693589	0	0.286522	0	-0.00223897	0	0.148975	0	-0.129958	0	0.120359	0	0.457436	0	0.120822	0
CNAG_00410	588.885	0	713.188	0	597.648	0	593.261	0	0	442.154	0	402.22	453.298	0	890.757	0	621.193	0	641.45	0	765.721	0	984.844	0	0.276295	0	-0.0106287	0	-0.136563	0	0.974572	0	0.454583	0	0.255481	0	0.618558	0	0.159851	0	-0.0866076	0	0.175883	0	-0.13533	0
CNAG_00411	591.152	0	649.258	0	650.464	0	765.912	0	0	397.599	0	391.568	565.117	0	865.123	0	652.134	0	745.055	0	751.116	0	910.84	0	0.135261	0	0.235711	0	-0.0220478	0	0.614355	0	0.206618	0	0.0116894	0	0.289851	0	-0.10358	0	0.0542572	0	-0.0561226	0	-0.150155	0
CNAG_00412	728.583	0	821.345	0	807.032	0	1068	0	0	614.791	0	621.234	621.719	0	658.166	0	1096.93	0	757.918	0	731.221	0	947.825	0	0.172894	0	0.404219	0	0.0150394	0	0.0821892	0	0.819139	0	-0.0517342	0	0.322578	0	-3.18133	0	1.06161	0	0.230385	0	-1.73227	0
CNAG_00413	922.819	0	853.755	0	1151.19	0	961.625	0	0	1176.99	0	1109.23	2134.71	0	1168.09	0	760.513	0	1162.59	0	1140.25	0	862.742	0	-0.112226	0	-0.259579	0	-0.0855433	0	-0.869882	0	-1.48899	0	-0.0279865	0	-0.43034	0	1.08851	1	0.114373	0	0.5682	0	1.22653	1
CNAG_00414	2573.91	1	2149.2	1	3033.69	1	3403.92	1	0	3296.93	1	3314.08	5029.21	1	2713.42	1	1688.13	0	2382.49	1	2987.31	1	2098.93	1	-0.260162	0	0.166123	0	0.00748814	0	-0.890218	1	-1.57491	1	0.326377	0	-0.182817	0	0.173308	0	0.279965	0	-0.637369	0	0.424494	0
CNAG_00415	791.346	0	855.918	0	802.949	0	839.307	0	0	637.037	0	630.844	690.525	0	822.546	0	739.715	0	850.83	0	1001.37	0	909.04	0	0.113164	0	0.0638904	0	-0.0140937	0	0.252402	0	0.099275	0	0.235037	0	0.0954729	0	-0.0767959	0	-0.40602	0	-0.139688	0	-0.282663	0
CNAG_00416	833.278	0	893.882	0	954.067	0	1758.5	0	0	570.884	0	548.719	653.238	0	797.929	0	1523.73	0	1086.4	0	1055.83	0	1096.64	0	0.101287	0	0.882183	0	-0.057128	0	0.288652	0	1.22192	0	-0.0411777	0	0.0135304	0	-0.400472	0	-0.572402	0	-0.0756312	0	-0.366691	0
CNAG_00417	823.958	0	823.53	0	713.526	0	1501.72	0	0	507.528	0	563.536	484.766	0	890.927	0	1216.37	0	796.488	0	853.188	0	1031.5	0	-0.000749783	0	1.07358	0	0.15102	0	0.878017	0	1.32722	0	0.0992107	0	0.373012	0	0.674319	0	-0.112864	0	0.957329	0	0.112615	0
CNAG_00418	858.685	0	831.086	0	677.102	0	1016.16	0	0	654.716	0	678.201	595.241	0	699.104	0	844.191	0	782.274	0	703.337	0	812.427	0	-0.0471307	0	0.585681	0	0.050844	0	0.232032	0	0.504095	0	-0.153458	0	0.0545641	0	0.254953	0	-0.372533	0	-0.111565	0	-0.288098	0
CNAG_00419	326.873	0	347.428	0	288.918	0	314.648	0	0	277.417	0	226.658	231.934	0	358.144	0	327.937	0	299.753	0	305.726	0	301.926	0	0.0879813	0	0.12308	0	-0.291536	0	0.626826	0	0.499705	0	0.0284659	0	0.0104194	0	-0.785987	0	-0.554265	0	0.540441	0	-0.0369792	0
CNAG_00420	613.076	0	689.967	0	729.457	0	809.918	0	0	482.68	0	463.502	565.094	0	590.863	0	816.083	0	762.998	0	684.259	0	793.963	0	0.170461	0	0.150953	0	-0.0584909	0	0.0643316	0	0.530225	0	-0.157137	0	0.0573917	0	-0.583309	0	0.037673	0	-0.245578	0	-0.455962	0
CNAG_00421	633.306	0	714.496	0	591.923	0	623.981	0	0	467.365	0	397.072	413.851	0	537.394	0	571.04	0	603.405	0	591.94	0	714.631	0	0.174023	0	0.0760918	0	-0.235147	0	0.37687	0	0.464481	0	-0.027677	0	0.24407	0	0.0790569	0	0.242391	0	-0.0948815	0	0.659721	0
CNAG_00422	743.169	0	785.888	0	753.601	0	1033.38	0	0	602.366	0	498.128	611.096	0	759.714	0	780.436	0	850.241	0	908.146	0	964.304	0	0.0806329	0	0.455501	0	-0.274123	0	0.314058	0	0.352882	0	0.0950534	0	0.181617	0	0.214089	0	0.0238442	0	0.154925	0	0.319193	0
CNAG_00423	690.146	0	729.775	0	555.771	0	643.011	0	0	505.428	0	439.824	488.923	0	722.908	0	569.467	0	635.875	0	774.819	0	836.135	0	0.0805504	0	0.210353	0	-0.200581	0	0.564206	0	0.220006	0	0.285116	0	0.394992	0	-0.409517	0	-0.0958255	0	-0.441706	0	-0.728479	0
CNAG_00424	607.849	0	669.796	0	661.643	0	697.72	0	0	438.5	0	448.979	488.246	0	824.73	0	757.952	0	784.872	0	789.062	0	877.531	0	0.140009	0	0.0765955	0	0.0340696	0	0.756314	0	0.6345	0	0.00768127	0	0.160992	0	1.10178	0	-0.0735916	0	-0.226874	0	0.899033	0
CNAG_00425	655.485	0	812.713	0	695.833	0	593.38	0	0	508.378	0	495.963	576.409	0	973.452	0	706.353	0	774.608	0	691.741	0	1428.09	1	0.310183	0	-0.229784	0	-0.0356681	0	0.756019	0	0.293298	0	-0.163235	0	0.882553	1	-0.103489	0	1.38923	0	1.0108	0	0.574995	0
CNAG_00426	556.169	0	698.072	0	630.428	0	660.02	0	0	371.088	0	404.914	440.024	0	863.125	0	639.225	0	653.413	0	754.578	0	1101.09	0	0.327852	0	0.0661772	0	0.125855	0	0.971989	0	0.538742	0	0.207675	0	0.752872	0	-0.0357273	0	-0.0684735	0	0.0453156	0	-0.0516881	0
CNAG_00427	500.636	0	620.317	0	515.184	0	495.206	0	0	371.866	0	384.625	349.41	0	1109.51	0	526.627	0	560.073	0	707.343	0	1239.46	0	0.309244	0	-0.0570602	0	0.0486701	0	1.66693	0	0.591859	0	0.336795	0	1.14603	0	0.260219	0	0.1722	0	0.223305	0	0.0265294	0
CNAG_00428	631.158	0	719.668	0	545.513	0	546.657	0	0	431.966	0	421.913	374.887	0	1060.73	0	607.177	0	612.377	0	780.123	0	1190.84	0	0.18933	0	0.00302232	0	-0.0339725	0	1.50053	0	0.69566	0	0.349282	0	0.959493	0	1.33214	0	0.490613	0	0.47019	0	1.2908	0
CNAG_00429	528.337	0	692.002	0	691.138	0	761.524	0	0	392.433	0	394.572	498.863	0	795.022	0	748.562	0	707.617	0	672.217	0	759.925	0	0.389317	0	0.139915	0	0.0078394	0	0.672352	0	0.585479	0	-0.0740422	0	0.102888	0	-0.636854	0	0.118288	0	-0.440767	0	-1.06001	0
CNAG_00430	575.412	0	719.007	0	605.52	0	588.629	0	0	413.902	0	436.596	394.366	0	763.385	0	623.11	0	669.372	0	679.189	0	741.027	0	0.321409	0	-0.0408165	0	0.077009	0	0.952874	0	0.65995	0	0.0210031	0	0.146718	0	-0.283571	0	-0.327247	0	0.00431615	0	-0.0720706	0
CNAG_00433	391.619	0	374.26	0	346.435	0	537.363	0	0	453.07	0	363.1	511.794	0	317.843	0	494.413	0	421.802	0	380.919	0	407.463	0	-0.0654101	0	0.633311	0	-0.319365	0	-0.68725	0	-0.0498462	0	-0.14708	0	-0.0498969	0	0.072696	0	-0.196405	0	-0.763042	0	0.137455	0
CNAG_00434	512.086	0	599.024	0	631.872	0	612.22	0	0	387.377	0	337.793	402.802	0	764.715	0	616.027	0	715.307	0	639.923	0	754.996	0	0.226227	0	-0.0455814	0	-0.197596	0	0.924852	0	0.612922	0	-0.160665	0	0.0779066	0	0.585685	0	0.0599529	0	-0.110226	0	0.378535	0
CNAG_00435	580.997	0	706.68	0	671.787	0	760.972	0	0	405.894	0	469.838	436.896	0	648.819	0	776.435	0	703.016	0	692.062	0	764.559	0	0.282525	0	0.17984	0	0.211062	0	0.570527	0	0.829576	0	-0.0226566	0	0.121071	0	-0.248213	0	-0.152093	0	-0.297858	0	-0.523721	0
CNAG_00436	109.846	0	110.212	0	72.3808	0	109.943	0	0	90.8707	0	71.1469	90.9809	0	122.797	0	125.291	0	78.2472	0	112.103	0	185.63	0	0.00480778	0	0.60308	0	-0.353014	0	0.432644	0	0.461647	0	0.518714	0	1.24632	0	0.462935	0	0.323061	0	0.750844	0	0.459583	0
CNAG_00437	607.831	0	595.164	0	604.995	0	757.462	0	0	429.753	0	439.791	443.137	0	617.621	0	651.932	0	645.649	0	560.016	0	710.084	0	-0.0303841	0	0.324252	0	0.0333085	0	0.478971	0	0.556969	0	-0.205282	0	0.137239	0	-0.403411	0	0.298687	0	-0.206217	0	-0.0711222	0
CNAG_00438	648.249	0	753.451	0	687.902	0	817.697	0	0	569.069	0	529.854	592.356	0	799.212	0	847.438	0	793.946	0	740.925	0	886.548	0	0.216966	0	0.249362	0	-0.103009	0	0.432114	0	0.516643	0	-0.0997124	0	0.159158	0	-0.241975	0	0.115485	0	-0.0097208	0	0.139238	0
CNAG_00439	577.52	0	649.809	0	636.902	0	637.541	0	0	380.166	0	364.086	435.791	0	645.031	0	584.574	0	672.803	0	596.186	0	699.915	0	0.170145	0	0.00144765	0	-0.0623519	0	0.565731	0	0.423748	0	-0.174422	0	0.0569952	0	-0.158697	0	-0.0596633	0	0.103444	0	-0.240964	0
CNAG_00440	608.051	0	647.773	0	762.649	0	768.733	0	0	432.944	0	436.16	483.758	0	590.94	0	699.996	0	728.514	0	657.027	0	800.735	0	0.0912948	0	0.0114628	0	0.0106751	0	0.288725	0	0.533059	0	-0.149004	0	0.136369	0	-0.0208797	0	-0.0199904	0	-0.260686	0	0.00573436	0
CNAG_00441	325.15	0	320.078	0	313.116	0	434.037	0	0	460.336	0	588.633	699.322	0	182.827	0	392.586	0	247.133	0	210.328	0	202.109	0	-0.0226811	0	0.471124	0	0.35468	0	-1.93547	0	-0.832947	0	-0.232646	0	-0.290154	0	0.766596	0	0.0464564	0	0.263182	0	-0.0385932	0
CNAG_00442	7733.06	1	4870.31	1	14137.5	1	15416.2	1	1	11994.7	1	11100.1	26310.6	1	7711.77	1	15868.2	1	8323.1	1	5729.45	1	4018.41	1	-0.667025	1	0.124925	0	-0.11183	0	-1.77051	1	-0.729508	1	-0.538723	0	-1.0505	1	0.321578	0	-0.456224	0	0.452249	0	-0.411278	0
CNAG_00443	1321.74	0	847.639	0	1334.89	0	1631.59	0	0	1234.88	0	781.51	1396.22	0	1068	0	1122.69	0	1012.92	0	795.644	0	1163.17	0	-0.640912	0	0.289554	0	-0.660033	0	-0.386609	0	-0.31456	0	-0.348327	0	0.199536	0	-0.519759	0	-0.383449	0	0.426578	0	-0.441721	0
CNAG_00444	1485.49	0	1004.34	0	1684.11	0	2263.84	0	0	1427.06	0	1050.64	2190.19	0	2394.13	0	1336.89	0	1371.21	0	1183.59	0	1923.86	1	-0.564696	0	0.426789	0	-0.441778	0	0.128444	0	-0.712175	0	-0.212288	0	0.488549	0	0.103461	0	-0.0969294	0	0.275939	0	0.182472	0
CNAG_00445	2507.33	1	1940.47	1	2721.03	1	2158.75	0	0	2723.34	1	3080.52	4922.81	1	3341.45	1	1757.01	0	2181.79	1	2324.18	1	2040.39	1	-0.369745	0	-0.33396	0	0.177795	0	-0.559006	0	-1.48636	1	0.0912141	0	-0.0966637	0	0.874372	0	0.485076	0	0.59817	0	0.644199	0
CNAG_00446	623.497	0	710.433	0	698.828	0	696.341	0	0	444.396	0	482.536	566.459	0	1051.87	0	751.486	0	754.137	0	971.897	0	935.6	0	0.188315	0	-0.0051443	0	0.118793	0	0.892917	0	0.407774	0	0.365976	0	0.311064	0	-2.2678	0	-1.75485	0	-3.05175	0	0.772468	0
CNAG_00447	547.186	0	652.37	0	596.047	0	677.857	0	0	446.472	0	385.09	444.272	0	720.567	0	633.387	0	691.89	0	660.625	0	708.496	0	0.25366	0	0.185555	0	-0.213372	0	0.697688	0	0.511642	0	-0.0667127	0	0.0342171	0	0.372579	0	-0.156649	0	0.15003	0	0.203236	0
CNAG_00448	644.243	0	720.271	0	701.941	0	776.231	0	0	433.165	0	419.92	571.39	0	803.76	0	715.364	0	783.966	0	856.406	0	844.159	0	0.160935	0	0.145135	0	-0.0448011	0	0.492289	0	0.324201	0	0.127503	0	0.106723	0	-0.257015	0	-0.274432	0	-0.46966	0	-0.0509147	0
CNAG_00449	548.236	0	703.403	0	1115.68	0	731.017	0	0	557.143	0	567.494	1772.56	0	944.861	0	725.683	0	1087.04	0	1407.86	0	862.933	0	0.359553	0	-0.609951	0	0.0265559	0	-0.907665	0	-1.28843	0	0.373097	0	-0.33309	0	-0.515092	0	0.052989	0	-0.68073	0	-1.1827	1
CNAG_00450	834.764	0	950.861	0	1083.37	0	1007.14	0	0	882.356	0	940.74	1507.74	0	1071.45	0	888.435	0	1137.85	0	1036.99	0	967.45	0	0.187867	0	-0.105262	0	0.092436	0	-0.492823	0	-0.76305	0	-0.133915	0	-0.234053	0	0.255304	0	-0.328219	0	-0.141245	0	-0.166062	0
CNAG_00451	777.648	0	1026.68	0	1171.12	0	913.004	0	0	757.684	0	854.549	1506.55	0	1107.98	0	973.147	0	1320.42	0	1709.44	1	1164.28	0	0.400793	0	-0.359201	0	0.173568	0	-0.443317	0	-0.630519	0	0.372522	0	-0.181565	0	-0.0369446	0	0.357695	0	-0.0329515	0	-0.516916	0
CNAG_00452	651.377	0	747.588	0	726.171	0	748.868	0	0	558.245	0	512.62	583.422	0	767.729	0	682.872	0	678.334	0	746.97	0	868.933	0	0.19875	0	0.0444016	0	-0.123009	0	0.396059	0	0.227076	0	0.139055	0	0.35725	0	-0.0694788	0	0.801916	0	-0.190687	0	0.331793	0
CNAG_00453	2691.76	1	2039.69	1	2885.15	1	4281.58	1	1	4551.3	1	3148.1	6116.6	1	2673.4	1	1727.13	0	1807.35	1	2368.7	1	1783.55	1	-0.400199	0	0.569497	0	-0.531799	0	-1.19405	1	-1.82435	1	0.390218	0	-0.0191293	0	1.35455	1	0.195282	0	1.14512	1	1.80754	1
CNAG_00454	1709.56	0	1468.43	1	2975.71	1	2879.25	1	0	1797.72	0	1286.03	2333.3	0	1664.38	0	789.71	0	1723.74	1	3434.82	1	1872.13	1	-0.219354	0	-0.0475375	0	-0.483242	0	-0.487393	0	-1.56298	0	0.994691	1	0.119136	0	0.958666	0	0.66951	0	0.9524	0	1.02528	0
CNAG_00455	514.054	0	492.422	0	454.935	0	797.871	0	0	476.011	0	406.433	405.508	0	397.949	0	664.854	0	492.565	0	415.796	0	545.853	0	-0.062026	0	0.810495	0	-0.227977	0	-0.0271456	0	0.713308	0	-0.244439	0	0.148198	0	-0.0713575	0	-0.178664	0	-0.134294	0	-0.964834	0
CNAG_00456	2370.14	1	1354.62	0	1714.18	0	7779.64	1	0	2882.27	0	2179.76	2160.83	0	806.623	0	5778.87	1	1052.13	0	838.909	0	906.319	0	-0.80708	1	2.18218	1	-0.403035	0	-1.42162	0	1.4192	1	-0.326729	0	-0.215225	0	-0.281374	0	0.270656	0	2.76091	1	-0.186523	0
CNAG_00457	3305.04	1	2282.12	1	2854.4	1	5990.63	1	1	3604.76	1	2851.9	4806.68	1	2600.87	0	3225.53	0	2042.07	1	2136.42	1	2237.59	1	-0.534297	0	1.06952	1	-0.33798	0	-0.886049	1	-0.575505	0	0.0651608	0	0.131915	0	0.288986	0	-0.182674	0	0.247342	0	0.0154097	0
CNAG_00458	935.679	0	1108.41	0	1150	0	1646.77	0	0	661.904	0	898.013	845.311	0	814.42	0	1317.81	0	1119.56	0	1350.1	0	1051.28	0	0.24441	0	0.518008	0	0.440115	0	-0.0537086	0	0.640584	0	0.270132	0	-0.0907939	0	0.494911	0	-0.214468	0	0.352734	0	0.269993	0
CNAG_00460	772.96	0	777.516	0	728.551	0	894.916	0	0	508.863	0	557.26	630.066	0	753.909	0	781.35	0	779.16	0	801.846	0	835.651	0	0.00847792	0	0.296721	0	0.131072	0	0.258887	0	0.310466	0	0.0414043	0	0.100981	0	-0.389293	0	0.042832	0	0.255633	0	-0.163671	0
CNAG_00461	463.186	0	494.286	0	462.912	0	552.546	0	0	369.568	0	349.362	386.313	0	456.772	0	512.853	0	471.105	0	492.994	0	489.492	0	0.0937561	0	0.255355	0	-0.0811151	0	0.241702	0	0.408773	0	0.0655192	0	0.0552362	0	0.107179	0	0.0737066	0	0.518818	0	0.47443	0
CNAG_00462	1000.18	0	996.641	0	905.021	0	1384.46	0	0	874.913	0	794.637	1086.56	0	791.426	0	1196.8	0	925.911	0	884.491	0	850.245	0	-0.00510719	0	0.613304	0	-0.138844	0	-0.457237	0	0.139424	0	-0.0660261	0	-0.122995	0	-0.58919	0	-0.437124	0	-0.906038	0	-1.73096	1
CNAG_00463	601.799	0	654.537	0	677.74	0	789.764	0	0	422.3	0	444.637	474.74	0	687.829	0	764.101	0	736.559	0	607.823	0	740.951	0	0.121192	0	0.22069	0	0.0743591	0	0.534913	0	0.686627	0	-0.277152	0	0.00857696	0	-0.718394	0	-0.561998	0	-0.0147452	0	-0.76144	0
CNAG_00464	628.794	0	722.298	0	711.402	0	930.305	0	0	442.396	0	492.077	500.462	0	597.727	0	862.039	0	735.376	0	661.525	0	733.738	0	0.200006	0	0.387038	0	0.153545	0	0.256226	0	0.784493	0	-0.152688	0	-0.00321737	0	0.221185	0	-0.189803	0	0.171434	0	0.0243724	0
CNAG_00465	615.927	0	793.556	0	531.051	0	813.684	0	0	419.474	0	472.74	483.313	0	783.362	0	672.074	0	675.255	0	677.63	0	649.667	0	0.365573	0	0.615618	0	0.172467	0	0.696723	0	0.475663	0	0.00506431	0	-0.0557323	0	-0.985154	0	-0.353475	0	-1.89115	1	-0.273252	0
CNAG_00466	1975.97	1	2278.32	1	1541.78	0	1460.79	0	0	1668.01	0	1377.99	1611.83	0	884.94	0	913.891	0	1432.14	0	1955.04	1	1322.24	0	0.205407	0	-0.0778531	0	-0.275559	0	-0.865052	0	-0.818609	0	0.449025	0	-0.115196	0	0.255379	0	-0.1802	0	-0.276987	0	0.230768	0
CNAG_00467	649.233	0	738.59	0	549.091	0	644.341	0	0	446.544	0	449.54	431.34	0	815.17	0	620.074	0	623.048	0	696	0	865.945	0	0.186038	0	0.230779	0	0.00964818	0	0.918275	0	0.523614	0	0.159745	0	0.474932	0	-0.0182256	0	0.0662457	0	-0.0616186	0	0.231368	0
CNAG_00468	578.499	0	694.164	0	690.344	0	839.222	0	0	437.117	0	366.557	489.521	0	769.408	0	736.768	0	747.13	0	753.042	0	902.442	0	0.262961	0	0.281736	0	-0.253983	0	0.652379	0	0.589841	0	0.011372	0	0.272476	0	0.197135	0	0.062011	0	0.102002	0	0.159427	0
CNAG_00469	635.874	0	719.61	0	635.839	0	805.989	0	0	517.66	0	478.775	518.967	0	672.568	0	719.224	0	741.402	0	801.67	0	776.499	0	0.178474	0	0.342098	0	-0.112657	0	0.374036	0	0.470798	0	0.112752	0	0.066729	0	-0.309265	0	-0.260272	0	0.276455	0	-0.391026	0
CNAG_00470	894.64	0	865.903	0	682.7	0	759.807	0	0	539.785	0	600.152	492.651	0	770.62	0	644.09	0	720.581	0	769.054	0	816.579	0	-0.047102	0	0.154382	0	0.152944	0	0.645452	0	0.386694	0	0.0939242	0	0.180433	0	0.0325876	0	-0.00208873	0	-0.314437	0	0.280796	0
CNAG_00471	357.473	0	473.485	0	394.838	0	388.396	0	0	284.409	0	285.587	273.741	0	558.879	0	417.342	0	408.888	0	420.409	0	477.701	0	0.405483	0	-0.0237318	0	0.00596188	0	1.02972	0	0.608419	0	0.0400888	0	0.224403	0	0.208825	0	0.061083	0	-0.649924	0	0.27864	0
CNAG_00472	905.017	0	1109.55	0	1090.66	0	1774.99	0	0	928.897	0	797.307	1302.19	0	872.097	0	1837.15	0	1294.16	0	1402.51	0	1044.8	0	0.293954	0	0.702612	0	-0.220384	0	-0.57838	0	0.496531	0	0.115987	0	-0.308792	0	-0.443534	0	0.276521	0	-0.0940438	0	0.0430326	0
CNAG_00473	504.585	0	598.372	0	494.546	0	594.972	0	0	357.936	0	340.094	406.469	0	827.269	0	580.699	0	528.766	0	646.709	0	1060.8	0	0.245946	0	0.266717	0	-0.0737685	0	1.02521	0	0.514646	0	0.290486	0	1.00445	0	-0.179941	0	-0.00526911	0	-0.657127	0	0.21947	0
CNAG_00474	671.206	0	809.217	0	640.595	0	801.445	0	0	558.394	0	459.103	533.383	0	746.605	0	819.806	0	700.955	0	687.854	0	947.629	0	0.269772	0	0.323191	0	-0.282466	0	0.485173	0	0.620109	0	-0.0272184	0	0.435002	0	-0.171997	0	-0.234847	0	-0.314027	0	0.334779	0
CNAG_00475	56.6128	0	23.9213	0	34.5646	0	57.4819	0	0	79.5551	0	29.1559	61.6575	0	42.9008	0	95.3609	0	33.6497	0	19.2598	0	35.9702	0	-1.24283	0	0.733811	0	-1.44816	0	-0.523272	0	0.629122	0	-0.805001	0	0.0962075	0	0.714682	0	0.364265	0	-0.372046	0	0.378515	0
CNAG_00476	1278.31	0	946.283	0	1204.28	0	2404.34	0	0	2499.89	0	1722.55	2285.25	0	1041.5	0	6069.86	1	1005.68	0	818.455	0	961.781	0	-0.433899	0	0.997466	0	-0.53732	0	-1.1337	0	1.40931	1	-0.297199	0	-0.0643935	0	0.290281	0	1.62339	0	2.35697	0	2.1458	0
CNAG_00480	775.042	0	917.351	0	829.504	0	948.985	0	0	718.273	0	704.196	890.314	0	651.756	0	962.905	0	930.883	0	749.979	0	828.66	0	0.243198	0	0.194137	0	-0.0285549	0	-0.449982	0	0.113079	0	-0.311749	0	-0.167819	0	-0.288905	0	0.246497	0	-0.569116	0	0.224196	0
CNAG_00481	938.699	0	955.526	0	723.96	0	796.764	0	0	688.597	0	480.997	501.761	0	537.815	0	745.38	0	757.244	0	710.962	0	846.45	0	0.025634	0	0.138242	0	-0.517631	0	0.100109	0	0.570974	0	-0.0909845	0	0.160667	0	-0.718394	0	-0.561998	0	-0.0147452	0	1.97539	0
CNAG_00482	1008.16	0	2818.16	1	811.761	0	1493.72	0	0	1819.66	0	1204.57	662.632	0	5289.93	1	2896.68	0	910.53	0	2371	1	2729.72	1	1.48303	1	0.87978	0	-0.595158	0	2.99697	1	2.12812	0	1.38072	1	1.58397	1	-0.106273	0	-0.131921	0	-0.32429	0	-0.14535	0
CNAG_00483	897.972	0	1938.81	1	619.147	0	908.253	0	0	1105.28	0	1062.12	551.672	0	2507.05	1	1327.05	0	813.205	0	1346.66	0	1859.52	1	1.11043	1	0.552814	0	-0.0574648	0	2.18411	1	1.26634	0	0.727696	0	1.19324	1	0.152908	0	-0.163201	0	0.266926	0	0.173522	0
CNAG_00484	1421.11	0	1458.69	1	1615.55	0	1190.46	0	0	1066.19	0	784.023	1351.7	0	1138.56	0	725.468	0	1594.24	1	1877.75	1	1262.69	1	0.0376538	0	-0.440498	0	-0.443499	0	-0.247567	0	-0.897794	0	0.236129	0	-0.336376	0	0.712185	0	0.225379	0	0.217245	0	1.1063	1
CNAG_00486	1138.09	0	1174.15	0	1043.8	0	1029.97	0	0	872.33	0	713.434	1063.58	0	719.754	0	607.54	0	1002.31	0	1070.38	0	856.134	0	0.0450013	0	-0.0192404	0	-0.290094	0	-0.56335	0	-0.807876	0	0.0948002	0	-0.227415	0	0.242367	0	0.213117	0	0.214108	0	0.477742	0
CNAG_00487	809.327	0	969.714	0	878.572	0	1140.23	0	0	726.75	0	664.222	703.276	0	867.659	0	839.735	0	891.57	0	891.408	0	946.376	0	0.260836	0	0.376096	0	-0.129794	0	0.303037	0	0.255843	0	-0.000262731	0	0.0860655	0	0.457068	0	0.434441	0	0.805196	0	0.369549	0
CNAG_00488	528.212	0	627.478	0	611.199	0	566.563	0	0	371.36	0	320.661	378.947	0	598.962	0	536.64	0	618.005	0	595.079	0	839.81	0	0.248446	0	-0.109405	0	-0.211771	0	0.660468	0	0.501959	0	-0.0545379	0	0.442445	0	-0.0908689	0	-0.116919	0	0.0780279	0	0.302524	0
CNAG_00490	659.518	0	692.925	0	720.739	0	910.58	0	0	481.664	0	463.318	535.949	0	809.956	0	859.17	0	813.26	0	742.208	0	885.594	0	0.0712878	0	0.337309	0	-0.056022	0	0.595748	0	0.680849	0	-0.131893	0	0.122928	0	-0.395172	0	-0.573873	0	-0.187046	0	0.261757	0
CNAG_00491	650.994	0	747.149	0	679.022	0	673.01	0	0	524.795	0	462.563	461.39	0	827.576	0	577.758	0	736.086	0	688.686	0	780.627	0	0.198752	0	-0.0128302	0	-0.182104	0	0.842904	0	0.324478	0	-0.0960291	0	0.0847583	0	0.295285	0	0.140078	0	0.0135402	0	0.751393	0
CNAG_00492	813.26	0	811.029	0	784.939	0	864.445	0	0	567.268	0	531.27	558.209	0	661.547	0	689.262	0	765.654	0	702.452	0	886.549	0	-0.00396219	0	0.139195	0	-0.0945861	0	0.245039	0	0.304248	0	-0.124293	0	0.211508	0	0.0891834	0	0.994833	0	1.14967	0	0.576211	0
CNAG_00493	675.867	0	708.087	0	720.003	0	968.529	0	0	396.84	0	491.666	539.728	0	623.026	0	823.424	0	766.157	0	717.484	0	893.314	0	0.0671867	0	0.427791	0	0.309121	0	0.207059	0	0.609404	0	-0.0946917	0	0.221528	0	0.322639	0	0.308216	0	0.867295	0	0.935471	0
CNAG_00495	532.273	0	605.106	0	627.546	0	676.67	0	0	402.534	0	408.126	397.573	0	649.092	0	592.986	0	711.061	0	632.854	0	660.832	0	0.185022	0	0.108731	0	0.0199016	0	0.707203	0	0.576777	0	-0.1681	0	-0.105688	0	-0.451175	0	-0.124675	0	-0.422639	0	-0.317497	0
CNAG_00496	655.574	0	746.925	0	593.797	0	725.363	0	0	460.245	0	422.754	426.718	0	838.044	0	641.317	0	672.422	0	792.277	0	1326.5	1	0.188205	0	0.288734	0	-0.122585	0	0.973744	0	0.587757	0	0.236637	0	0.980188	1	0.0749129	0	-0.00767986	0	0.0566071	0	0.332282	0
CNAG_00497	504.016	0	496.462	0	520.17	0	653.047	0	0	321.653	0	351.008	513.082	0	538.569	0	529.926	0	582.842	0	617.445	0	622.817	0	-0.0217852	0	0.328206	0	0.125999	0	0.06994	0	0.0466002	0	0.0832056	0	0.0957048	0	-0.396043	0	-0.350225	0	-0.415664	0	-0.517427	0
CNAG_00498	928.64	0	1173.75	0	887.562	0	963.122	0	0	766.934	0	733.461	894.22	0	1054.31	0	817.665	0	1018.98	0	1045.03	0	1250.94	0	0.337939	0	0.11787	0	-0.0643821	0	0.237602	0	-0.12912	0	0.0364161	0	0.295885	0	-0.765779	0	-0.112133	0	0.0769028	0	-0.231456	0
CNAG_00499	665.338	0	829.827	0	692.624	0	755.399	0	0	453.741	0	463.847	468.227	0	926.453	0	746.851	0	776.317	0	863.255	0	1134.81	0	0.318724	0	0.125166	0	0.031779	0	0.98451	0	0.673613	0	0.15314	0	0.547727	0	0.20843	0	-0.0687788	0	0.217112	0	-0.0437805	0
CNAG_00500	687.707	0	804.056	0	725.072	0	761.751	0	0	448.766	0	520.537	525.686	0	803.713	0	743.314	0	728.339	0	787.102	0	923.021	0	0.225503	0	0.0711965	0	0.214036	0	0.612478	0	0.499769	0	0.11194	0	0.341753	0	-0.0624929	0	0.520705	0	0.073177	0	0.0959758	0
CNAG_00501	530.14	0	599.515	0	589.849	0	626.35	0	0	339.633	0	370.681	430.3	0	596.238	0	698.674	0	735.135	0	626.138	0	724.605	0	0.17742	0	0.0866231	0	0.126201	0	0.470545	0	0.699276	0	-0.231529	0	-0.0208145	0	-0.506023	0	0.00813042	0	-0.563009	0	-0.267821	0
CNAG_00502	620.285	0	695.452	0	638.812	0	729.919	0	0	445.019	0	492.463	477.724	0	710.676	0	739.822	0	736.423	0	616.391	0	827.409	0	0.16502	0	0.192344	0	0.146149	0	0.573014	0	0.631	0	-0.256689	0	0.168066	0	-0.192534	0	-0.172233	0	-0.14115	0	-0.216101	0
CNAG_00503	531.627	0	671.616	0	584.727	0	598.344	0	0	346.865	0	400.801	423.6	0	714.877	0	581.147	0	651.697	0	591.047	0	653.953	0	0.337221	0	0.0332119	0	0.208512	0	0.754994	0	0.456202	0	-0.140929	0	0.00498677	0	-0.268933	0	-0.158284	0	0.249808	0	-0.216988	0
CNAG_00504	639.151	0	822.268	0	633.3	0	740.289	0	0	549.648	0	539.725	529.157	0	814.872	0	696.608	0	758.254	0	752.888	0	876.446	0	0.363452	0	0.2252	0	-0.0262836	0	0.622878	0	0.396653	0	-0.0102461	0	0.208984	0	0.231075	0	0.208811	0	-0.0195658	0	0.031534	0
CNAG_00505	586.232	0	662.114	0	685.654	0	814.797	0	0	408.444	0	423.26	544.142	0	879.821	0	747.27	0	763.455	0	748.156	0	1073.4	0	0.175608	0	0.248959	0	0.0514086	0	0.693228	0	0.457646	0	-0.0292048	0	0.491577	0	0.504553	0	0.157708	0	0.503798	0	0.735846	0
CNAG_00506	587.973	0	683.98	0	684.111	0	598.396	0	0	425.306	0	438.144	410.85	0	790.134	0	625.499	0	662.633	0	651.487	0	681.703	0	0.218203	0	-0.19313	0	0.0429046	0	0.943486	0	0.606396	0	-0.0244734	0	0.040932	0	0.0908456	0	0.0370146	0	0.512013	0	-0.365109	0
CNAG_00507	667.719	0	775.09	0	631.374	0	600.492	0	0	492.571	0	486.32	407.637	0	829.576	0	650.487	0	646.375	0	770.563	0	1014.16	0	0.215123	0	-0.0723509	0	-0.0184268	0	1.02509	0	0.674236	0	0.25354	0	0.649841	0	-0.34776	0	0.633143	0	0.893915	0	0.848483	0
CNAG_00508	667.97	0	688.021	0	768.99	0	911.109	0	0	481.388	0	452.233	581.602	0	1017.49	0	940.259	0	834.009	0	830.955	0	956.316	0	0.0426697	0	0.244658	0	-0.0901332	0	0.806913	0	0.693025	0	-0.00529149	0	0.197425	0	0.571932	0	0.0897225	0	0.548156	0	0.634943	0
CNAG_00509	42.2302	0	38.4523	0	74.4492	0	97.0473	0	0	32.7544	0	23.3511	45.5862	0	77.4238	0	97.45	0	83.7198	0	83.643	0	65.9183	0	-0.135204	0	0.382431	0	-0.488193	0	0.764181	0	1.09606	0	-0.0013233	0	-0.344889	0	0.303204	0	-0.0497873	0	-0.0671642	0	-0.0923655	0
CNAG_00510	601.502	0	664.331	0	738.242	0	789.039	0	0	445.939	0	427.049	526.079	0	680.945	0	824.121	0	812.685	0	819.54	0	836.049	0	0.143334	0	0.0960028	0	-0.0624455	0	0.37226	0	0.647577	0	0.0121189	0	0.040892	0	-0.255568	0	-0.0322178	0	-0.727746	0	-0.186571	0
CNAG_00511	654.161	0	757.187	0	662.608	0	728.683	0	0	442.079	0	467.786	489.321	0	758.156	0	762.564	0	702.125	0	659.503	0	808.827	0	0.211005	0	0.137137	0	0.0815441	0	0.631715	0	0.640079	0	-0.0903494	0	0.204103	0	0.0438954	0	0.243774	0	-0.482109	0	-1.0616	0
CNAG_00512	497.851	0	578.069	0	660.203	0	673.158	0	0	367.513	0	351.61	439.223	0	818.836	0	809.82	0	725.394	0	668.018	0	697.563	0	0.215525	0	0.0280365	0	-0.0638178	0	0.898621	0	0.882648	0	-0.118877	0	-0.0564397	0	0.165757	0	-0.154508	0	0.196821	0	-0.0219358	0
CNAG_00513	654.655	0	716.485	0	708.309	0	712.108	0	0	528.568	0	491.279	552.379	0	809.644	0	752.554	0	707.928	0	671.878	0	793.393	0	0.130204	0	0.00771665	0	-0.105547	0	0.551629	0	0.446138	0	-0.0754036	0	0.164432	0	-0.320758	0	-0.112445	0	-0.752571	0	-1.1151	1
CNAG_00514	880.23	0	763.482	0	913.876	0	938.577	0	0	783.794	0	616.69	891.316	0	989.709	0	684.331	0	843.717	0	1033.73	0	961.821	0	-0.205285	0	0.038476	0	-0.34593	0	0.151066	0	-0.381243	0	0.293033	0	0.189009	0	0.0168359	0	0.0233904	0	0.232974	0	-0.045662	0
CNAG_00515	700.025	0	763.894	0	794.8	0	791.999	0	0	838.489	0	594.862	714.524	0	850.83	0	696.996	0	753.37	0	708.239	0	814.45	0	0.125966	0	-0.00509409	0	-0.495238	0	0.251889	0	-0.0358327	0	-0.0891214	0	0.112468	0	-0.105975	0	0.609558	0	0.52147	0	0.820823	0
CNAG_00516	808.518	0	773.751	0	806.877	0	921.299	0	0	772.442	0	565.459	760.162	0	1164.67	0	742.974	0	845.252	0	945.055	0	1045.83	0	-0.0634109	0	0.19132	0	-0.450002	0	0.615546	0	-0.0329957	0	0.161017	0	0.307188	0	0.229861	0	0.240245	0	-0.114534	0	0.867908	0
CNAG_00517	658.517	0	672.843	0	716.239	0	829.191	0	0	403.088	0	386.472	510.033	0	739.444	0	725.462	0	796.729	0	791.992	0	860.42	0	0.0310495	0	0.211262	0	-0.0607315	0	0.535852	0	0.508312	0	-0.00860307	0	0.110952	0	-0.238334	0	0.123222	0	-0.300691	0	-0.0887413	0
CNAG_00519	1554.92	0	1062.46	0	1787.49	0	1121.87	0	0	2714.53	0	1749.55	2772.41	0	1268.11	0	1191.47	0	1394.23	0	1161.42	0	1062.44	0	-0.549432	0	-0.672028	0	-0.633714	0	-1.12846	0	-1.21839	0	-0.263576	0	-0.392091	0	0.314463	0	1.20015	1	-0.0760098	0	1.40212	1
CNAG_00520	684.717	0	786.441	0	761.99	0	941.96	0	0	500.227	0	483.472	663.499	0	843.037	0	935.875	0	811.553	0	916.379	0	838.205	0	0.199831	0	0.305893	0	-0.04915	0	0.345501	0	0.496221	0	0.17526	0	0.0466178	0	0.269098	0	-0.00374844	0	0.400997	0	0.00382357	0
CNAG_00521	2005.53	1	2213.05	1	1188.25	0	1065.43	0	0	1114.9	0	877.534	813.463	0	1408.6	0	668.158	0	1193.99	0	1846.64	0	3135.98	1	0.142054	0	-0.157395	0	-0.345387	0	0.792114	0	-0.283888	0	0.629107	0	1.39312	1	0.0854982	0	-0.0373114	0	-0.119213	0	0.00833494	0
CNAG_00522	1341.52	0	1511.2	1	745.827	0	841.808	0	0	922.119	0	760.92	682.375	0	1381.31	0	633.939	0	788.093	0	1215	0	2336.04	1	0.171825	0	0.17465	0	-0.277209	0	1.0174	0	-0.10622	0	0.624521	0	1.56763	1	-0.75518	0	-0.394493	0	-1.08705	0	-0.506798	0
CNAG_00523	525.793	0	583.711	0	464.888	0	520.099	0	0	380.626	0	376.409	347.225	0	544.099	0	484.232	0	502.272	0	471.865	0	537.348	0	0.150759	0	0.161905	0	-0.0160719	0	0.647999	0	0.479827	0	-0.0900954	0	0.0973862	0	0.019396	0	-0.041388	0	-0.0084162	0	-0.451996	0
CNAG_00524	751.69	0	809.062	0	690.893	0	859.236	0	0	571.905	0	549.098	634.031	0	652.885	0	765.991	0	718.914	0	716.145	0	830.352	0	0.106113	0	0.314592	0	-0.0587118	0	0.0422753	0	0.272774	0	-0.00556696	0	0.207904	0	-0.252159	0	0.173689	0	0.199673	0	0.368518	0
CNAG_00525	570.686	0	646.498	0	694.069	0	660.426	0	0	401.831	0	403.895	508.509	0	785.038	0	670.624	0	791.759	0	719.071	0	835.089	0	0.17995	0	-0.071682	0	0.00739313	0	0.626489	0	0.399231	0	-0.138928	0	0.0768679	0	0.167078	0	-0.132581	0	0.177575	0	0.093131	0
CNAG_00526	639.204	0	696.014	0	676.85	0	740.724	0	0	423.317	0	560.351	438.957	0	698.635	0	765.361	0	721.354	0	659.787	0	806.054	0	0.122839	0	0.130099	0	0.404591	0	0.670459	0	0.802061	0	-0.128708	0	0.16017	0	0.342969	0	0.315737	0	0.47842	0	1.17998	0
CNAG_00527	530.116	0	624.509	0	624.052	0	644.344	0	0	413.419	0	427.88	424.13	0	613.074	0	583.918	0	631.914	0	607.483	0	696.663	0	0.236413	0	0.046165	0	0.0496033	0	0.531555	0	0.46126	0	-0.0568835	0	0.140733	0	-0.0934101	0	0.129722	0	-0.261944	0	-0.645602	0
CNAG_00528	561.687	0	636.286	0	695.261	0	825.55	0	0	395.935	0	440.782	523.093	0	669.825	0	802.158	0	832.44	0	712.197	0	836.527	0	0.179909	0	0.2478	0	0.154803	0	0.356716	0	0.616819	0	-0.225069	0	0.0070659	0	-0.00886019	0	0.0372681	0	0.137015	0	0.0511952	0
CNAG_00529	723.744	0	834.835	0	736.259	0	948.378	0	0	564.775	0	568.723	671.379	0	740.667	0	1039.67	0	827.375	0	814.405	0	901.916	0	0.206012	0	0.365249	0	0.0100505	0	0.141699	0	0.630929	0	-0.0227952	0	0.124452	0	-0.20896	0	-0.294875	0	0.426511	0	-0.501416	0
CNAG_00531	2530.47	1	1862.25	1	2032.64	0	3506.37	1	1	3345.04	1	2723.11	4038.73	1	1206.46	0	2605.65	0	1694.66	1	1546.36	0	1182.46	0	-0.442356	0	0.786625	1	-0.296767	0	-1.74312	1	-0.63226	1	-0.132116	0	-0.519199	0	0.373403	0	-0.671316	0	0.257456	0	0.878313	0
CNAG_00532	356.382	0	445.69	0	393.578	0	480.175	0	0	287.95	0	286.464	406.76	0	618.563	0	566.805	0	470.871	0	552.178	0	671.56	0	0.322619	0	0.28691	0	-0.00746374	0	0.604743	0	0.478675	0	0.2298	0	0.512183	0	-1.1118	1	-0.504452	0	-0.812784	0	-1.14196	1
CNAG_00533	2089.85	1	1611.7	1	1923.12	0	3558.09	1	1	2777.1	0	2544.33	3966.2	1	1147.56	0	3328.19	0	1716.72	1	1360.32	0	1117.16	0	-0.37482	0	0.887654	1	-0.126293	0	-1.78919	1	-0.253019	0	-0.335702	0	-0.619811	1	0.299969	0	-0.125554	0	0.244711	0	0.175819	0
CNAG_00534	536.128	0	660.654	0	658.432	0	729.254	0	0	416.155	0	438.645	483.135	0	656.353	0	821.535	0	753.777	0	733.525	0	812.231	0	0.301316	0	0.147387	0	0.0759303	0	0.442043	0	0.765895	0	-0.0392902	0	0.107753	0	-0.116662	0	-0.29639	0	-0.607323	0	0.104388	0
CNAG_00535	786.111	0	895.119	0	784.881	0	1071.74	0	0	1351.33	0	1200.13	1306.3	0	931.463	0	1184.89	0	888.389	0	987.595	0	850.279	0	0.187346	0	0.44941	0	-0.171186	0	-0.487915	0	-0.140738	0	0.152729	0	-0.0632539	0	0.136021	0	0.0772258	0	-0.0528573	0	-0.180753	0
CNAG_00536	262.158	0	174.376	0	122.925	0	205.286	0	0	211.548	0	173.331	168.08	0	91.3166	0	149.133	0	113.693	0	85.9752	0	90.8285	0	-0.588237	0	0.739858	0	-0.287452	0	-0.880202	0	-0.172555	0	-0.403155	0	-0.32393	0	0.322807	0	-0.0155491	0	-0.292884	0	-5.18484e-05	0
CNAG_00537	938.071	0	1011.18	0	911.893	0	1579.28	0	0	728.876	0	806.261	962.062	0	827.977	0	1472.06	0	1040.61	0	1082.43	0	898.355	0	0.108268	0	0.792334	0	0.145574	0	-0.216539	0	0.613632	0	0.0568426	0	-0.212075	0	-0.531763	0	-0.0920771	0	-0.562092	0	0.0916985	0
CNAG_00538	859.555	0	827.497	0	1055.1	0	1217.93	0	0	1042.31	0	816.146	950.059	0	800.22	0	1236.68	0	916.126	0	900.52	0	1005.34	0	-0.0548357	0	0.207047	0	-0.352888	0	-0.247621	0	0.38038	0	-0.0247877	0	0.13406	0	0.118163	0	0.0663561	0	-0.701212	0	-0.13992	0
CNAG_00539	2559.94	1	1491.72	1	2529.55	1	2456.19	0	0	2496.92	0	1721.73	3811.49	0	1619.84	0	1643.41	0	1825.88	1	1308.16	0	1358.73	1	-0.779134	1	-0.0424609	0	-0.536292	0	-1.2345	0	-1.21366	0	-0.481051	0	-0.426332	0	0.668237	0	1.23747	0	0.423956	0	2.63435	1
CNAG_00540	1079.64	0	847.995	0	783.061	0	1269.25	0	0	830.915	0	679.35	757.341	0	564.32	0	1070.49	0	795.359	0	670.379	0	775.505	0	-0.348421	0	0.696782	0	-0.290546	0	-0.424428	0	0.499252	0	-0.24663	0	-0.0364702	0	-0.576223	0	1.56798	0	1.22201	0	0.524628	0
CNAG_00541	672.621	0	729.4	0	662.672	0	621.854	0	0	463.655	0	496.274	499.933	0	771.63	0	635.883	0	693.416	0	655.82	0	706.791	0	0.116917	0	-0.0917177	0	0.0980848	0	0.626177	0	0.347027	0	-0.0804207	0	0.0275632	0	-0.593453	0	0.0769541	0	-0.567883	0	-0.76977	0
CNAG_00542	714.517	0	762.111	0	752.889	0	743.541	0	0	530.195	0	576.185	512.03	0	624.794	0	734.945	0	733.345	0	670.747	0	831.423	0	0.0930319	0	-0.018024	0	0.120011	0	0.287153	0	0.521409	0	-0.128725	0	0.181091	0	-0.573193	0	0.186241	0	0.47184	0	0.0734633	0
CNAG_00543	774.879	0	780.817	0	734.697	0	882.326	0	0	555.65	0	589.383	612.992	0	722.471	0	817.239	0	802.358	0	724.287	0	811.546	0	0.0110128	0	0.264162	0	0.0850295	0	0.237071	0	0.41489	0	-0.147684	0	0.0164278	0	-0.620015	0	0.135279	0	-0.673194	0	-0.106183	0
CNAG_00544	456.454	0	579.935	0	531.857	0	578.143	0	0	346.63	0	332.36	393.875	0	636.629	0	532.13	0	625.885	0	555.52	0	678.459	0	0.345421	0	0.120388	0	-0.0606485	0	0.692715	0	0.43404	0	-0.172059	0	0.116362	0	-0.169481	0	0.172705	0	0.197608	0	-0.14932	0
CNAG_00545	1220.59	0	1207.81	0	854.212	0	2197.05	0	0	938.918	0	1048.14	895.055	0	755.171	0	2464.76	0	947.687	0	780.258	0	752.528	0	-0.0151917	0	1.3629	0	0.158761	0	-0.245172	0	1.4614	0	-0.280458	0	-0.332665	0	-0.0737302	0	0.179533	0	-0.104875	0	0.0255312	0
CNAG_00546	1915.67	1	2578.66	1	1256.93	0	1294.25	0	1	4875.34	1	7248.85	3318.08	0	1688.87	0	1950.5	0	1249.53	0	1128.07	0	966.419	0	0.428773	0	0.042212	0	0.57225	0	-0.97429	0	-0.766507	0	-0.147527	0	-0.370659	0	0.360545	0	0.631069	0	-0.0431681	0	0.840923	0
CNAG_00547	706.275	0	339.44	0	1197.06	0	321.905	0	0	1125	0	843.855	2003.89	0	741.066	0	436.435	0	746.243	0	318.702	0	238.484	0	-1.05707	0	-1.89479	0	-0.414853	0	-1.43513	0	-2.19897	0	-1.22744	0	-1.64575	0	-0.242447	0	0.18045	0	-0.496156	0	-0.138769	0
CNAG_00549	7808.86	1	4693.75	1	9261.91	1	5101.92	1	1	12961	1	15622.1	20384.7	1	4910.17	1	4370.49	1	9400.49	1	4786.61	1	2908.3	1	-0.734373	1	-0.860268	1	0.269411	0	-2.05364	1	-2.22162	1	-0.973732	1	-1.69256	1	-0.00473893	0	0.519608	0	0.393567	0	0.0927794	0
CNAG_00550	661.34	0	715.046	0	727.856	0	971.159	0	0	480.775	0	493.261	605.987	0	709.817	0	949.701	0	890.488	0	938.478	0	837.968	0	0.112644	0	0.416054	0	0.0369895	0	0.22816	0	0.648185	0	0.075727	0	-0.0877018	0	0.65056	0	-0.278613	0	1.24944	1	0.849591	0
CNAG_00551	711.477	0	753.775	0	744.358	0	1165.05	0	0	705.43	0	639.348	799.244	0	915.983	0	1355.54	0	853.855	0	882.802	0	1008.98	0	0.083317	0	0.646328	0	-0.141903	0	0.196685	0	0.762163	0	0.0480988	0	0.240831	0	-0.119822	0	0.00356559	0	0.183205	0	-0.354557	0
CNAG_00554	808.468	0	907.449	0	811.342	0	986.508	0	0	544.979	0	575.079	638.959	0	863.176	0	815.351	0	880.282	0	893.857	0	897.049	0	0.166625	0	0.282021	0	0.0775579	0	0.433931	0	0.351697	0	0.0220784	0	0.0272205	0	-0.0637099	0	-0.00404335	0	-0.117194	0	0.172482	0
CNAG_00555	824.987	0	952.489	0	883.933	0	1094.34	0	0	625.016	0	711.658	836.133	0	722.14	0	942.823	0	855.797	0	1001.41	0	943.909	0	0.207331	0	0.308047	0	0.187292	0	-0.211455	0	0.173255	0	0.226689	0	0.14138	0	-0.15369	0	0.128127	0	-0.62642	0	-0.2878	0
CNAG_00556	442.638	0	479.431	0	448.138	0	560.911	0	0	305.999	0	310.773	381.797	0	653.812	0	588.412	0	580.864	0	583.861	0	746.349	0	0.115195	0	0.323828	0	0.022332	0	0.776071	0	0.624022	0	0.00742586	0	0.36165	0	0.00818812	0	0.0104031	0	0.192141	0	-0.019646	0
CNAG_00557	579.118	0	644.038	0	706.668	0	826.328	0	0	403.875	0	393.761	535.804	0	763.85	0	756.071	0	755.413	0	814.99	0	1124.84	0	0.153288	0	0.225681	0	-0.036589	0	0.511583	0	0.496816	0	0.109516	0	0.574388	0	0.038434	0	-0.0691764	0	-0.0475682	0	-0.219608	0
CNAG_00558	902.834	0	804.333	0	867.392	0	1221.51	0	0	766.103	0	708.361	1024.23	0	772.98	0	1068.93	0	829.553	0	809.195	0	808.427	0	-0.166668	0	0.493914	0	-0.113054	0	-0.40603	0	0.0616404	0	-0.0358462	0	-0.0372153	0	-0.157814	0	-0.149565	0	0.121433	0	-0.234359	0
CNAG_00559	4905.01	1	2898.51	1	8942.04	1	5590.67	1	1	6682.32	1	5856.72	17150.9	1	9333.51	1	3553.59	0	6115.18	1	5736.77	1	5740.53	1	-0.758944	1	-0.677583	1	-0.190257	0	-0.877796	1	-2.27094	1	-0.0921565	0	-0.0912105	0	1.52461	1	1.08396	1	0.700482	0	1.81276	1
CNAG_00560	574.273	0	646.346	0	699.207	0	747.927	0	0	479.546	0	492.259	542.218	0	584.456	0	675.898	0	639.294	0	626.809	0	705.985	0	0.170571	0	0.0971769	0	0.0377488	0	0.108222	0	0.317932	0	-0.0284535	0	0.143158	0	-0.114956	0	-0.217744	0	-0.591629	0	0.203598	0
CNAG_00561	747.453	0	799.522	0	704.396	0	879.743	0	0	692.831	0	630.251	699.439	0	802.87	0	807.131	0	782.989	0	805.365	0	778.056	0	0.097155	0	0.320696	0	-0.136576	0	0.198969	0	0.206606	0	0.0406502	0	-0.00911801	0	-0.010052	0	-0.211862	0	-0.163284	0	0.181188	0
CNAG_00562	1045.48	0	978.054	0	961.137	0	1078.39	0	0	1459.91	0	1367.09	1365.01	0	771.368	0	1265.12	0	1028.23	0	936.048	0	986.444	0	-0.0961763	0	0.166069	0	-0.0947625	0	-0.82342	0	-0.109635	0	-0.135506	0	-0.0598506	0	-0.189651	0	-0.0484285	0	-0.136528	0	-0.155475	0
CNAG_00563	3065.73	1	1209.78	0	3316.41	1	3905.5	1	0	3037.16	0	1514.88	4824.76	1	1056.65	0	2541.42	0	2071.52	1	1142.91	0	1023.69	0	-1.34149	1	0.235883	0	-1.00352	0	-2.19096	1	-0.924819	1	-0.857976	1	-1.01691	1	0.0373752	0	-0.468016	0	-0.117329	0	0.302293	0
CNAG_00564	1531.74	0	1205.84	0	1580.44	0	1750.1	0	0	1535.84	0	1073.97	2402.83	0	918.482	0	1318.7	0	1335.42	0	953.029	0	907.512	0	-0.345137	0	0.147105	0	-0.516079	0	-1.38741	0	-0.865612	0	-0.486697	0	-0.557301	0	-0.436681	0	0.460003	0	0.433069	0	-0.550658	0
CNAG_00565	1244.06	0	1081.95	0	940.984	0	1149.61	0	0	943.467	0	791.427	933.098	0	673.612	0	741.57	0	948.882	0	1145.46	0	861.949	0	-0.201424	0	0.288898	0	-0.253515	0	-0.47011	0	-0.331446	0	0.271625	0	-0.138626	0	-0.118583	0	0.0135695	0	0.021864	0	0.185506	0
CNAG_00566	1039.27	0	1165.95	0	789.378	0	1112.01	0	0	1090.15	0	1069.69	1158.09	0	990.964	0	971.385	0	935.751	0	948.448	0	1302.44	1	0.165935	0	0.494385	0	-0.0273361	0	-0.224847	0	-0.253636	0	0.0194453	0	0.477019	0	0.469549	0	-0.127506	0	0.00573267	0	0.392955	0
CNAG_00567	741.099	0	721.227	0	745.317	0	794.455	0	0	445.748	0	485.51	480.754	0	550.867	0	759.635	0	772.628	0	680.181	0	890.355	0	-0.0392138	0	0.0921109	0	0.123273	0	0.196405	0	0.660008	0	-0.183855	0	0.204606	0	-0.284917	0	-0.198484	0	-0.437446	0	-0.563787	0
CNAG_00568	572.276	0	666.311	0	607.131	0	664.224	0	0	459.069	0	392.523	543.909	0	865.471	0	492.76	0	551.576	0	740.95	0	802.541	0	0.219485	0	0.129662	0	-0.225933	0	0.670121	0	-0.14248	0	0.425818	0	0.541016	0	0.556284	0	0.231451	0	1.66849	1	0.873526	0
CNAG_00569	1260.25	0	1042.21	0	1341.37	0	1372.78	0	0	1395.08	0	1136.64	2113.91	0	1793.12	0	781.753	0	1238.97	0	1361.54	0	2040.06	1	-0.274076	0	0.0333969	0	-0.295572	0	-0.237435	0	-1.43513	0	0.136089	0	0.719463	1	0.243034	0	0.134064	0	-0.134579	0	-0.0158032	0
CNAG_00570	610.228	0	653.189	0	710.194	0	780.079	0	0	434.218	0	421.165	446.099	0	566.128	0	742.459	0	696.898	0	662.07	0	770.581	0	0.0981536	0	0.135408	0	-0.0440335	0	0.343765	0	0.734946	0	-0.0739648	0	0.144998	0	-0.00877232	0	-0.256148	0	0.0319527	0	0.11812	0
CNAG_00571	738.178	0	783.52	0	699.772	0	692.159	0	0	600.441	0	524.824	579.219	0	892.447	0	793.303	0	813.329	0	823.921	0	917.368	0	0.0860009	0	-0.0157816	0	-0.19419	0	0.623657	0	0.453763	0	0.0186685	0	0.173662	0	-0.199557	0	-0.0524459	0	0.00249004	0	0.0662731	0
CNAG_00572	836.671	0	758.948	0	776.8	0	1104.85	0	0	533.477	0	584.941	575.581	0	775.936	0	946.305	0	789.499	0	699.205	0	773.621	0	-0.14066	0	0.508231	0	0.132864	0	0.43092	0	0.717287	0	-0.175222	0	-0.0293113	0	0.126295	0	0.267815	0	0.29199	0	0.14415	0
CNAG_00573	851.901	0	815.115	0	668.364	0	941.618	0	0	532.665	0	593.377	506.045	0	627.179	0	755.996	0	755.168	0	697.346	0	905.906	0	-0.0636824	0	0.494508	0	0.155719	0	0.309611	0	0.579111	0	-0.114923	0	0.262565	0	0.01362	0	-0.16912	0	0.194534	0	-0.415219	0
CNAG_00574	1219.64	0	1179.05	0	931.543	0	874.063	0	0	970.277	0	774.526	784.353	0	906.735	0	772.189	0	1046.12	0	980.469	0	1049.76	0	-0.0488366	0	-0.0918852	0	-0.325084	0	0.209177	0	-0.0225505	0	-0.0935086	0	0.00501063	0	0.0317803	0	-0.118305	0	0.09472	0	-0.207978	0
CNAG_00575	1474.86	0	1583.6	1	1243.66	0	1952.04	0	0	1445.4	0	1293.55	1571.18	0	856.996	0	1297.41	0	1215.56	0	1131.25	0	1148.53	0	0.102634	0	0.650391	0	-0.16013	0	-0.874489	0	-0.276215	0	-0.103705	0	-0.0818317	0	0.154255	0	0.0853858	0	-1.6428	0	0.888903	0
CNAG_00576	1231.25	0	1104.85	0	939.242	0	1310.81	0	0	1107.58	0	1019.65	936.944	0	833.181	0	946.865	0	910.035	0	907.294	0	909.518	0	-0.156272	0	0.480887	0	-0.119338	0	-0.169333	0	0.0151967	0	-0.00435177	0	-0.00082012	0	0.321731	0	0.112023	0	0.42032	0	0.438122	0
CNAG_00577	313.203	0	320.033	0	311.687	0	320.465	0	0	189.91	0	199.463	242.03	0	375.811	0	333.55	0	318.222	0	366.602	0	338.397	0	0.0311238	0	0.0400673	0	0.0708061	0	0.634824	0	0.462719	0	0.204179	0	0.0886821	0	-0.118463	0	-0.104185	0	-0.41076	0	0.0847571	0
CNAG_00580	1337.5	0	1278.43	1	1184.12	0	2062.64	0	0	1318.65	0	1127.71	1724.01	0	1185.21	0	1762.72	0	1382.96	0	1708.36	1	2214.67	1	-0.0651675	0	0.80067	0	-0.22566	0	-0.540627	0	0.0320382	0	0.304848	0	0.679329	1	-0.0397683	0	0.0454757	0	-0.021821	0	-0.584527	0
CNAG_00581	817.65	0	981.668	0	839.876	0	1163.86	0	0	1129.06	0	1002.9	960.577	0	713.836	0	1294.23	0	943.158	0	838.886	0	900.826	0	0.263752	0	0.470671	0	-0.170948	0	-0.42831	0	0.430116	0	-0.169025	0	-0.0662516	0	-0.295961	0	-0.13003	0	0.17602	0	0.0368922	0
CNAG_00582	528.754	0	624.849	0	666.842	0	819.527	0	0	449.969	0	326.085	500.01	0	789.633	0	645.893	0	706.894	0	857.722	0	1165.39	0	0.240909	0	0.297446	0	-0.464578	0	0.659224	0	0.369337	0	0.279015	0	0.72125	0	-0.174566	0	-0.240464	0	-0.845705	0	-0.0186011	0
CNAG_00583	706.887	0	815.94	0	635.923	0	840.92	0	0	511.503	0	510.422	586.5	0	732.631	0	676.856	0	731.562	0	667.015	0	966.756	0	0.206985	0	0.403115	0	-0.00305456	0	0.320955	0	0.206718	0	-0.13326	0	0.402172	0	0.231763	0	0.344102	0	0.424122	0	0.482717	0
CNAG_00584	845.359	0	851.917	0	755.074	0	1019.97	0	0	750.517	0	628.804	619.951	0	665.312	0	843.105	0	845.014	0	759.661	0	876.836	0	0.0111492	0	0.433832	0	-0.255274	0	0.101877	0	0.443557	0	-0.153619	0	0.0533319	0	0.0218228	0	-0.102923	0	-0.433508	0	0.182822	0
CNAG_00585	638.653	0	725.582	0	675.384	0	845.616	0	0	461.105	0	460.608	532.301	0	646.386	0	838.377	0	734.915	0	694.166	0	817.397	0	0.184107	0	0.324294	0	-0.00155503	0	0.280153	0	0.655356	0	-0.0822968	0	0.153459	0	0.254049	0	0.025658	0	-0.0492163	0	-0.851199	0
CNAG_00586	576.468	0	639.423	0	648.547	0	699.742	0	0	420.015	0	443.045	508.19	0	844.913	0	694.088	0	660.878	0	637.09	0	713.135	0	0.149529	0	0.109612	0	0.0770125	0	0.733435	0	0.449751	0	-0.0528853	0	0.109791	0	0.327654	0	1.67145	0	1.57783	0	2.21423	1
CNAG_00587	1484.88	0	946.972	0	1800.11	0	2488.33	0	0	1422.39	0	1300.58	3150.37	0	931.503	0	2183.24	0	1447.45	0	883.913	0	866.113	0	-0.64895	0	0.467091	0	-0.129164	0	-1.75789	0	-0.529047	0	-0.711536	0	-0.740885	0	-1.19923	0	1.8652	0	0.951436	0	0.104742	0
CNAG_00588	2847.36	1	899.865	0	3428.76	1	7468.75	1	0	1481.1	0	829.871	3735.66	0	857.555	0	5651.91	1	2001.02	1	877.201	0	921.806	0	-1.66184	1	1.12318	1	-0.835715	0	-2.12306	0	0.597375	1	-1.18975	1	-1.1182	1	-0.634416	0	2.97651	1	2.92485	1	1.54528	0
CNAG_00589	605.228	0	643.1	0	533.366	0	606.278	0	0	395.228	0	372.249	335.149	0	835.754	0	609.165	0	575.528	0	616.552	0	978.182	0	0.0875644	0	0.184855	0	-0.0864182	0	1.31828	0	0.862031	0	0.0993345	0	0.765216	0	0.102941	0	-0.191046	0	0.389951	0	0.207226	0
CNAG_00590	695.276	0	685.274	0	694.455	0	842.925	0	0	450.601	0	407.828	507.204	0	782.387	0	694.006	0	747.066	0	681.381	0	746.936	0	-0.0209057	0	0.279522	0	-0.143888	0	0.625314	0	0.45238	0	-0.132775	0	-0.000250546	0	0.442786	0	0.26612	0	0.711165	0	0.133559	0
CNAG_00591	349.202	0	394.469	0	417.273	0	363.508	0	0	279.332	0	259.687	248.031	0	420.382	0	398.905	0	426.986	0	417.121	0	476.406	0	0.175852	0	-0.199006	0	-0.105205	0	0.76118	0	0.685524	0	-0.0337253	0	0.158001	0	0.16174	0	-0.195903	0	-0.514811	0	0.122899	0
CNAG_00592	536.983	0	570.906	0	507.285	0	510.854	0	0	348.103	0	327.067	349.471	0	901.789	0	552.54	0	588.943	0	722.931	0	1117.24	0	0.0883765	0	0.0101148	0	-0.0899265	0	1.36762	0	0.660905	0	0.295731	0	0.923745	0	-0.0948966	0	0.010401	0	0.0337476	0	0.0160003	0
CNAG_00593	517.545	0	658.195	0	549.684	0	608.079	0	0	379.247	0	361.622	367.17	0	924.636	0	590.632	0	685.141	0	687.41	0	844.006	0	0.346832	0	0.145657	0	-0.0686562	0	1.33244	0	0.685809	0	0.00476914	0	0.300851	0	0.472561	0	0.272582	0	0.292321	0	0.2881	0
CNAG_00594	1318.77	0	880.513	0	1068.39	0	776.526	0	0	884.389	0	667.247	970.466	0	762.265	0	782.871	0	1153.74	0	775.24	0	887.372	0	-0.582778	0	-0.46033	0	-0.406459	0	-0.348384	0	-0.309902	0	-0.573606	0	-0.37871	0	-0.251632	0	-0.315503	0	-0.327999	0	-0.822687	0
CNAG_00595	614.816	0	667.181	0	609.081	0	655.276	0	0	427.832	0	445.629	475.327	0	740.175	0	585.472	0	699.746	0	665.734	0	794.763	0	0.117923	0	0.105469	0	0.0587965	0	0.638946	0	0.30068	0	-0.0718857	0	0.183693	0	0.0456716	0	0.0695572	0	0.589672	0	-0.124668	0
CNAG_00596	731.641	0	839.669	0	651.507	0	695.321	0	0	540.042	0	499.13	555.696	0	787.362	0	685.977	0	703.756	0	629.957	0	682.66	0	0.198686	0	0.0938996	0	-0.113657	0	0.502732	0	0.303864	0	-0.159822	0	-0.043907	0	-0.114276	0	0.603692	0	0.224183	0	-0.28985	0
CNAG_00597	683.736	0	703.28	0	644.628	0	683.148	0	0	496.385	0	537.126	511.898	0	653.599	0	724.592	0	781.527	0	663.398	0	884.89	0	0.0406603	0	0.0837314	0	0.113799	0	0.35255	0	0.501313	0	-0.236421	0	0.179202	0	0.357238	0	0.426133	0	-0.0847042	0	-0.0195696	0
CNAG_00598	1767.42	1	1791.92	1	1587.51	0	1303.04	0	0	1848.28	0	1915.55	2105.8	0	1232.11	0	1080.53	0	1390.28	0	1110.09	0	1080.6	0	0.0198653	0	-0.284883	0	0.0515759	0	-0.773241	0	-0.962638	0	-0.324704	0	-0.363545	0	1.36203	0	1.43522	0	0.787581	0	1.47787	0
CNAG_00599	646.755	0	723.845	0	673.177	0	681.194	0	0	590.402	0	546.822	536.367	0	722.308	0	709.715	0	739.867	0	677.708	0	867.106	0	0.162461	0	0.0170807	0	-0.110626	0	0.429395	0	0.404021	0	-0.126601	0	0.228943	0	0.152308	0	-0.0773873	0	0.377154	0	0.107748	0
CNAG_00600	668.446	0	667.398	0	624.808	0	762.982	0	0	460.394	0	414.24	480.006	0	724.514	0	743.671	0	680.785	0	588.286	0	700.636	0	-0.00226234	0	0.288238	0	-0.152403	0	0.593961	0	0.631613	0	-0.210682	0	0.041466	0	-0.155502	0	-0.130891	0	0.265851	0	-0.499026	0
CNAG_00601	726.227	0	743.023	0	697.708	0	870.483	0	0	493.049	0	483.673	479.312	0	924.58	0	877.909	0	835.198	0	830.298	0	832.35	0	0.0329861	0	0.319193	0	-0.0276971	0	0.947833	0	0.873105	0	-0.00848772	0	-0.0049273	0	-0.930957	0	-0.483182	0	1.16832	0	0.362817	0
CNAG_00602	414.845	0	425.943	0	439.624	0	606.366	0	0	236.538	0	274.029	310.545	0	337.572	0	543.766	0	506.088	0	445.748	0	506.423	0	0.0380896	0	0.463918	0	0.212256	0	0.120395	0	0.808183	0	-0.183161	0	0.000954488	0	0.221098	0	-0.0447949	0	0.0891007	0	-0.239922	0
CNAG_00603	606.729	0	671.1	0	604.342	0	630.549	0	0	450.185	0	423.91	469.645	0	693.751	0	662.47	0	715.073	0	649.867	0	806.423	0	0.145476	0	0.0612436	0	-0.0867602	0	0.562848	0	0.496285	0	-0.137947	0	0.173446	0	-0.577338	0	-0.300852	0	-0.226459	0	-0.948196	0
CNAG_00604	598.009	0	633.033	0	742.373	0	982.053	0	0	456.75	0	420.223	531.043	0	853.729	0	855.541	0	849.482	0	767.627	0	905.858	0	0.0821136	0	0.403657	0	-0.12025	0	0.684949	0	0.688009	0	-0.146179	0	0.0927009	0	0.104401	0	0.270331	0	0.292254	0	0.161823	0
CNAG_00605	732.492	0	830.908	0	827.711	0	881.088	0	0	602.064	0	527.343	869.491	0	1180.64	0	725.279	0	919.144	0	1137.55	0	1329.39	1	0.181874	0	0.0901584	0	-0.191174	0	0.441329	0	-0.261635	0	0.307568	0	0.5324	0	0.0838728	0	0.106179	0	-0.568187	0	0.155709	0
CNAG_00606	789.515	0	791.437	0	800.898	0	1144.74	0	0	632.427	0	515.78	680.271	0	771.247	0	994.586	0	834.603	0	902.153	0	972.206	0	0.00350703	0	0.515324	0	-0.294143	0	0.181084	0	0.547987	0	0.112282	0	0.220171	0	0.168145	0	0.068304	0	-0.125343	0	0.256546	0
CNAG_00607	452.439	0	521.593	0	565.018	0	601.69	0	0	333.145	0	328.037	373.986	0	687.528	0	639.386	0	659.311	0	609.336	0	619.75	0	0.205201	0	0.0907242	0	-0.0222951	0	0.878432	0	0.773701	0	-0.113721	0	-0.0892727	0	-0.460192	0	-0.251065	0	-0.574609	0	-1.218	1
CNAG_00608	599.638	0	682.278	0	677.256	0	658.535	0	0	436.785	0	433.054	393.811	0	741.732	0	724.026	0	766.228	0	707.594	0	733.785	0	0.186266	0	-0.0404424	0	-0.0123739	0	0.913393	0	0.878536	0	-0.114853	0	-0.0624162	0	-0.0421426	0	-0.337345	0	-0.180541	0	-0.417649	0
CNAG_00609	895.632	0	792.542	0	761.2	0	1026.76	0	0	881.608	0	795.653	878.993	0	744.257	0	1053.97	0	842.242	0	711.387	0	823.691	0	-0.176418	0	0.43175	0	-0.147998	0	-0.24005	0	0.261916	0	-0.243601	0	-0.0321313	0	0.406199	0	0.0980408	0	-0.0242962	0	0.320287	0
CNAG_00612	619.536	0	715.786	0	654.307	0	752.08	0	0	417.271	0	422.905	432.872	0	801.184	0	718.191	0	780.461	0	743.555	0	750.838	0	0.208342	0	0.200918	0	0.0193498	0	0.888193	0	0.730427	0	-0.0698861	0	-0.0558254	0	0.261341	0	-0.39184	0	0.309143	0	-0.717767	0
CNAG_00613	548.194	0	628.497	0	619.072	0	648.584	0	0	376.609	0	385.271	425.141	0	817.615	0	631.087	0	742.007	0	757.964	0	1089.53	0	0.197221	0	0.0671864	0	0.0328077	0	0.94348	0	0.569899	0	0.0306954	0	0.554199	0	0.453839	0	-0.482963	0	-0.509102	0	0.0651276	0
CNAG_00614	663.084	0	726.361	0	567.745	0	609.691	0	0	422.596	0	451.193	415.578	0	826.095	0	589.057	0	722.58	0	607.8	0	750.221	0	0.131496	0	0.102836	0	0.0944679	0	0.991188	0	0.503287	0	-0.249561	0	0.0541584	0	-0.0105553	0	-0.169197	0	-0.108415	0	0.134473	0
CNAG_00615	565.289	0	631.056	0	486.981	0	474.307	0	0	384.787	0	355.413	322.938	0	914.475	0	539.916	0	591.125	0	633.584	0	1018	0	0.15878	0	-0.0380447	0	-0.114562	0	1.50169	0	0.741477	0	0.100073	0	0.784198	0	0.0281294	0	-0.30469	0	0.688158	0	0.215829	0
CNAG_00619	887.887	0	1015.13	0	648.931	0	818.63	0	0	569.836	0	576.962	438.697	0	763.3	0	828.141	0	778.99	0	696	0	880.077	0	0.193211	0	0.335145	0	0.017931	0	0.799025	0	0.916652	0	-0.162518	0	0.176024	0	-0.323082	0	0.353544	0	-0.0153241	0	-0.593465	0
CNAG_00622	579.396	0	683.711	0	740.774	0	782.909	0	0	358.81	0	424.019	450.463	0	804.084	0	785.684	0	771.257	0	773.232	0	781.019	0	0.238838	0	0.0798111	0	0.240906	0	0.835938	0	0.802541	0	0.00369036	0	0.0181459	0	0.0710985	0	-0.117626	0	-0.64662	0	-0.553425	0
CNAG_00623	635.19	0	740.355	0	695.642	0	823.298	0	0	486.546	0	433.299	480.568	0	805.223	0	791.002	0	769.515	0	710.87	0	788.43	0	0.221029	0	0.243069	0	-0.167211	0	0.744648	0	0.71894	0	-0.114363	0	0.0350327	0	-0.158597	0	-0.348725	0	0.07823	0	-0.236595	0
CNAG_00624	643.109	0	674.965	0	725.457	0	874.371	0	0	494.533	0	420.843	587.187	0	908.031	0	747.603	0	831.528	0	822.222	0	810.873	0	0.0697488	0	0.269357	0	-0.232787	0	0.628921	0	0.348451	0	-0.0162363	0	-0.036288	0	-0.0797617	0	-0.0859191	0	-0.437368	0	0.135676	0
CNAG_00625	510.378	0	575	0	354.295	0	532.475	0	0	439.143	0	377.948	468.786	0	525.074	0	359.421	0	465.841	0	628.081	0	917.215	0	0.171996	0	0.587761	0	-0.216504	0	0.163591	0	-0.383258	0	0.431111	0	0.977421	0	0.190195	0	-0.0162022	0	0.059795	0	0.264776	0
CNAG_00626	1544.9	0	1586.21	1	1284.63	0	2094.3	0	0	1624.71	0	1462.8	1815.43	0	1044.97	0	1858.43	0	1355.34	0	1392.08	0	1338.81	0	0.0380689	0	0.705109	0	-0.151451	0	-0.796853	0	0.0337796	0	0.0385838	0	-0.0177009	0	-0.0942021	0	-0.223021	0	-0.193602	0	-0.0588751	0
CNAG_00627	1548.49	0	1556.7	1	1280.62	0	1508.43	0	0	1015.28	0	915.374	1024.87	0	899.629	0	993.862	0	1462.54	0	1646.77	0	1064.73	0	0.00763655	0	0.236212	0	-0.149442	0	-0.188042	0	-0.0443266	0	0.171163	0	-0.457985	0	-0.0150017	0	0.387871	0	-0.247969	0	-0.256866	0
CNAG_00628	562.417	0	626.302	0	631.955	0	724.411	0	0	447.284	0	367.645	517.968	0	814.259	0	671.624	0	789.598	0	762.487	0	852.184	0	0.155218	0	0.196985	0	-0.282876	0	0.652626	0	0.374791	0	-0.0504059	0	0.110047	0	-0.202622	0	-0.0307087	0	-0.20746	0	0.112266	0
CNAG_00632	514.743	0	574.291	0	560.088	0	639.526	0	0	367.754	0	447.468	404.832	0	668.788	0	710.178	0	763.721	0	742.532	0	750.451	0	0.157928	0	0.19135	0	0.283046	0	0.724227	0	0.810859	0	-0.0405922	0	-0.025289	0	-0.328222	0	-0.0789674	0	-0.126745	0	-0.234783	0
CNAG_00633	640	0	712.148	0	548.936	0	679.718	0	0	427.542	0	421.224	412.389	0	718.517	0	642.881	0	854.021	0	789.185	0	768.847	0	0.154105	0	0.308299	0	-0.0214793	0	0.801014	0	0.640545	0	-0.113908	0	-0.151576	0	-0.231845	0	0.0601567	0	-0.13999	0	-0.617479	0
CNAG_00634	1010.55	0	1123.85	0	851.895	0	1234.81	0	0	949.059	0	919.281	625.549	0	688.786	0	1244.58	0	931.087	0	779.454	0	965.787	0	0.153313	0	0.535543	0	-0.045991	0	0.138934	0	0.992463	0	-0.256452	0	0.0527893	0	0.286857	0	-0.058495	0	0.485695	0	0.339766	0
CNAG_00635	858.012	0	837.089	0	682.315	0	855.384	0	0	709.045	0	653.585	572.256	0	775.465	0	777.278	0	755.001	0	698.021	0	849.453	0	-0.0356164	0	0.326133	0	-0.117503	0	0.4384	0	0.441769	0	-0.11321	0	0.170054	0	0.299602	0	0.100677	0	0.545162	0	0.25428	0
CNAG_00636	683.092	0	712.566	0	623.453	0	586.481	0	0	437.998	0	423.704	422.192	0	613.753	0	514.594	0	706.624	0	625.756	0	714.34	0	0.0609431	0	-0.0881966	0	-0.0478692	0	0.539758	0	0.285535	0	-0.175342	0	0.0156699	0	-0.0121396	0	0.0169447	0	0.26661	0	0.209713	0
CNAG_00637	684.071	0	785.527	0	778.706	0	752.361	0	0	470.058	0	468.773	492.732	0	945.945	0	720.416	0	834.503	0	787.341	0	875.082	0	0.199515	0	-0.049653	0	-0.00394871	0	0.940951	0	0.548026	0	-0.0839277	0	0.0685016	0	0.386936	0	0.123076	0	-0.163966	0	1.50223	1
CNAG_00638	313.22	0	251.769	0	301.45	0	348.242	0	0	184.47	0	192.003	195.707	0	336.629	0	305.45	0	363.481	0	293.275	0	289.533	0	-0.315075	0	0.208172	0	0.0577376	0	0.782466	0	0.642244	0	-0.309628	0	-0.328153	0	0.745581	0	-0.125435	0	-0.0327718	0	1.09528	1
CNAG_00639	944.634	0	1146.07	0	929.164	0	888.743	0	0	540.079	0	520.497	666.088	0	859.604	0	692.236	0	1035.76	0	1022.53	0	961.42	0	0.278872	0	-0.0641658	0	-0.0532797	0	0.36796	0	0.0555523	0	-0.0185511	0	-0.107451	0	-0.505322	0	0.0286644	0	-0.854336	0	-0.272169	0
CNAG_00640	782.977	0	789.135	0	806.717	0	1014.51	0	0	566.737	0	499.011	551.063	0	782.016	0	1108.95	0	935.353	0	745.698	0	870.806	0	0.0113014	0	0.330649	0	-0.183609	0	0.50498	0	1.0089	0	-0.326921	0	-0.10316	0	0.263382	0	-0.365079	0	-0.166804	0	0.045619	0
CNAG_00641	73.1327	0	60.3966	0	60.5783	0	58.1754	0	0	58.9618	0	33.3599	25.0037	0	63.426	0	61.2517	0	51.5615	0	46.7398	0	54.7948	0	-0.276049	0	-0.0583919	0	-0.821667	0	1.34293	0	1.29261	0	-0.141641	0	0.0877459	0	-0.0400367	0	-0.114783	0	0.0803127	0	-0.258637	0
CNAG_00642	692.297	0	735.77	0	699.744	0	770.048	0	0	455.52	0	415.919	450.117	0	802.592	0	838.348	0	849.722	0	696.106	0	867.663	0	0.0878634	0	0.138122	0	-0.131211	0	0.834364	0	0.897247	0	-0.287684	0	0.0301442	0	-0.026562	0	0.114954	0	0.447375	0	-0.0491054	0
CNAG_00643	714.178	0	917.782	0	713.26	0	831.466	0	0	665.054	0	802.826	583.495	0	893.234	0	1086.21	0	792.04	0	746.147	0	1093.09	0	0.361867	0	0.221228	0	0.271616	0	0.614317	0	0.896509	0	-0.086113	0	0.464762	0	0.180559	0	-0.24985	0	-0.0981737	0	-0.2822	0
CNAG_00644	299.902	0	354.018	0	212.484	0	217.552	0	0	241.555	0	178.593	143.688	0	341.306	0	229.103	0	249.921	0	298.134	0	492.698	0	0.239332	0	0.0340062	0	-0.435677	0	1.24812	0	0.673055	0	0.254491	0	0.979233	0	-0.284196	0	-0.0658508	0	0.122816	0	-0.0719321	0
CNAG_00645	597.954	0	717.143	0	561.094	0	562.565	0	0	434.058	0	447.627	419.548	0	968.578	0	608.166	0	675.472	0	667.5	0	762.921	0	0.262225	0	0.00377582	0	0.0444094	0	1.20703	0	0.535628	0	-0.0171288	0	0.175637	0	0.168277	0	0.0597757	0	0.221275	0	0.664174	0
CNAG_00647	568.663	0	675.804	0	621.383	0	619.032	0	0	445.314	0	373.379	371.088	0	880.623	0	614.601	0	677.042	0	633.414	0	886.263	0	0.249031	0	-0.00546848	0	-0.254182	0	1.24676	0	0.727888	0	-0.0960953	0	0.388491	0	-0.308998	0	0.616931	0	0.448413	0	0.00643525	0
CNAG_00648	712.131	0	839.236	0	807.734	0	934.833	0	0	466.483	0	617.278	661.809	0	843.023	0	826.126	0	910.105	0	868.576	0	897.867	0	0.236934	0	0.210828	0	0.404097	0	0.349157	0	0.319947	0	-0.0673795	0	-0.01953	0	0.250721	0	0.497235	0	0.233605	0	0.855132	0
CNAG_00649	454.273	0	501.396	0	272.337	0	336.011	0	0	265.322	0	300.23	214.109	0	543.674	0	363.129	0	369.299	0	435.921	0	1004.37	0	0.142391	0	0.303115	0	0.178323	0	1.3444	0	0.762138	0	0.239277	0	1.44343	0	0.55578	0	-0.176851	0	-0.0246376	0	-0.211153	0
CNAG_00650	686.775	0	857.574	0	666.405	0	811.424	0	0	493.961	0	527.295	500.612	0	973.5	0	741.903	0	769.188	0	851.396	0	1206.23	0	0.320423	0	0.284056	0	0.0942111	0	0.959488	0	0.567537	0	0.146493	0	0.649091	0	0.0198283	0	0.0704155	0	0.28638	0	0.172968	0
CNAG_00651	695.488	0	734.133	0	755.528	0	904.427	0	0	492.219	0	466.262	477.388	0	815.617	0	738.366	0	812.806	0	737.242	0	752.062	0	0.0780167	0	0.259519	0	-0.0781587	0	0.77273	0	0.629174	0	-0.140773	0	-0.11206	0	-0.144909	0	0.0312512	0	0.453278	0	-0.0169322	0
CNAG_00652	498.945	0	566.709	0	486.547	0	690.054	0	0	425.101	0	448.784	407.214	0	587.972	0	825.188	0	566.338	0	521.888	0	561.113	0	0.183725	0	0.50413	0	0.078214	0	0.52996	0	1.01893	0	-0.117923	0	-0.013372	0	-0.638515	0	0.273422	0	0.315048	0	-0.649634	0
CNAG_00653	849.963	0	846.18	0	722.931	0	1294.18	0	0	729.805	0	819.315	682.696	0	679.291	0	1466.46	0	774.033	0	710.578	0	763.162	0	-0.00643636	0	0.840111	0	0.166908	0	-0.00721152	0	1.10303	0	-0.123402	0	-0.0204064	0	-0.281658	0	0.388322	0	0.599858	0	0.43657	0
CNAG_00654	1102.15	0	1152.71	0	866.827	0	979.018	0	0	882.462	0	1107.67	836.576	0	702.032	0	971.172	0	1002.36	0	748.341	0	905.655	0	0.0647075	0	0.17559	0	0.327927	0	-0.252961	0	0.21523	0	-0.421634	0	-0.146367	0	-0.989081	0	-0.66444	0	-2.38585	1	-1.20588	0
CNAG_00655	902.953	0	876.64	0	885.254	0	2026.45	0	0	543.538	0	545.092	732.866	0	792.315	0	1770.54	0	1128.42	0	1010.99	0	869.704	0	-0.0426667	0	1.19479	0	0.00411825	0	0.112525	0	1.27257	0	-0.158534	0	-0.375702	0	0.287285	0	-0.365138	0	-0.431392	0	0.197465	0
CNAG_00656	911.964	0	1042.16	0	840.983	0	1829.01	0	0	640.527	0	672.679	812.048	0	951.606	0	2033.15	0	1136.26	0	1015.47	0	1342.37	1	0.192526	0	1.12091	0	0.0706597	0	0.228799	0	1.32408	0	-0.162145	0	0.240487	0	0.303421	0	-0.250333	0	-0.00843681	0	-0.161588	0
CNAG_00657	712.473	0	765.326	0	739.033	0	785.311	0	0	465.295	0	529.514	502.019	0	748.531	0	753.395	0	757.758	0	703.414	0	891.488	0	0.103238	0	0.0876248	0	0.186524	0	0.57632	0	0.585664	0	-0.107363	0	0.234478	0	-0.718394	0	-0.561998	0	-0.0147452	0	-0.76144	0
CNAG_00658	563.699	0	689.769	0	667.737	0	770.47	0	0	474.604	0	417.165	460.66	0	862.597	0	689.096	0	732.213	0	687.876	0	976.649	0	0.291189	0	0.20646	0	-0.186108	0	0.904986	0	0.581004	0	-0.090115	0	0.415575	0	0.0673726	0	-0.0630408	0	0.430589	0	0.00219204	0
CNAG_00659	603.019	0	704.723	0	617.173	0	655.662	0	0	400.647	0	448.261	456.178	0	681.804	0	654.781	0	812.484	0	768.767	0	863.91	0	0.224853	0	0.0872771	0	0.162009	0	0.579762	0	0.521416	0	-0.0797932	0	0.088541	0	-0.011619	0	-0.114605	0	0.0312644	0	-0.0818707	0
CNAG_00660	562.983	0	626.582	0	528.243	0	577.703	0	0	433.672	0	382.889	357.466	0	915.339	0	605.606	0	634.822	0	711.611	0	1053.02	0	0.154413	0	0.129128	0	-0.179677	0	1.3565	0	0.760573	0	0.164735	0	0.730113	0	-0.554949	0	0.0716765	0	-0.167665	0	-0.348981	0
CNAG_00661	552.984	0	682.969	0	504.213	0	501.896	0	0	352.019	0	417.428	322.881	0	879.607	0	547.301	0	597.764	0	631.423	0	1030.44	0	0.304583	0	-0.00664557	0	0.245871	0	1.44586	0	0.761335	0	0.0790292	0	0.785606	0	0.242775	0	-0.411007	0	-0.0689641	0	0.113677	0
CNAG_00662	715.936	0	852.901	0	861.166	0	1007.02	0	0	648.355	0	594.338	686.395	0	867.139	0	911.363	0	959.528	0	831.462	0	912.795	0	0.252549	0	0.225731	0	-0.1255	0	0.337224	0	0.408987	0	-0.206675	0	-0.0720345	0	0.130172	0	-0.05944	0	-0.205206	0	0.367287	0
CNAG_00663	779.912	0	804.008	0	709.351	0	899.863	0	0	661.958	0	508.073	532.896	0	806.339	0	747.551	0	850.437	0	721.042	0	765.931	0	0.0438976	0	0.343204	0	-0.381702	0	0.597534	0	0.488318	0	-0.23812	0	-0.150989	0	0.639655	0	0.653626	0	0.678698	0	1.35284	1
CNAG_00664	646.338	0	696.407	0	713.992	0	677.719	0	0	442.304	0	413.798	444.127	0	597.927	0	631.649	0	707.184	0	736.216	0	775.71	0	0.107642	0	-0.0752194	0	-0.0961133	0	0.428999	0	0.508153	0	0.0580433	0	0.133433	0	0.353517	0	0.532831	0	0.954745	0	0.0133744	0
CNAG_00665	605.949	0	652.817	0	689.584	0	693.341	0	0	455.075	0	357.079	468.325	0	725.937	0	773.452	0	781.787	0	751.896	0	888.56	0	0.107483	0	0.00783708	0	-0.349862	0	0.632333	0	0.723801	0	-0.0562429	0	0.184693	0	0.0626632	0	0.0653987	0	-0.0931272	0	-0.209501	0
CNAG_00666	644.11	0	728.847	0	618.693	0	724.074	0	0	472.121	0	401.96	429.009	0	784.017	0	704.781	0	662.93	0	710.329	0	804.873	0	0.178308	0	0.226913	0	-0.232104	0	0.869879	0	0.716169	0	0.0996295	0	0.279903	0	-0.132634	0	0.0327516	0	-0.0355957	0	-0.275234	0
CNAG_00667	828.856	0	1012.74	0	778.354	0	1081.18	0	0	533.373	0	663.656	509.562	0	975.534	0	975.823	0	842.837	0	908.891	0	1300.82	1	0.289073	0	0.474107	0	0.31529	0	0.936935	0	0.937363	0	0.108855	0	0.626101	1	-0.175706	0	-0.214322	0	-0.10542	0	-0.297424	0
CNAG_00668	761.916	0	752.39	0	715.051	0	1387.54	0	0	559.543	0	736.759	797.011	0	648.386	0	1320.83	0	770.925	0	678.654	0	736.109	0	-0.0181511	0	0.956413	0	0.396942	0	-0.297745	0	0.728779	0	-0.183914	0	-0.066672	0	0.15571	0	0.559889	0	0.56112	0	0.315898	0
CNAG_00669	475.021	0	496.804	0	461.085	0	698.279	0	0	371.36	0	363.665	379.492	0	497.73	0	680.311	0	533.821	0	496.159	0	529.73	0	0.0646841	0	0.598772	0	-0.0302073	0	0.391293	0	0.842124	0	-0.105553	0	-0.0110987	0	-0.3461	0	0.209696	0	-0.668577	0	-0.684337	0
CNAG_00670	825.054	0	881.989	0	686.659	0	906.864	0	0	779.376	0	655.057	628.625	0	747.899	0	906.807	0	794.654	0	668.281	0	770.777	0	0.0962711	0	0.401292	0	-0.250698	0	0.250644	0	0.528595	0	-0.249872	0	-0.0440138	0	0.00733547	0	-0.0942244	0	0.229829	0	-0.0780731	0
CNAG_00671	805.025	0	807.373	0	661.891	0	1588.57	0	0	599.326	0	575.094	723.036	0	604.865	0	1239.08	0	859.899	0	716.579	0	600.648	0	0.00420215	0	1.26306	0	-0.0595425	0	-0.257454	0	0.777134	0	-0.263043	0	-0.517648	0	0.0609666	0	-0.133999	0	0.155552	0	0.0787673	0
CNAG_00672	876.04	0	903.584	0	780.426	0	959.115	0	0	676.375	0	606.801	688.388	0	676.211	0	955.278	0	877.477	0	792.495	0	849.522	0	0.0446615	0	0.297442	0	-0.156599	0	-0.0257491	0	0.472697	0	-0.146958	0	-0.0467086	0	0.0688793	0	-0.606866	0	-0.539785	0	-0.0560674	0
CNAG_00673	1207.7	0	1138.33	0	1067.31	0	2494.17	0	0	727.795	0	770.032	828.82	0	735.61	0	2149.55	0	1277.46	0	1129.6	0	903.393	0	-0.085346	0	1.22458	0	0.0813876	0	-0.172118	0	1.3749	0	-0.177467	0	-0.499856	0	-0.13889	0	0.0068232	0	-0.040014	0	0.174633	0
CNAG_00674	5704.09	1	2867.79	1	6346.72	1	9028.31	1	1	7755.77	1	3739.38	14940.5	1	5214.78	1	9706.89	1	5066.32	1	3418.08	1	3537.03	1	-0.992057	1	0.508446	0	-1.05247	1	-1.51855	1	-0.622149	1	-0.567752	0	-0.518398	0	-0.934182	0	-0.366719	0	-0.166422	0	-1.49282	1
CNAG_00675	566.691	0	644.257	0	650.207	0	811.649	0	0	453.734	0	418.288	521.246	0	598.001	0	810.797	0	698.092	0	681.097	0	757.376	0	0.185072	0	0.319957	0	-0.117347	0	0.198185	0	0.637377	0	-0.0355573	0	0.117591	0	-0.255407	0	-0.189776	0	-0.294325	0	-0.286441	0
CNAG_00676	820.583	0	813.151	0	790.525	0	1132.44	0	0	761.744	0	676.831	861.739	0	803.303	0	1255.15	0	873.727	0	840.965	0	820.892	0	-0.0131249	0	0.518556	0	-0.170509	0	-0.101306	0	0.542543	0	-0.0551366	0	-0.0899901	0	0.0409385	0	0.050608	0	-0.156039	0	0.310353	0
CNAG_00677	579.921	0	695.277	0	690.989	0	827.981	0	0	432.147	0	399.503	493.942	0	858.922	0	841.214	0	777.216	0	769.984	0	782.384	0	0.261732	0	0.260935	0	-0.113313	0	0.798187	0	0.768132	0	-0.0134877	0	0.00956104	0	-0.300015	0	0.165004	0	-0.588839	0	-0.363491	0
CNAG_00678	1001.3	0	945.786	0	871.745	0	1035.7	0	0	816.15	0	849.047	1079.22	0	788.882	0	894.503	0	1014.37	0	905.125	0	870.063	0	-0.0822889	0	0.248635	0	0.0570105	0	-0.45211	0	-0.270834	0	-0.164398	0	-0.221396	0	-0.108552	0	-0.492314	0	0.18282	0	-0.321187	0
CNAG_00679	1529.37	0	1249.25	0	1322.2	0	1599.92	0	0	1967.06	0	1656.69	2075.6	0	1770.63	0	1488.41	0	1368.8	0	1292.86	0	1832.28	1	-0.291874	0	0.275061	0	-0.247744	0	-0.229266	0	-0.479757	0	-0.082347	0	0.420725	0	0.0428853	0	0.638561	0	0.19719	0	0.576179	0
CNAG_00680	494.386	0	572.254	0	650.66	0	569.323	0	0	333.952	0	364.952	381.021	0	492.792	0	592.357	0	687.406	0	626.566	0	702.428	0	0.21102	0	-0.192656	0	0.128066	0	0.371108	0	0.636595	0	-0.133697	0	0.0311877	0	-0.811826	0	0.192653	0	-0.408161	0	-0.875341	0
CNAG_00681	804.182	0	914.465	0	640.133	0	787.599	0	0	592.291	0	485.916	517.283	0	723.092	0	737.664	0	810.58	0	750.49	0	790.411	0	0.185405	0	0.29909	0	-0.285599	0	0.483224	0	0.51201	0	-0.111122	0	-0.036351	0	-0.27047	0	-0.0217831	0	-0.359379	0	-0.165511	0
CNAG_00682	736.613	0	736.868	0	601.339	0	688.51	0	0	448.373	0	488.879	427.422	0	761.388	0	697.414	0	689.007	0	628.988	0	765.143	0	0.000497596	0	0.195299	0	0.12478	0	0.83297	0	0.706356	0	-0.131486	0	0.151209	0	0.240559	0	0.329821	0	0.546855	0	0.459101	0
CNAG_00683	791.107	0	902.834	0	743.129	0	910.013	0	0	638.136	0	560.642	551.278	0	799.57	0	812.39	0	824.505	0	785.568	0	846.514	0	0.190588	0	0.292275	0	-0.186784	0	0.536444	0	0.559392	0	-0.0697918	0	0.0380055	0	0.0982546	0	-0.110815	0	0.334192	0	0.461503	0
CNAG_00684	558.366	0	614.096	0	538.132	0	578.249	0	0	345.491	0	331.695	376.863	0	660.664	0	559.365	0	668.597	0	651.491	0	871.533	0	0.137253	0	0.103732	0	-0.0587896	0	0.809875	0	0.56975	0	-0.0373917	0	0.382419	0	-0.0299738	0	-0.205714	0	-0.316627	0	-0.308372	0
CNAG_00685	743.982	0	790.079	0	796.689	0	1071.08	0	0	526.658	0	491.866	582.271	0	801.701	0	767.333	0	925.026	0	975.027	0	984.275	0	0.0867289	0	0.42698	0	-0.0985988	0	0.461375	0	0.398164	0	0.0759473	0	0.0895666	0	-0.0540933	0	0.111717	0	-0.130459	0	-0.111561	0
CNAG_00686	453.082	0	578.788	0	551.11	0	557.054	0	0	392.091	0	392.245	402.96	0	721.176	0	575.15	0	587.256	0	624.056	0	780.416	0	0.353263	0	0.0154766	0	0.00056788	0	0.839715	0	0.513303	0	0.0876849	0	0.410254	0	-0.543855	0	-0.360522	0	-0.880105	0	-0.544719	0
CNAG_00687	2825.32	1	3051.6	1	2370.93	0	2874.7	1	0	1788.63	0	1607.31	2083.55	0	1697.14	0	1142.51	0	2424.95	1	3468.59	1	2454.82	1	0.111151	0	0.277961	0	-0.154208	0	-0.295938	0	-0.866832	0	0.516395	0	0.0176619	0	0.091884	0	-0.30225	0	0.208657	0	-0.0884615	0
CNAG_00688	719.194	0	729.536	0	762.578	0	899.915	0	0	419.565	0	438.242	535.028	0	600.437	0	631.784	0	785.433	0	759.254	0	608.905	0	0.0205985	0	0.238903	0	0.0628331	0	0.166397	0	0.239818	0	-0.048906	0	-0.367272	0	0.178845	0	0.0458675	0	-0.110191	0	0.526668	0
CNAG_00689	593.39	0	688.795	0	602.544	0	717.974	0	0	403.359	0	418.556	470.883	0	739.119	0	682.343	0	717.386	0	715.948	0	749.309	0	0.215094	0	0.252865	0	0.0533574	0	0.650439	0	0.535129	0	-0.00289383	0	0.0628126	0	-0.387965	0	-0.0928668	0	-0.221834	0	-0.319863	0
CNAG_00690	612.893	0	702.981	0	659.909	0	808.285	0	0	392.815	0	503.842	512.762	0	707.852	0	693.42	0	750.44	0	646.08	0	794.58	0	0.197851	0	0.292596	0	0.359121	0	0.465159	0	0.435441	0	-0.216024	0	0.0824557	0	0.0181256	0	0.0536563	0	-0.424739	0	-0.0410609	0
CNAG_00691	673.533	0	793.922	0	666.157	0	801.631	0	0	578.724	0	543.586	617.367	0	806.78	0	777.007	0	751.805	0	756.373	0	852.095	0	0.23725	0	0.267077	0	-0.0903657	0	0.386048	0	0.331799	0	0.00873816	0	0.180655	0	0.125384	0	0.351403	0	1.03421	1	0.489631	0
CNAG_00692	669.438	0	764.687	0	707.615	0	769.465	0	0	507.861	0	559.225	615.664	0	808.514	0	809.912	0	778.843	0	740.994	0	820.343	0	0.191919	0	0.120891	0	0.138995	0	0.39313	0	0.395624	0	-0.0718692	0	0.0748962	0	0.174345	0	0.622887	0	0.325788	0	0.469227	0
CNAG_00693	769.938	0	878.648	0	614.54	0	749.401	0	0	501.268	0	508.639	489.956	0	807.787	0	603.093	0	671.644	0	693.588	0	763.528	0	0.190542	0	0.28623	0	0.0210605	0	0.721322	0	0.299729	0	0.0463819	0	0.184984	0	0.116805	0	0.0268281	0	0.0924405	0	0.0136021	0
CNAG_00694	1207	0	1289.97	0	1377.03	0	2286.63	0	0	1390.56	0	1340.11	2065.51	0	786.206	0	2634.67	0	1632.08	1	1621.12	0	1233.5	0	0.0959132	0	0.731657	0	-0.0533048	0	-1.39352	0	0.351127	0	-0.00972066	0	-0.403954	0	-0.092621	0	0.0801755	0	-0.021682	0	-0.31763	0
CNAG_00695	733.51	0	826.19	0	630.385	0	815.163	0	0	493.301	0	475.782	544.659	0	686.992	0	538.723	0	736.788	0	754.629	0	751.589	0	0.171658	0	0.370855	0	-0.0521673	0	0.33494	0	-0.0158082	0	0.0345179	0	0.0286933	0	-0.116086	0	-0.0579666	0	-0.10987	0	0.40374	0
CNAG_00696	619.666	0	698.037	0	652.519	0	720.413	0	0	445.215	0	450.522	500.3	0	854.562	0	672.258	0	725.807	0	657.91	0	821.726	0	0.171811	0	0.142803	0	0.0170972	0	0.772391	0	0.426221	0	-0.141696	0	0.179072	0	0.0328363	0	0.357208	0	0.284849	0	0.66702	0
CNAG_00697	465.748	0	556.772	0	503.437	0	544.037	0	0	355.099	0	341.717	435.258	0	816.167	0	577.984	0	651.511	0	625.465	0	1017.57	0	0.257536	0	0.111893	0	-0.0554165	0	0.906993	0	0.409158	0	-0.0588614	0	0.643265	0	-0.396847	0	-0.245304	0	-1.07286	1	-0.761535	0
CNAG_00698	651.079	0	724.594	0	696.71	0	777.339	0	0	555.382	0	512.455	656.439	0	827.629	0	790.394	0	794.198	0	791.965	0	861.813	0	0.154339	0	0.157985	0	-0.116056	0	0.334323	0	0.267911	0	-0.00406346	0	0.117875	0	0.290628	0	0.127975	0	0.144328	0	-0.130238	0
CNAG_00699	1232.93	0	1201.19	0	1160.32	0	747.774	0	0	1825.43	0	1990.75	1595.18	0	800.018	0	625.561	0	1174.01	0	1151.17	0	716.526	0	-0.0376218	0	-0.633851	0	0.125075	0	-0.995617	0	-1.3505	0	-0.0283422	0	-0.712359	0	1.21927	0	-0.0675133	0	0.184084	0	1.58533	0
CNAG_00700	1225.92	0	1298.07	0	1128.99	0	1321.26	0	0	1562.31	0	1777.09	1431.72	0	1128.88	0	1129.36	0	1102.49	0	1170.61	0	940.603	0	0.0825033	0	0.226893	0	0.185832	0	-0.342852	0	-0.342245	0	0.0864907	0	-0.229106	0	0.211883	0	-0.482056	0	0.177233	0	-0.156856	0
CNAG_00702	1109.47	0	866.181	0	896.16	0	1036.95	0	0	1501.26	0	731.636	1210.81	0	790.682	0	1074.46	0	807.692	0	726.423	0	839.63	0	-0.357133	0	0.210517	0	-1.03697	0	-0.614803	0	-0.172367	0	-0.152995	0	0.0559482	0	0.109142	0	-0.175122	0	0.203909	0	0.287548	0
CNAG_00703	689.332	0	804.337	0	646.837	0	902.018	0	0	487.226	0	483.717	527.299	0	794.835	0	862.774	0	756.826	0	753.419	0	830.04	0	0.2226	0	0.479755	0	-0.0104302	0	0.592032	0	0.71036	0	-0.00651078	0	0.133219	0	0.257236	0	-0.22406	0	-0.279314	0	-0.197008	0
CNAG_00704	758.379	0	870.187	0	671.43	0	837.898	0	0	553.616	0	595.665	466.414	0	727.844	0	713.709	0	751.303	0	688.777	0	742.912	0	0.198407	0	0.319539	0	0.105617	0	0.64202	0	0.613725	0	-0.125359	0	-0.0162048	0	0.119476	0	0.109785	0	0.167237	0	0.110375	0
CNAG_00705	540.423	0	598.998	0	574.229	0	548.429	0	0	376.628	0	386.689	377.182	0	714.127	0	649.536	0	638.569	0	631.221	0	644.333	0	0.148464	0	-0.0663221	0	0.0380329	0	0.92092	0	0.784149	0	-0.0166961	0	0.0129641	0	-0.0129288	0	-0.120676	0	-0.359364	0	-0.0976669	0
CNAG_00706	641.199	0	663.897	0	685.829	0	720.613	0	0	445.544	0	468.346	494.714	0	771.492	0	711.08	0	798.872	0	683.238	0	750.468	0	0.0501866	0	0.0713758	0	0.0720078	0	0.641056	0	0.523416	0	-0.225576	0	-0.0901722	0	-0.476421	0	0.0892884	0	-0.200798	0	-0.943902	0
CNAG_00707	375.245	0	328.085	0	307.73	0	436.185	0	0	380.65	0	275.849	359.547	0	219.756	0	485.749	0	352.436	0	275.53	0	323.711	0	-0.193762	0	0.503275	0	-0.464586	0	-0.710277	0	0.43403	0	-0.355151	0	-0.122655	0	0.130295	0	-0.767239	0	-0.585878	0	-0.273439	0
CNAG_00708	2458.44	1	1656.47	1	1694.17	0	2204.69	0	0	2156.5	0	1477.33	1813.14	0	1285.15	0	1862.6	0	1370.94	0	1149.5	0	1097.44	0	-0.569633	0	0.38	0	-0.545697	0	-0.49656	0	0.0388291	0	-0.254152	0	-0.321019	0	-0.280661	0	-0.270396	0	-0.358913	0	-0.392478	0
CNAG_00709	745.91	0	813.873	0	687.83	0	624.242	0	0	547.898	0	523.984	490.104	0	567.346	0	583.601	0	712.633	0	602.48	0	672.027	0	0.125803	0	-0.139948	0	-0.0643844	0	0.211143	0	0.251896	0	-0.242247	0	-0.0846406	0	0.0408601	0	-0.30094	0	-0.187697	0	-0.148689	0
CNAG_00710	826.396	0	842.651	0	811.376	0	845.588	0	0	726.311	0	625.966	729.654	0	1009.18	0	757.854	0	856.006	0	774.002	0	859.656	0	0.0281016	0	0.0595834	0	-0.214502	0	0.467898	0	0.0547069	0	-0.145283	0	0.00613935	0	-0.621722	0	-0.607636	0	-0.667944	0	-0.686317	0
CNAG_00711	901.599	0	919.915	0	841.962	0	1087.15	0	0	729.469	0	562.81	720.478	0	660.796	0	972.27	0	914.926	0	838.6	0	848.97	0	0.0290147	0	0.36873	0	-0.374198	0	-0.124749	0	0.432403	0	-0.125672	0	-0.107941	0	-0.105913	0	-0.105412	0	-0.552387	0	0.327509	0
CNAG_00712	496.778	0	565.129	0	580.734	0	667.215	0	0	412.117	0	362.611	455.323	0	708.149	0	636.814	0	741.895	0	681.365	0	659.67	0	0.18598	0	0.200275	0	-0.184629	0	0.637161	0	0.48398	0	-0.122787	0	-0.169471	0	-0.145484	0	0.183116	0	-0.131791	0	-0.386577	0
CNAG_00713	620.471	0	736.243	0	621.369	0	734.134	0	0	464.233	0	427.505	463.579	0	918.461	0	712.885	0	747.385	0	733.573	0	892.343	0	0.24682	0	0.240592	0	-0.118906	0	0.986403	0	0.620855	0	-0.0269122	0	0.255747	0	-0.207392	0	0.00778571	0	0.00387791	0	-0.0422675	0
CNAG_00714	675.428	0	748.233	0	747.182	0	911.234	0	0	639.222	0	562.489	599.458	0	695.488	0	1072.79	0	834.831	0	716.671	0	874.919	0	0.147686	0	0.286362	0	-0.184493	0	0.214367	0	0.839642	0	-0.220173	0	0.067666	0	-0.138098	0	-0.0549561	0	-0.393704	0	-0.257304	0
CNAG_00715	905.984	0	1018.51	0	1221.1	0	2181.49	0	0	941.31	0	894.526	1236.73	0	825.212	0	1457.84	0	1209.06	0	1259.94	0	1219.23	0	0.168904	0	0.837132	0	-0.0735463	0	-0.583695	0	0.2373	0	0.0594732	0	0.0120918	0	0.24514	0	-0.194207	0	-0.407508	0	0.128475	0
CNAG_00716	805.256	0	770.826	0	755.247	0	976.493	0	0	583.345	0	566.209	630.705	0	739.605	0	894.971	0	815.212	0	769.145	0	765.291	0	-0.0630435	0	0.370662	0	-0.0430143	0	0.229791	0	0.504876	0	-0.0839198	0	-0.0911667	0	0.353315	0	-0.353635	0	-0.133764	0	0.0235665	0
CNAG_00717	2016.26	1	2097.28	1	1776.75	0	2090.08	0	0	2489.61	1	2876.07	4050.37	1	2472.77	1	1770.2	0	2018.5	1	1845.42	1	1566.53	1	0.0568421	0	0.234321	0	0.208175	0	-0.711923	1	-1.19414	1	-0.129334	0	-0.365709	0	0.132548	0	0.559811	0	0.473778	0	0.598449	0
CNAG_00718	582.349	0	686.27	0	528.079	0	598.524	0	0	352.347	0	445.996	375.312	0	863.106	0	643.008	0	641.576	0	676.174	0	981.656	0	0.236891	0	0.180656	0	0.340035	0	1.20145	0	0.776744	0	0.0757759	0	0.613597	0	0.0809914	0	0.137939	0	0.272517	0	-0.248808	0
CNAG_00719T0	584.757	0	672.994	0	650.648	0	702.935	0	0	430.349	0	382.915	442.881	0	1011.07	0	707.675	0	730.436	0	722.134	0	894.739	0	0.202758	0	0.111513	0	-0.168481	0	1.19089	0	0.676168	0	-0.0164924	0	0.29271	0	NA	0	NA	0	NA	0	NA	0
CNAG_00720	657.599	0	728.599	0	476.423	0	523.064	0	0	414.91	0	437.29	338.303	0	948.684	0	597.77	0	604.16	0	678.062	0	1380.05	1	0.147916	0	0.134746	0	0.0757917	0	1.48761	0	0.821276	0	0.166487	0	1.19171	1	-0.545289	0	-0.0815976	0	0.00893408	0	-0.709394	0
CNAG_00721	778.941	0	765.355	0	641.806	0	1141.6	0	0	579.728	0	511.82	493.625	0	737.013	0	1040.27	0	785.763	0	731.358	0	772.39	0	-0.0253855	0	0.83085	0	-0.17974	0	0.578274	0	1.07547	0	-0.103516	0	-0.0247635	0	0.411297	0	-0.104455	0	0.883313	0	0.00866078	0
CNAG_00722	577.036	0	647.838	0	556.171	0	584.316	0	0	360.683	0	397.283	370.195	0	659.362	0	569.318	0	647.158	0	578.085	0	674.508	0	0.166973	0	0.0712191	0	0.139438	0	0.832783	0	0.620949	0	-0.162837	0	0.0597186	0	0.670493	0	0.0344487	0	-0.270108	0	-0.00315077	0
CNAG_00723	659.441	0	787.324	0	684.883	0	912.89	0	0	503.797	0	446.928	561.63	0	812.671	0	940.431	0	860.262	0	779.285	0	843.766	0	0.255716	0	0.414584	0	-0.172799	0	0.533053	0	0.743704	0	-0.142626	0	-0.027933	0	-0.0997591	0	-0.240652	0	0.335192	0	0.0215027	0
CNAG_00726	1299.11	0	1151.1	0	1148.65	0	886.398	0	0	1116.84	0	892.828	1096.31	0	1119.97	0	994.518	0	1133.59	0	1048.22	0	1111.2	0	-0.174505	0	-0.373914	0	-0.322974	0	0.0308028	0	-0.140587	0	-0.112966	0	-0.0287802	0	0.371902	0	-0.496732	0	-0.11781	0	1.03378	0
CNAG_00727	695.225	0	727.11	0	731.441	0	814.54	0	0	506.296	0	484.474	565.946	0	689.17	0	739.725	0	778.142	0	719.95	0	827.838	0	0.0646934	0	0.155244	0	-0.0635617	0	0.284195	0	0.386325	0	-0.112137	0	0.0893153	0	0.927774	0	0.545117	0	0.74412	0	1.53875	1
CNAG_00728	381.854	0	343.782	0	357.612	0	648.381	0	0	360.697	0	327.95	354.85	0	331.585	0	690.364	0	383.201	0	326.808	0	368.326	0	-0.151529	0	0.858447	0	-0.137311	0	-0.0978278	0	0.960149	0	-0.229656	0	-0.0571169	0	-0.0207092	0	-0.114528	0	0.567764	0	-0.44214	0
CNAG_00729	2978.04	1	1730.22	1	3671.73	1	4068.86	1	1	4349.25	1	4138.82	5102.73	1	2503.33	1	3047.18	0	2829.82	1	1805.2	1	1348.57	1	-0.783409	1	0.148161	0	-0.0715453	0	-1.02742	1	-0.743795	1	-0.648547	1	-1.06927	1	-0.742372	0	0.69508	0	1.973	0	1.46392	0
CNAG_00730	7186.64	1	4546.67	1	13624.5	1	18943.4	1	1	9882.24	1	10709.3	22756.1	1	7954.25	1	19798.3	1	9541.82	1	6421.05	1	3125.69	1	-0.660506	1	0.475488	0	0.115961	0	-1.51645	1	-0.200876	0	-0.571456	0	-1.61009	1	0.432222	0	0.476595	0	1.40963	1	-0.197785	0
CNAG_00732	9357.19	1	5791.62	1	13943	1	19082.3	1	1	11915.8	1	13203.8	23083.3	1	9799.05	1	17277.9	1	9303.62	1	8244.24	1	4621.94	1	-0.692108	1	0.452692	0	0.148075	0	-1.23613	1	-0.417917	0	-0.174405	0	-1.00929	1	0.196753	0	0.163268	0	0.00229523	0	0.752332	0
CNAG_00733	767.83	0	734.784	0	737.784	0	1009.76	0	0	607.728	0	621.079	652.848	0	679.852	0	890.312	0	824.813	0	813.07	0	861.418	0	-0.0634673	0	0.452742	0	0.0313504	0	0.0584734	0	0.447564	0	-0.0206859	0	0.0626479	0	0.21729	0	0.244547	0	0.400915	0	-0.191031	0
CNAG_00734	644.472	0	694.838	0	638.547	0	704.287	0	0	460.031	0	448.205	437.847	0	670.268	0	711.522	0	718.22	0	631.493	0	731.061	0	0.108559	0	0.14137	0	-0.0375738	0	0.614313	0	0.700482	0	-0.18566	0	0.025565	0	0.604941	0	-0.0934693	0	0.256198	0	0.187934	0
CNAG_00735	681.389	0	753.028	0	732.954	0	820.945	0	0	596.242	0	677.373	644.679	0	846.144	0	841.372	0	767.442	0	716.63	0	818.741	0	0.144225	0	0.163563	0	0.184052	0	0.392323	0	0.384164	0	-0.0988288	0	0.0933498	0	-0.998335	0	0.141034	0	-1.04466	0	-0.84094	0
CNAG_00736	825.512	0	822.47	0	690.552	0	776.125	0	0	598.623	0	591.901	507.219	0	799.81	0	681.478	0	757.664	0	751.017	0	796.126	0	-0.00532596	0	0.168539	0	-0.0162915	0	0.657049	0	0.42606	0	-0.0127116	0	0.0714396	0	0.0273954	0	-0.0338706	0	0.037132	0	0.0438337	0
CNAG_00737	1372.62	0	1569.66	1	1189.28	0	2026.43	0	0	2697.07	1	4663.17	2208.77	0	991.779	0	3667.62	0	1299.63	0	1228.99	0	1145.64	0	0.193517	0	0.768843	0	0.789917	1	-1.15515	0	0.731601	0	-0.0806339	0	-0.181953	0	0.384656	0	-0.0477012	0	-0.0181382	0	-0.0775309	0
CNAG_00738	246.537	0	282.529	0	218.661	0	262.663	0	0	151.127	0	183.106	171.306	0	274.662	0	264.843	0	223.224	0	252.176	0	281.48	0	0.196594	0	0.264516	0	0.276916	0	0.681084	0	0.628566	0	0.175942	0	0.33454	0	-0.0679811	0	-0.23558	0	0.341497	0	1.38718	0
CNAG_00739	873.303	0	968.472	0	910.068	0	1215.48	0	0	793.127	0	712.674	955.444	0	860.115	0	1021.21	0	994.415	0	950.028	0	1012.45	0	0.149227	0	0.417477	0	-0.154309	0	-0.151642	0	0.0960403	0	-0.0658785	0	0.0259281	0	-0.383842	0	0.126447	0	-0.366559	0	-0.0327269	0
CNAG_00740	805.816	0	974.855	0	861.867	0	975.524	0	0	663.807	0	930.518	775.459	0	1293.83	0	955.018	0	1085.96	0	1125.56	0	1034.32	0	0.274737	0	0.178713	0	0.487269	0	0.738528	0	0.300477	0	0.051662	0	-0.0702902	0	-0.186499	0	0.18459	0	0.186937	0	-0.215446	0
CNAG_00741	921.004	0	1130.32	0	1136.66	0	1220.81	0	0	1029.66	0	1821.29	1251.22	0	1461.42	0	1335.98	0	1128.35	0	1194.05	0	1245.9	0	0.295452	0	0.103037	0	0.822795	0	0.22404	0	0.0945596	0	0.0816589	0	0.142975	0	0.141476	0	-0.233197	0	0.00189609	0	-0.187669	0
CNAG_00742	717.825	0	855.196	0	793.845	0	1221.48	0	0	566.259	0	521.048	810.918	0	992.099	0	1044.56	0	977.051	0	1115.89	0	1101.76	0	0.252623	0	0.621701	0	-0.120043	0	0.290927	0	0.365271	0	0.191686	0	0.1733	0	-0.114386	0	-0.0571048	0	0.243605	0	-0.421295	0
CNAG_00743	668.176	0	810.426	0	826.421	0	853.23	0	0	462.121	0	442.093	765.952	0	856.147	0	772.399	0	1136.69	0	1089.69	0	870.976	0	0.278453	0	0.046058	0	-0.0639218	0	0.160604	0	0.0120929	0	-0.0609211	0	-0.384136	0	-0.0576399	0	-0.111833	0	-0.615819	0	-0.920866	0
CNAG_00744	1734.33	1	1411.09	1	2288.84	0	2190.76	0	0	1582.34	0	1287.54	3143.54	0	1242.49	0	1487.19	0	2016.19	1	1879.21	1	1235.16	0	-0.297563	0	-0.0631867	0	-0.297449	0	-1.33916	0	-1.07981	0	-0.101509	0	-0.706936	1	-0.449616	0	-0.156949	0	0.0915013	0	-0.524381	0
CNAG_00745	6176.15	1	3908.56	1	14534.6	1	11989.6	1	1	6623.18	1	6481.78	18483.7	1	7039.54	1	9768.1	1	9317.34	1	6446.21	1	3651.9	1	-0.660071	1	-0.277705	0	-0.0311341	0	-1.3927	1	-0.920107	1	-0.531467	0	-1.35127	1	0.357533	0	-0.339535	0	-0.56579	0	0.196238	0
CNAG_00746	774.031	0	957.536	0	1397.41	0	760.48	0	0	577.737	0	502.487	1294.57	0	1654.83	0	642.013	0	1708.51	1	2944.45	1	2733.18	1	0.306935	0	-0.877771	0	-0.201325	0	0.354208	0	-1.0118	0	0.78526	1	0.677841	1	0.131209	0	-0.227034	0	0.333851	0	-0.129318	0
CNAG_00747	589.981	0	691.452	0	627.957	0	789.523	0	0	434.04	0	416.863	486.616	0	862.897	0	709.433	0	705.148	0	733.078	0	775.4	0	0.228961	0	0.330317	0	-0.0582571	0	0.826404	0	0.543883	0	0.0560401	0	0.137015	0	0.333371	0	-0.0802729	0	0.3571	0	0.163038	0
CNAG_00748	782.491	0	766.186	0	710.707	0	764.895	0	0	493.271	0	505.787	466.112	0	665.962	0	707.213	0	742.276	0	655.478	0	783.603	0	-0.030381	0	0.106007	0	0.0361512	0	0.514764	0	0.601469	0	-0.179408	0	0.0781675	0	-0.452725	0	-0.0465614	0	-0.0392083	0	-0.646764	0
CNAG_00749	778.474	0	763.605	0	648.927	0	879.472	0	0	582.993	0	517.684	514.655	0	761.546	0	901.537	0	757.685	0	740.119	0	779.356	0	-0.0278226	0	0.438582	0	-0.171408	0	0.565326	0	0.808782	0	-0.0338417	0	0.0406837	0	0.816394	0	0.346867	0	-1.24884	0	-0.805359	0
CNAG_00750	784.173	0	822.257	0	658.909	0	860.958	0	0	544.837	0	467.616	498.877	0	701.336	0	759.532	0	770.696	0	818.618	0	887.994	0	0.0684173	0	0.385863	0	-0.2205	0	0.491422	0	0.606426	0	0.0870288	0	0.204389	0	-0.299997	0	-0.075895	0	-0.356722	0	-0.541629	0
CNAG_00751	607.139	0	738.959	0	594.833	0	591.233	0	0	435.419	0	459.491	386.417	0	783.552	0	621.441	0	656.701	0	646.181	0	691.075	0	0.283468	0	-0.00875802	0	0.0776313	0	1.01987	0	0.685461	0	-0.023299	0	0.0736043	0	-1.07089	0	0.881995	0	-4.04238	0	-0.713088	0
CNAG_00752	763.383	0	828.888	0	738.368	0	785.068	0	0	846.429	0	778.622	906.402	0	711.643	0	665.573	0	767.768	0	817.594	0	868.36	0	0.11877	0	0.088478	0	-0.120467	0	-0.348998	0	-0.445556	0	0.0907149	0	0.177624	0	0.442332	0	-0.0237924	0	0.578733	0	0.380877	0
CNAG_00753	589.155	0	661.079	0	633.557	0	719.062	0	0	387.021	0	481.057	418.613	0	646.223	0	752.257	0	732.2	0	641.251	0	703.39	0	0.166175	0	0.182643	0	0.313795	0	0.626415	0	0.845609	0	-0.19135	0	-0.0579133	0	-0.034983	0	0.121638	0	0.0975946	0	-0.0203609	0
CNAG_00754	497.399	0	537.51	0	523.912	0	572.877	0	0	341.633	0	335.16	348.57	0	705.627	0	531.616	0	599.198	0	516.4	0	600.777	0	0.111889	0	0.128901	0	-0.0275975	0	1.01746	0	0.608936	0	-0.214542	0	0.00379806	0	0.224854	0	-0.195587	0	0.14885	0	-0.720998	0
CNAG_00755	577.266	0	739.137	0	720.078	0	848.477	0	0	489.109	0	498.659	581.199	0	748.432	0	923.357	0	802.908	0	701.204	0	776.49	0	0.356607	0	0.236721	0	0.0278973	0	0.364838	0	0.667856	0	-0.1954	0	-0.0482678	0	0.68622	0	0.468886	0	0.447439	0	0.516173	0
CNAG_00756	614.38	0	669.974	0	556.953	0	568.939	0	0	399.592	0	403.028	410.756	0	847.978	0	616.743	0	648.959	0	720.219	0	1106.33	0	0.124974	0	0.030719	0	0.0123516	0	1.04575	0	0.586388	0	0.150308	0	0.769586	0	-0.0119427	0	-0.0877744	0	-0.130985	0	0.227949	0
CNAG_00757	705.651	0	783.752	0	666.765	0	768.824	0	0	529.874	0	504.216	565.899	0	949.314	0	694.047	0	813.854	0	828.679	0	1136.01	0	0.151441	0	0.205475	0	-0.071609	0	0.74634	0	0.294487	0	0.0260431	0	0.481132	0	0.58711	0	-0.337989	0	0.269381	0	0.377689	0
CNAG_00758	8955.22	1	702.486	0	13262.6	1	3643.61	1	1	6732.89	0	657.213	16344.1	1	1457.67	0	3382.46	0	6984.56	1	874.123	0	1089.52	0	-3.67219	1	-1.86393	1	-3.35679	1	-3.48703	1	-2.27262	1	-2.99826	1	-2.68047	1	-2.85671	1	-0.861192	0	-1.92163	1	-3.13452	1
CNAG_00759	479.457	0	533.107	0	493.493	0	501.142	0	0	363.309	0	336.397	388.661	0	710.263	0	534.016	0	555.895	0	544.073	0	742.066	0	0.153024	0	0.0221886	0	-0.111032	0	0.869842	0	0.458372	0	-0.0310133	0	0.416734	0	-0.829364	0	0.439939	0	-0.336366	0	-0.564436	0
CNAG_00760	690.478	0	763.537	0	628.276	0	649.092	0	0	532.182	0	490.879	536.748	0	802.133	0	673.15	0	728.763	0	646.409	0	791.311	0	0.145104	0	0.0470243	0	-0.116552	0	0.579597	0	0.326684	0	-0.173004	0	0.118795	0	0.140332	0	-0.0261759	0	0.00561511	0	-0.191157	0
CNAG_00761	556.665	0	619.964	0	608.327	0	545.086	0	0	372.564	0	397.518	370.247	0	645.322	0	560.649	0	660.459	0	568.203	0	673.994	0	0.155375	0	-0.158363	0	0.0935306	0	0.80153	0	0.59861	0	-0.217063	0	0.0292671	0	-0.256959	0	0.0324312	0	-0.588454	0	-0.337398	0
CNAG_00762	647.678	0	720.854	0	757.866	0	856.525	0	0	556.589	0	461.15	554.063	0	719.566	0	816.956	0	836.256	0	744.095	0	916.806	0	0.154431	0	0.176554	0	-0.271378	0	0.377078	0	0.560209	0	-0.168458	0	0.132672	0	-0.373401	0	0.00546709	0	-0.569721	0	-0.978774	0
CNAG_00764	735.41	0	817.407	0	778.077	0	685.808	0	0	499.496	0	501.269	541.798	0	706.908	0	738.797	0	874.919	0	706.991	0	817.79	0	0.152506	0	-0.182108	0	0.00511305	0	0.383767	0	0.447421	0	-0.307458	0	-0.0974196	0	-0.279883	0	0.0742574	0	-0.0834015	0	-0.982875	0
CNAG_00765	6835.43	1	2668.36	1	9888.39	1	15003.8	1	1	11481.7	1	8482.98	22507.8	1	5389.19	1	24972.8	1	5108.66	1	2541.54	1	1861.12	1	-1.35708	1	0.601525	1	-0.436693	0	-2.06228	1	0.149933	0	-1.00724	1	-1.45677	1	-0.708496	0	-0.600663	0	-0.392398	0	-1.09657	0
CNAG_00766	2197.85	1	1764.5	1	3194.4	1	1446.77	0	0	1851.52	0	1981.2	4073.16	1	3557.74	1	972.677	0	2555.43	1	1781.26	1	2162.04	1	-0.31684	0	-1.14271	1	0.0976641	0	-0.195188	0	-2.06612	1	-0.520671	0	-0.241176	0	-1.13013	0	-0.378638	0	-1.00297	0	-0.606343	0
CNAG_00768	645.864	0	760.07	0	607.679	0	609.004	0	0	471.442	0	440.012	413.714	0	938.717	0	577.277	0	620.152	0	747.636	0	1088.3	0	0.234902	0	0.0031411	0	-0.0995379	0	1.18206	0	0.480628	0	0.269713	0	0.811377	0	-0.159139	0	0.0238816	0	-0.203673	0	-0.00493795	0
CNAG_00769	650.493	0	740.773	0	679.162	0	706.564	0	0	459.723	0	409.961	504.365	0	1076.82	0	703.163	0	752.149	0	789.848	0	1201	0	0.187498	0	0.0570639	0	-0.165278	0	1.09424	0	0.479389	0	0.0705565	0	0.675148	0	-0.31272	0	0.10914	0	0.18041	0	0.0616041	0
CNAG_00770	930.341	0	911.47	0	924.141	0	1766.95	0	0	619.959	0	622.188	667.066	0	739.18	0	1685.44	0	1014.13	0	857.269	0	844.638	0	-0.0295649	0	0.935076	0	0.00517738	0	0.148098	0	1.33723	0	-0.242423	0	-0.263839	0	-0.333716	0	0.098098	0	0.0145598	0	-0.172571	0
CNAG_00771	547.182	0	600.284	0	534.024	0	568.009	0	0	313.809	0	337.271	366.205	0	629.267	0	494.636	0	604.976	0	549.206	0	828.7	0	0.133624	0	0.0890071	0	0.10402	0	0.781022	0	0.433715	0	-0.139529	0	0.453973	0	0.109287	0	-0.362254	0	-0.557896	0	0.071075	0
CNAG_00772	866.637	0	956.672	0	997.409	0	1749.21	0	0	485.197	0	536.542	770.56	0	862.226	0	1451.48	0	1215.12	0	1069.15	0	966.421	0	0.142597	0	0.810447	0	0.14512	0	0.162159	0	0.913549	0	-0.184633	0	-0.330378	0	0.157981	0	-0.145531	0	0.0797932	0	-0.198416	0
CNAG_00773	653.625	0	685.112	0	611.77	0	789.778	0	0	426.399	0	447.009	552.633	0	772.436	0	702.124	0	744.004	0	804.747	0	975.475	0	0.0678778	0	0.368457	0	0.0681004	0	0.483094	0	0.345404	0	0.113224	0	0.390795	0	-0.123733	0	0.438643	0	-0.543848	0	-0.169799	0
CNAG_00774	501.484	0	563.648	0	509.723	0	653.938	0	0	375.218	0	380.565	450.856	0	479.294	0	642.363	0	551.407	0	462.418	0	559.656	0	0.168591	0	0.359439	0	0.0204113	0	0.0882427	0	0.510722	0	-0.25392	0	0.021423	0	0.717159	0	-0.207057	0	-0.0847299	0	-0.258854	0
CNAG_00775	746.123	0	874.971	0	756.316	0	968.08	0	0	467.659	0	550.785	540.217	0	899.297	0	968.143	0	786.713	0	709.788	0	808.84	0	0.22982	0	0.356137	0	0.236033	0	0.735258	0	0.84168	0	-0.14845	0	0.0400167	0	-0.245188	0	0.0572768	0	-0.11956	0	-0.65543	0
CNAG_00776	7598.95	1	3636.23	1	12632.6	1	12121	1	1	8486.79	1	6694.56	17008.1	1	6842	1	8750.67	1	7494.57	1	4462.61	1	3851.58	1	-1.06336	1	-0.0596397	0	-0.342229	0	-1.31373	1	-0.958757	1	-0.747958	1	-0.960394	1	0.285004	0	0.318122	0	0.666032	0	0.196472	0
CNAG_00777	2077.87	1	1714.07	1	2539.08	1	4434.39	1	0	1611.16	0	1135.82	2707.11	0	1902.63	0	3461.2	0	2329.23	1	3062.14	1	3149.47	1	-0.277677	0	0.804429	1	-0.504365	0	-0.508761	0	0.354517	0	0.394684	0	0.435253	0	0.162153	0	0.195665	0	0.326251	0	-0.0182403	0
CNAG_00778	890.79	0	1016.13	0	867.914	0	1899.72	0	0	565.29	0	580.31	749.428	0	963.055	0	1486.41	0	1125.17	0	1191.13	0	1121.94	0	0.189925	0	1.13017	0	0.0378304	0	0.361828	0	0.987969	0	0.0821764	0	-0.00415819	0	0.180687	0	0.0856522	0	0.251557	0	0.150418	0
CNAG_00779	597.944	0	748.58	0	696.384	0	660.742	0	0	457.451	0	415.166	501.675	0	939.742	0	688.841	0	702.296	0	854.158	0	1230.21	0	0.324146	0	-0.0757943	0	-0.139928	0	0.905512	0	0.457417	0	0.282423	0	0.80875	0	0.100258	0	-0.189976	0	-0.385757	0	-0.11512	0
CNAG_00780	594.752	0	662.498	0	621.665	0	700.609	0	0	417.945	0	436.826	445.738	0	605.469	0	706.283	0	692.892	0	617.684	0	735.593	0	0.155627	0	0.172473	0	0.0637446	0	0.441855	0	0.66405	0	-0.165763	0	0.0862769	0	-0.0727379	0	-0.378951	0	0.157364	0	-0.265902	0
CNAG_00781	608.494	0	699.489	0	648.644	0	640.814	0	0	430.54	0	485.697	400.782	0	796.471	0	654.823	0	697.946	0	629.398	0	689.054	0	0.201058	0	-0.017522	0	0.173911	0	0.990804	0	0.708287	0	-0.149143	0	-0.0184985	0	-0.0591578	0	-0.109132	0	-0.762252	0	-0.109557	0
CNAG_00782	559.457	0	642.037	0	555.468	0	706.127	0	0	430.561	0	453.58	444.482	0	699.995	0	576.602	0	675.939	0	607.045	0	643.536	0	0.19863	0	0.346225	0	0.0751405	0	0.65522	0	0.375452	0	-0.155089	0	-0.0708722	0	0.00226647	0	0.323711	0	-0.00489278	0	0.0263705	0
CNAG_00783	573.95	0	616.515	0	570.027	0	734.128	0	0	761.752	0	728.716	539.23	0	635.156	0	980.29	0	608.893	0	661.29	0	710.228	0	0.103212	0	0.365001	0	-0.0639654	0	0.23621	0	0.862308	0	0.119094	0	0.222094	0	-0.220283	0	0.051977	0	-0.461672	0	-0.10626	0
CNAG_00784	655.704	0	894.678	0	700.075	0	1050.26	0	0	528.331	0	522.445	548	0	920.788	0	1108.1	0	826.711	0	823.639	0	1011.34	0	0.448324	0	0.585161	0	-0.0161634	0	0.748695	0	1.01585	0	-0.00537183	0	0.290808	0	-0.0339218	0	0.0983991	0	-0.234832	0	-0.0862717	0
CNAG_00785	686.197	0	701.11	0	621.269	0	680.343	0	0	532.878	0	528.844	490.456	0	606.787	0	745.792	0	705.139	0	669.607	0	743.007	0	0.0310171	0	0.131042	0	-0.0109635	0	0.307068	0	0.60465	0	-0.0745927	0	0.0754688	0	0.521958	0	-0.234418	0	0.320408	0	-0.175023	0
CNAG_00786	525.273	0	635.137	0	538.044	0	556.774	0	0	409.952	0	395.588	417.235	0	850.509	0	576.205	0	624.757	0	642.994	0	760.03	0	0.274	0	0.0493676	0	-0.051458	0	1.02747	0	0.465723	0	0.0415115	0	0.282763	0	0.259603	0	0.190502	0	-0.336187	0	0.660052	0
CNAG_00787	660.386	0	812.892	0	567.582	0	759.469	0	0	484.115	0	493.107	472.919	0	716.814	0	669.85	0	685.417	0	617.718	0	830.595	0	0.299753	0	0.420162	0	0.0265514	0	0.600006	0	0.502246	0	-0.150034	0	0.277163	0	-0.137464	0	0.024037	0	-0.139467	0	0.0725377	0
CNAG_00788	2459.99	1	2425.59	1	3191.49	1	2551.15	0	1	5152.41	1	7140.19	8799.08	1	4992.67	1	1888.32	0	2658.42	1	2637.09	1	1596.37	1	-0.0203214	0	-0.323084	0	0.470716	0	-0.81754	1	-2.22025	1	-0.0116226	0	-0.735778	1	0.868505	0	-0.215178	0	0.677809	0	0.213244	0
CNAG_00789	406.294	0	436.058	0	389.427	0	511.353	0	0	321.687	0	260.802	322.558	0	492.344	0	519.51	0	424.034	0	448.594	0	465.85	0	0.101997	0	0.392966	0	-0.302702	0	0.610109	0	0.687596	0	0.0812297	0	0.135686	0	0.149829	0	0.0961542	0	0.213371	0	0.0510507	0
CNAG_00790	3803.67	1	3370.47	1	3919.47	1	3362.16	1	1	10378.5	1	13769.2	13972.5	1	3244.43	1	3517.08	0	3192.28	1	2704.8	1	1708.49	1	-0.174441	0	-0.221271	0	0.407848	0	-2.10656	1	-1.99014	1	-0.239065	0	-0.901867	1	0.136652	0	0.0963813	0	0.225696	0	0.282696	0
CNAG_00791	4363.6	1	3070.79	1	4613.32	1	4746.54	1	1	7189.04	1	9009.43	9670.41	1	4328.47	1	6840.91	1	2850.59	1	2123.39	1	1494.36	1	-0.506908	0	0.0410729	0	0.325635	0	-1.15972	1	-0.499389	0	-0.424892	0	-0.93173	1	0.278628	0	0.095591	0	0.573019	0	-0.156478	0
CNAG_00792	581.665	0	577.542	0	606.682	0	674.933	0	0	458.573	0	440.265	508.109	0	634.843	0	688.569	0	629.333	0	631.58	0	679.525	0	-0.0102627	0	0.153805	0	-0.0587798	0	0.321264	0	0.438464	0	0.00514046	0	0.110702	0	0.500706	0	-0.433445	0	0.735855	0	0.136671	0
CNAG_00793	935.299	0	845.362	0	1129.91	0	1382.7	0	0	949.066	0	728.634	1173.22	0	1009.34	0	1226.1	0	963.704	0	961.925	0	878.965	0	-0.145859	0	0.291276	0	-0.381314	0	-0.217057	0	0.0636082	0	-0.00266495	0	-0.132783	0	-0.128516	0	-0.211572	0	-0.533142	0	-0.173568	0
CNAG_00794	696.226	0	761.448	0	701.153	0	793.257	0	0	527.563	0	537.838	629.914	0	820.724	0	847.594	0	826.533	0	798.677	0	880.665	0	0.12919	0	0.178059	0	0.0278281	0	0.381743	0	0.428218	0	-0.0494607	0	0.0915209	0	-0.754748	0	-0.336822	0	-0.577408	0	-0.467314	0
CNAG_00795	590.558	0	725.805	0	619.661	0	781.117	0	0	422.14	0	449.767	481.209	0	822.349	0	775.021	0	732.046	0	779.122	0	844.964	0	0.297503	0	0.334059	0	0.091455	0	0.773086	0	0.687572	0	0.0899161	0	0.206957	0	-0.718394	0	-0.561998	0	-0.0147452	0	-0.76144	0
CNAG_00796	969.914	0	1122.92	0	1079.22	0	1180.81	0	0	1040.63	0	1780.85	1754.85	0	2151.97	0	1257.82	0	1074.65	0	1451.28	0	1877.76	1	0.211327	0	0.129783	0	0.775105	0	0.294308	0	-0.480422	0	0.433466	0	0.805147	1	0.101106	0	0.114565	0	0.478574	0	0.232443	0
CNAG_00797	939.881	0	1066.81	0	1015.39	0	929.664	0	0	1010.03	0	1162.68	1280.53	0	1149.13	0	707.394	0	909.016	0	1019.74	0	848.469	0	0.182753	0	-0.127254	0	0.203062	0	-0.156195	0	-0.856155	0	0.165819	0	-0.0994451	0	0.17402	0	-0.175191	0	0.295322	0	0.0828276	0
CNAG_00798	1920.13	1	1306.18	1	2034.65	0	1620.26	0	0	2256.91	0	1655.84	3099.87	0	1616.32	0	1372.17	0	1584.68	1	1308.5	0	1189.56	0	-0.555843	0	-0.328556	0	-0.446786	0	-0.939499	0	-1.17575	0	-0.276281	0	-0.413761	0	0.099017	0	0.355687	0	-0.909569	0	0.552761	0
CNAG_00799	3975.17	1	1160.61	0	3283.41	1	2955.45	1	1	4723.57	0	1293.34	6411.17	1	952.937	0	1926.35	0	1915.24	1	929.409	0	941.331	0	-1.77613	1	-0.151817	0	-1.86878	1	-2.75014	1	-1.73472	1	-1.04314	1	-1.02475	1	0.332753	0	0.0522292	0	-0.121351	0	0.193119	0
CNAG_00800	3430.87	1	1764.3	1	4917.65	1	4648.05	1	1	3560.01	1	2888.15	6451.3	1	1679.92	0	2739.27	0	2760.97	1	1635.96	1	1119.59	0	-0.959483	1	-0.0813426	0	-0.301737	0	-1.9412	1	-1.2358	1	-0.755038	1	-1.30221	1	-1.03084	0	-0.340817	0	-0.493648	0	-0.62803	0
CNAG_00801	180.842	0	193.207	0	200.669	0	251.999	0	0	140.109	0	110.017	172.795	0	263.194	0	205.99	0	216.402	0	260.261	0	236.594	0	0.0954174	0	0.328602	0	-0.348826	0	0.60707	0	0.253518	0	0.266242	0	0.1287	0	-0.39931	0	0.515924	0	0.414431	0	0.713752	0
CNAG_00802	629.496	0	673.624	0	652.535	0	707.387	0	0	520.247	0	474.698	576.955	0	759.104	0	679.331	0	700.139	0	695.9	0	799.701	0	0.0977469	0	0.116444	0	-0.132187	0	0.395838	0	0.235655	0	-0.00876302	0	0.191818	0	0.140524	0	0.0952906	0	-0.15109	0	0.643598	0
CNAG_00803	568.137	0	561.998	0	647.279	0	662.145	0	0	405.545	0	406.035	479.283	0	548.701	0	678.855	0	667.298	0	568.152	0	649.623	0	-0.0156737	0	0.0327592	0	0.00174196	0	0.195144	0	0.502226	0	-0.232054	0	-0.0387299	0	0.374481	0	-0.0771232	0	0.237706	0	0.473285	0
CNAG_00804	732.392	0	824.998	0	642.426	0	741.962	0	0	561.644	0	516.748	496.857	0	713.647	0	673.91	0	745.97	0	713.04	0	738.742	0	0.171774	0	0.207815	0	-0.120196	0	0.522379	0	0.439725	0	-0.0651359	0	-0.0140488	0	-0.0283734	0	-0.106329	0	-0.624569	0	-0.115327	0
CNAG_00805	215.816	0	333.22	0	199.743	0	233.998	0	0	647.825	0	979.689	565.079	0	585.836	0	290.187	0	232.231	0	305.422	0	331.598	0	0.626672	0	0.228348	0	0.59672	0	0.0520449	0	-0.961468	0	0.395243	0	0.513871	0	0.356302	0	-0.017672	0	0.265268	0	0.201317	0
CNAG_00806	655.055	0	905.662	0	581.827	0	662.905	0	0	1051.77	0	1264.7	764.14	0	1273.51	0	722.358	0	648.467	0	926.978	0	1420.56	1	0.467357	0	0.188213	0	0.265981	0	0.736897	0	-0.0811226	0	0.515502	0	1.13135	1	0.124914	0	0.210861	0	0.0832721	0	0.26751	0
CNAG_00807	1222.06	0	1121.79	0	1347.5	0	1868.76	0	0	1224.88	0	1035.53	1488.95	0	1123.11	0	1239.43	0	1273.62	0	1403.95	0	1319.43	1	-0.12351	0	0.471799	0	-0.242279	0	-0.406801	0	-0.264624	0	0.140555	0	0.0509735	0	0.980484	0	0.0331777	0	0.857683	0	1.12642	1
CNAG_00808	461.139	0	594.766	0	586.647	0	693.141	0	0	344.268	0	352.669	384.323	0	897.931	0	701.16	0	619.923	0	649.372	0	972.798	0	0.367121	0	0.240657	0	0.0347842	0	1.22428	0	0.867423	0	0.0669558	0	0.650052	0	0.324103	0	-0.189468	0	-0.448032	0	0.562067	0
CNAG_00809	679.248	0	745.823	0	705.372	0	776.133	0	0	526.12	0	469.744	591.505	0	994.771	0	775.796	0	787.63	0	821.74	0	1037.55	0	0.134895	0	0.13792	0	-0.163518	0	0.749974	0	0.391287	0	0.0611638	0	0.397587	0	0.105156	0	-0.103411	0	-0.0434386	0	-0.758348	0
CNAG_00810	603.51	0	733.04	0	784.325	0	881.474	0	0	395.835	0	470.724	549.604	0	649.858	0	885.234	0	831.765	0	746.555	0	876.122	0	0.280514	0	0.168466	0	0.249981	0	0.241731	0	0.687665	0	-0.155928	0	0.0749552	0	0.084684	0	0.14013	0	0.128908	0	0.108872	0
CNAG_00811	750.122	0	796.883	0	692.582	0	771.079	0	0	513.404	0	500.72	495.707	0	723.665	0	735.492	0	727.982	0	687.83	0	793.004	0	0.0872415	0	0.154893	0	-0.0360904	0	0.545834	0	0.569221	0	-0.0818518	0	0.123425	0	-0.755586	0	-0.192674	0	-0.924855	0	-1.26815	1
CNAG_00812	494.227	0	504.6	0	484.078	0	510.315	0	0	349.157	0	402.977	415.106	0	457.709	0	558.448	0	566.265	0	496.088	0	527.104	0	0.0299651	0	0.0761507	0	0.206822	0	0.140949	0	0.427942	0	-0.190881	0	-0.103391	0	-0.327365	0	-0.0492153	0	-0.0496175	0	-0.322858	0
CNAG_00813	877.711	0	1016.84	0	771.591	0	1046.15	0	0	740.406	0	858.473	857.717	0	881.326	0	850.436	0	801.226	0	1122.3	0	1311.42	1	0.212275	0	0.439179	0	0.213456	0	0.0391726	0	-0.0122995	0	0.486171	0	0.710852	1	0.862259	0	2.54921	0	-1.61199	0	2.68466	0
CNAG_00814	2758.69	1	1767.43	1	2877.94	1	2778.42	1	1	3890.19	1	3970.96	4404.18	1	1856.82	0	3085.43	0	1893.54	1	1217.7	0	1204.66	0	-0.642327	1	-0.0507706	0	0.0296454	0	-1.24604	1	-0.5134	0	-0.636932	1	-0.652463	1	-0.449001	0	0.129972	0	0.0839421	0	0.300825	0
CNAG_00815	5858.61	1	4144.44	1	6368.77	1	3853.71	1	1	9664.99	1	10353.5	10980.9	1	4414.13	1	5386.35	1	4579.09	1	2909.3	1	1860.71	1	-0.49938	0	-0.724767	1	0.099277	0	-1.3148	1	-1.02762	1	-0.654392	1	-1.29921	1	0.854607	0	-0.578845	0	-0.0538845	0	0.784699	0
CNAG_00816	536.171	0	619.667	0	598.987	0	618.926	0	0	358.603	0	380.372	414.683	0	725.844	0	634.213	0	679.377	0	636.028	0	669.665	0	0.208801	0	0.0472425	0	0.0850208	0	0.807651	0	0.612958	0	-0.0951207	0	-0.0207726	0	-0.00748062	0	0.211362	0	-0.373238	0	0.526416	0
CNAG_00817	788.253	0	907.572	0	874.384	0	968.605	0	0	661.777	0	634.082	825.653	0	1030.1	0	953.339	0	923.797	0	1028.78	0	1032.23	0	0.203354	0	0.147641	0	-0.0616757	0	0.319183	0	0.207455	0	0.155285	0	0.160111	0	-0.198195	0	-0.0816728	0	-0.087746	0	-0.503862	0
CNAG_00818	793.911	0	910.599	0	719.211	0	1172.77	0	0	769.101	0	924.688	644.659	0	786.758	0	1823	0	711.939	0	673.098	0	758.711	0	0.197838	0	0.705431	0	0.265793	0	0.287384	0	1.49971	0	-0.0809371	0	0.0917964	0	0.0407717	0	-0.21098	0	0.431628	0	-0.046999	0
CNAG_00819	549.077	0	667.408	0	557.198	0	705.651	0	0	366.283	0	396.769	449.333	0	724.457	0	626.119	0	603.488	0	628.921	0	658.139	0	0.28156	0	0.340765	0	0.11534	0	0.689117	0	0.478653	0	0.0595536	0	0.125067	0	0.406442	0	-0.311272	0	-0.442329	0	0.161161	0
CNAG_00820	949.804	0	969.063	0	918.34	0	1900.05	0	0	700.499	0	748.575	846.531	0	869.701	0	1765.73	0	1107.71	0	1057.16	0	921.931	0	0.0289604	0	1.04894	0	0.0957628	0	0.0389563	0	1.06063	0	-0.0673789	0	-0.264848	0	-0.462454	0	0.0118556	0	0.00597829	0	-0.441672	0
CNAG_00821	665.181	0	768.398	0	598.05	0	825.954	0	0	448.265	0	435.825	537.58	0	828.839	0	802.282	0	705.77	0	758.654	0	864.703	0	0.208105	0	0.465795	0	-0.0406028	0	0.624613	0	0.577631	0	0.104245	0	0.293007	0	0.161629	0	-0.573624	0	-0.659324	0	0.110926	0
CNAG_00822	693.229	0	684.004	0	681.22	0	965.674	0	0	522.228	0	474.418	552.402	0	645.409	0	820.455	0	818.189	0	727.495	0	890.726	0	-0.0193253	0	0.503415	0	-0.138522	0	0.224494	0	0.570704	0	-0.169497	0	0.122547	0	-0.0597606	0	-0.102496	0	-0.192457	0	-0.776134	0
CNAG_00823	521.351	0	564.43	0	524.964	0	554.485	0	0	401.267	0	349.319	404.541	0	695.251	0	598.718	0	589.033	0	584.324	0	641.505	0	0.114539	0	0.0789314	0	-0.200014	0	0.781249	0	0.565591	0	-0.0115794	0	0.123111	0	-0.0787872	0	-0.0447094	0	-0.444725	0	0.294559	0
CNAG_00824	665.688	0	703.243	0	610.926	0	642.44	0	0	478.428	0	431.578	423.09	0	600.051	0	752.349	0	684.356	0	619.217	0	770.121	0	0.0791754	0	0.0725645	0	-0.148681	0	0.50412	0	0.830437	0	-0.144301	0	0.170339	0	-0.160044	0	0.172768	0	0.186141	0	-0.0348486	0
CNAG_00825	682.198	0	763.582	0	716.273	0	827.582	0	0	481.523	0	488.394	544.254	0	516.109	0	796.144	0	778.227	0	668.47	0	773.844	0	0.162593	0	0.208392	0	0.0204408	0	-0.0766045	0	0.548749	0	-0.21933	0	-0.00814895	0	-0.398293	0	-0.101619	0	-0.222388	0	0.0382745	0
CNAG_00826	553.952	0	608.192	0	544.188	0	779.533	0	0	506.506	0	370.686	611.981	0	701.299	0	650.317	0	630.195	0	635.802	0	814.215	0	0.134765	0	0.518504	0	-0.450383	0	0.196544	0	0.0876575	0	0.012778	0	0.369611	0	-0.394055	0	0.0538072	0	1.05264	0	0.26326	0
CNAG_00827	1261.15	0	1027.22	0	975.743	0	2108	0	0	1021.78	0	756.186	1220.57	0	1333.42	0	1619.89	0	1009.4	0	1085.94	0	1526.28	1	-0.295996	0	1.1113	0	-0.434275	0	0.127578	0	0.408344	0	0.105447	0	0.596531	1	-0.0482638	0	-1.60486	0	-0.608291	0	0.892162	0
CNAG_00828	757.476	0	832.346	0	748.889	0	1003.09	0	0	733.926	0	684.229	776.103	0	726.137	0	1067.28	0	810.035	0	715.411	0	915.258	0	0.135983	0	0.42163	0	-0.101155	0	-0.0960074	0	0.459619	0	-0.179212	0	0.176194	0	0.134825	0	0.12335	0	0.678365	0	0.829454	0
CNAG_00829	935.842	0	1017.45	0	810.43	0	1294.02	0	0	2588.84	1	3128.61	2900.59	0	1241.42	0	2596.74	0	892.083	0	777.032	0	839.789	0	0.120616	0	0.675099	0	0.273212	0	-1.22435	0	-0.159642	0	-0.199205	0	-0.0871522	0	-0.259249	0	-0.191637	0	-0.264839	0	0.193695	0
CNAG_00830	709.64	0	745.393	0	743.919	0	964.824	0	0	843.325	0	892.163	975.196	0	975.264	0	1084.54	0	814.682	0	818.415	0	855.303	0	0.0709142	0	0.37512	0	0.0812193	0	0.000101129	0	0.153313	0	0.00659489	0	0.0701985	0	-0.0590626	0	0.0665422	0	0.528489	0	0.240464	0
CNAG_00831	768.006	0	822.329	0	780.048	0	1039.57	0	0	641.928	0	552.897	687.872	0	681.62	0	921.696	0	736.338	0	719.116	0	867.762	0	0.0985995	0	0.414347	0	-0.215402	0	-0.0131735	0	0.42215	0	-0.0341444	0	0.23693	0	-0.0409089	0	0.114798	0	0.2428	0	-0.0976202	0
CNAG_00832	788.199	0	787.219	0	827.519	0	1383.95	0	0	532.293	0	555.294	700.989	0	807.18	0	1284.46	0	885.503	0	829.865	0	891.629	0	-0.0017953	0	0.741927	0	0.0610302	0	0.203498	0	0.873697	0	-0.0936206	0	0.00994657	0	-0.867007	0	0.147249	0	0.587979	0	-0.286342	0
CNAG_00833	248.162	0	279.585	0	224.925	0	329.255	0	0	172.805	0	219.224	185.25	0	246.012	0	279.149	0	256.544	0	218.532	0	260.413	0	0.172001	0	0.54976	0	0.343258	0	0.409251	0	0.591559	0	-0.231361	0	0.0215943	0	0.357979	0	0.406955	0	0.912425	0	0.437748	0
CNAG_00834	1970.01	1	1646.36	1	1541.45	0	3596.27	1	0	1908.63	0	1709.47	2303.91	0	793.318	0	2512.94	0	1363.03	0	1136.88	0	965.95	0	-0.25892	0	1.22221	1	-0.158986	0	-1.53811	0	0.12529	0	-0.261741	0	-0.496797	0	0.223441	0	0.0310256	0	0.356576	0	0.940009	0
CNAG_00835	3380.95	1	2563.27	1	2282.69	0	2229.77	0	0	2297.67	0	1122.97	1711.63	0	1170.96	0	1168.71	0	2180.85	1	2213.17	1	1344.72	1	-0.399443	0	-0.0338437	0	-1.03285	0	-0.547678	0	-0.550449	0	0.021222	0	-0.697587	1	-0.15883	0	-0.124204	0	-0.0972069	0	0.225259	0
CNAG_00836	468.514	0	483.814	0	427.471	0	470.978	0	0	420.028	0	394.22	396.664	0	569.626	0	562.019	0	497.395	0	479.534	0	533.54	0	0.0463619	0	0.139831	0	-0.0914831	0	0.5221	0	0.502703	0	-0.0527601	0	0.101205	0	-0.290931	0	0.0455864	0	-0.0346333	0	-0.788013	0
CNAG_00837	677.392	0	706.121	0	747.743	0	832.136	0	0	917.29	0	954.697	973.859	0	802.558	0	1008.83	0	814.635	0	724.164	0	777.986	0	0.0599252	0	0.154276	0	0.0576652	0	-0.279108	0	0.0509042	0	-0.169839	0	-0.0664109	0	-0.0910147	0	-0.176874	0	0.389698	0	-0.431505	0
CNAG_00838	359.585	0	469.42	0	477.016	0	477.387	0	0	300.052	0	304.39	319.654	0	466.501	0	478.041	0	533.676	0	489.123	0	608.403	0	0.384548	0	0.00112379	0	0.0207061	0	0.545371	0	0.580626	0	-0.125765	0	0.189064	0	0.0402155	0	0.0175739	0	0.339077	0	0.53352	0
CNAG_00839	520.584	0	605.559	0	650.188	0	697.575	0	0	402.091	0	443.325	494.702	0	656.379	0	693.611	0	676.962	0	667.725	0	765.12	0	0.218137	0	0.101492	0	0.140842	0	0.40797	0	0.487568	0	-0.01982	0	0.176612	0	0.898711	0	0.621611	0	0.497833	0	1.48568	1
CNAG_00840	600.731	0	743.216	0	680.794	0	781.963	0	0	542.964	0	570.514	623.292	0	789.336	0	725.3	0	787.336	0	780.424	0	770.141	0	0.307063	0	0.199882	0	0.0714046	0	0.340732	0	0.218671	0	-0.0127202	0	-0.0318575	0	-0.396492	0	1.03016	0	0.0135758	0	0.138701	0
CNAG_00841	338.366	0	366.754	0	357.417	0	375.543	0	0	240.287	0	252.922	280.197	0	429.255	0	397.29	0	385.519	0	426.872	0	477.891	0	0.116227	0	0.0713702	0	0.0739337	0	0.615394	0	0.50375	0	0.147003	0	0.30988	0	-0.258092	0	0.247955	0	0.0733648	0	-0.610981	0
CNAG_00843	600.808	0	763.518	0	693.671	0	692.097	0	0	387.985	0	475.743	498.307	0	686.898	0	711.748	0	734.012	0	719.907	0	817.656	0	0.345758	0	-0.00327838	0	0.294183	0	0.463061	0	0.514333	0	-0.027994	0	0.15569	0	0.462043	0	0.936806	0	0.666944	0	0.942658	0
CNAG_00844	1556.71	0	1309.88	1	1390.84	0	1326.03	0	0	2047.3	0	2065.15	2742.09	0	1714.96	0	1405.71	0	1345.21	0	1223.12	0	1202.06	0	-0.249075	0	-0.0688443	0	0.0125188	0	-0.677096	0	-0.96397	0	-0.137264	0	-0.16233	0	-0.956259	0	-0.577595	0	-0.971673	0	-1.95965	0
CNAG_00845	677.508	0	784.685	0	608.315	0	717.7	0	0	586.555	0	631.66	456.355	0	733.594	0	803.795	0	662.013	0	545.412	0	699.461	0	0.211876	0	0.238562	0	0.106883	0	0.684825	0	0.816672	0	-0.279513	0	0.0793827	0	-0.500927	0	-0.177022	0	-0.429808	0	-1.1066	1
CNAG_00846	239.876	0	256.894	0	262.703	0	297.729	0	0	201.513	0	195.032	202.689	0	324.07	0	316.704	0	326.566	0	303.351	0	285.945	0	0.0988801	0	0.180567	0	-0.0471639	0	0.677035	0	0.643867	0	-0.106387	0	-0.19164	0	-0.174028	0	-0.111179	0	-0.383828	0	-0.703496	0
CNAG_00847	724.484	0	729.837	0	802.023	0	882.35	0	0	869.142	0	1090.14	894.826	0	724.83	0	1038.58	0	863.622	0	872.632	0	940.097	0	0.010621	0	0.137709	0	0.326847	0	-0.303966	0	0.214936	0	0.0149735	0	0.122409	0	0.0137722	0	-0.24901	0	-0.0651416	0	-0.268137	0
CNAG_00848	815.668	0	877.029	0	892.749	0	1012.88	0	0	683.926	0	653.062	916.953	0	903.451	0	1033.07	0	888.212	0	839.239	0	882.907	0	0.104642	0	0.182136	0	-0.066619	0	-0.0214016	0	0.172024	0	-0.0818225	0	-0.00864273	0	0.450873	0	0.910251	0	-0.787883	0	1.48402	0
CNAG_00849	2041.96	1	2144.62	1	1912.82	0	1288.74	0	0	1402.44	0	2006.75	2284.72	0	1320.64	0	1064.04	0	1773.4	1	1709.57	1	2399.24	1	0.0707639	0	-0.569745	0	0.516922	0	-0.790787	0	-1.10246	0	-0.052882	0	0.436061	0	0.141405	0	1.03035	0	0.312784	0	0.622628	0
CNAG_00850	898.91	0	1085.97	0	601.33	0	731.824	0	0	697.224	0	666.501	631.417	0	996.951	0	562.076	0	715.466	0	1029.43	0	1510.81	1	0.27273	0	0.283338	0	-0.0650142	0	0.65893	0	-0.167827	0	0.524886	0	1.07836	1	0.0458543	0	0.611789	0	-0.495464	0	1.33123	0
CNAG_00851	467.979	0	507.437	0	480.071	0	627.498	0	0	343.913	0	274.461	394.204	0	555.167	0	584.552	0	530.311	0	610.522	0	828.069	0	0.116785	0	0.386363	0	-0.32544	0	0.493979	0	0.568389	0	0.203205	0	0.642913	0	0.629595	0	-0.340919	0	-0.640976	0	0.584628	0
CNAG_00852	811.278	0	968.383	0	690.733	0	962.871	0	0	680.107	0	654.578	631.729	0	719.203	0	799.275	0	829.867	0	903.43	0	892.237	0	0.255381	0	0.479215	0	-0.0551968	0	0.187094	0	0.339388	0	0.122533	0	0.104547	0	-0.357534	0	-0.222704	0	-0.0948149	0	-0.427381	0
CNAG_00853	761.684	0	815.127	0	832.155	0	1170.49	0	0	569.592	0	529.1	602.736	0	732.937	0	905.526	0	890	0	894.025	0	1085.98	0	0.0978328	0	0.492184	0	-0.106388	0	0.282162	0	0.587231	0	0.00650978	0	0.287115	0	-0.192873	0	0.213254	0	-0.418293	0	-0.556409	0
CNAG_00854	372.925	0	456.831	0	527.21	0	600.93	0	0	275.972	0	242.265	475.918	0	626.881	0	541.142	0	590.008	0	700.262	0	793.758	0	0.292775	0	0.18882	0	-0.187938	0	0.397479	0	0.185296	0	0.247159	0	0.427963	0	0.598388	0	0.0940266	0	0.789127	0	0.180716	0
CNAG_00855	644.071	0	751.227	0	839.427	0	1254.7	0	0	576.82	0	514.216	944.659	0	957.169	0	1426.89	0	990.955	0	1034.23	0	1014.01	0	0.22203	0	0.579865	0	-0.165747	0	0.0189806	0	0.595005	0	0.0616633	0	0.0331865	0	-0.240164	0	-0.0280599	0	0.0658831	0	-0.215863	0
CNAG_00858	779.176	0	753.217	0	808.182	0	1203	0	0	627.459	0	580.368	788.7	0	708.176	0	1205.63	0	793.522	0	786.683	0	883.486	0	-0.0488837	0	0.573887	0	-0.112553	0	-0.155368	0	0.612238	0	-0.012487	0	0.154938	0	0.206642	0	0.478993	0	0.772437	0	0.343586	0
CNAG_00859	911.627	0	975.997	0	826.749	0	1205.61	0	0	1056.98	0	881.6	1086.14	0	587.062	0	1398.83	0	872.536	0	786.03	0	936.631	0	0.0984333	0	0.544244	0	-0.261754	0	-0.887621	0	0.365016	0	-0.150631	0	0.102265	0	0.0447714	0	0.0391726	0	0.814157	0	0.398212	0
CNAG_00860	743.825	0	734.99	0	765.577	0	1064.69	0	0	656.627	0	607.922	651.492	0	728.071	0	1168.87	0	745.922	0	729.112	0	923.153	0	-0.0172402	0	0.475818	0	-0.111187	0	0.160333	0	0.843298	0	-0.0328852	0	0.307544	0	0.206657	0	0.489444	0	0.722718	0	0.34696	0
CNAG_00861	1512.63	0	1939.58	1	2117.01	0	2679.78	1	1	3410.06	1	3879.73	5865.61	1	3643.16	1	3542.76	0	2118.47	1	2711.27	1	2749.98	1	0.358682	0	0.340081	0	0.18616	0	-0.687088	1	-0.727407	1	0.355942	0	0.376396	0	0.467753	0	-0.32817	0	0.541924	0	0.392616	0
CNAG_00862	58.9	0	65.0899	0	87.072	0	133.218	0	0	113.021	0	123.763	275.085	0	174.825	0	120.061	0	86.9478	0	114.48	0	108.319	0	0.144167	0	0.613508	0	0.130996	0	-0.65397	0	-1.19611	0	0.396879	0	0.317064	0	0.98218	0	0.102962	0	0.408113	0	0.976042	0
CNAG_00863	1129.07	0	1039.51	0	1022.96	0	1260.13	0	0	1442.82	0	1425.5	1876.67	0	1274.38	0	1087.25	0	999.445	0	1056.07	0	1185.98	0	-0.119226	0	0.300826	0	-0.0174176	0	-0.558377	0	-0.787489	0	0.0795052	0	0.246881	0	0.705115	0	0.431341	0	0.724707	0	0.608769	0
CNAG_00864	639.836	0	698.946	0	766.053	0	931.64	0	0	700.12	0	580.57	1076.46	0	662.887	0	982.801	0	714.153	0	734.732	0	730.175	0	0.127479	0	0.282328	0	-0.270132	0	-0.699455	0	-0.131319	0	0.0409863	0	0.0320107	0	1.01841	0	-0.998358	0	1.42037	0	1.81822	0
CNAG_00865	283.45	0	313.146	0	301.775	0	327.412	0	0	463.918	0	468.424	491.064	0	298.862	0	482.632	0	247.269	0	254.249	0	312.909	0	0.143739	0	0.117631	0	0.0139435	0	-0.716432	0	-0.0249861	0	0.0401596	0	0.339662	0	-2.74265	0	2.50806	0	-2.09747	0	-4.20423	0
CNAG_00866	2216.05	1	1531.63	1	1556.23	0	3408.73	1	1	4704.16	1	4179.72	5450.59	1	1167.96	0	5416.65	1	1212.51	0	969.662	0	1003.57	0	-0.53292	0	1.13118	1	-0.170532	0	-2.22243	1	-0.00901151	0	-0.322443	0	-0.272857	0	-0.189999	0	0.505589	0	-0.161357	0	0.350786	0
CNAG_00867	694.268	0	685.147	0	715.598	0	645.938	0	0	628.549	0	608.44	698.174	0	769.774	0	729.283	0	696.118	0	720.939	0	787.943	0	-0.0190799	0	-0.147752	0	-0.046909	0	0.140848	0	0.0628921	0	0.0505452	0	0.178759	0	0.856966	0	5.09978	0	0.386031	0	0.829608	0
CNAG_00868	613.64	0	627.946	0	727.061	0	642.136	0	0	440.402	0	441.872	567.901	0	860.378	0	731.064	0	695.606	0	770.206	0	1062.12	0	0.0332475	0	-0.179197	0	0.00480753	0	0.599333	0	0.364359	0	0.146975	0	0.610598	0	NA	0	NA	0	NA	0	NA	0
CNAG_00869	1153.14	0	993.385	0	1023.01	0	1141.47	0	0	1934.46	0	1583.2	2581.1	0	2794.83	0	964.69	0	821.147	0	1057.68	0	2237.7	1	-0.215146	0	0.158068	0	-0.289092	0	0.114776	0	-1.41985	0	0.365195	0	1.4463	1	0.292832	0	0.458884	0	0.619862	0	-0.477775	0
CNAG_00870	685.024	0	724.628	0	620.225	0	523.216	0	0	569.937	0	493.603	520.998	0	709.487	0	609.278	0	618.487	0	559.247	0	684.882	0	0.0810853	0	-0.245385	0	-0.207451	0	0.4455	0	0.225825	0	-0.145259	0	0.147111	0	-0.146493	0	0.591774	0	-0.187572	0	0.540546	0
CNAG_00871	901.11	0	713.035	0	928.034	0	985.466	0	0	1025.55	0	661.297	1012.58	0	675.857	0	894.448	0	999.021	0	825.758	0	933.065	0	-0.337731	0	0.086628	0	-0.633026	0	-0.583247	0	-0.178967	0	-0.274796	0	-0.0985369	0	-0.296113	0	0.470107	0	1.08454	0	-0.0868425	0
CNAG_00872	123.582	0	127.616	0	180.183	0	201.826	0	0	99.3737	0	95.9064	118.707	0	95.5825	0	200.754	0	138.397	0	154.564	0	194.437	0	0.0463443	0	0.163646	0	-0.0512378	0	-0.312588	0	0.75802	0	0.159393	0	0.490492	0	0.0653772	0	0.121197	0	0.118835	0	-0.158377	0
CNAG_00873	969.239	0	1025.82	0	1062.49	0	1409.76	0	0	1195.09	0	1015.55	1586.95	0	852.43	0	1433.74	0	929.495	0	970.943	0	923.673	0	0.0818587	0	0.408008	0	-0.234861	0	-0.896605	0	-0.14648	0	0.0629387	0	-0.0090647	0	-0.216878	0	-0.0569753	0	0.611181	0	-0.3782	0
CNAG_00874	706.121	0	753.421	0	575.996	0	1004.28	0	0	618.722	0	605.391	703.619	0	539.452	0	958.72	0	568.483	0	599.328	0	560.964	0	0.0935419	0	0.802025	0	-0.031425	0	-0.383299	0	0.446316	0	0.0762275	0	-0.01921	0	0.820753	0	-0.120703	0	0.42885	0	-0.0823261	0
CNAG_00875	554.807	0	592.782	0	610.148	0	674.002	0	0	360.5	0	402.77	456.952	0	642.56	0	640.971	0	621.958	0	600.811	0	828.643	0	0.095514	0	0.143594	0	0.159958	0	0.49179	0	0.488219	0	-0.0499051	0	0.413934	0	0.111451	0	0.158241	0	-0.172084	0	0.28901	0
CNAG_00876	614.528	0	761.017	0	739.342	0	909.544	0	0	492.193	0	501.138	596.691	0	769.76	0	841.133	0	780.964	0	744.181	0	873.406	0	0.308449	0	0.298902	0	0.0259832	0	0.367425	0	0.495349	0	-0.0696019	0	0.161397	0	-0.241075	0	0.134272	0	0.287406	0	0.408723	0
CNAG_00877	700.04	0	797.088	0	747.319	0	982.015	0	0	558.181	0	540.258	589.968	0	718.563	0	829.075	0	736.219	0	794.167	0	843.319	0	0.187303	0	0.39402	0	-0.047084	0	0.284478	0	0.490867	0	0.109306	0	0.195943	0	-0.075917	0	0.11886	0	-0.0189004	0	-0.450992	0
CNAG_00878	677.304	0	712.32	0	675.091	0	710.616	0	0	450.206	0	398.577	553.299	0	725.876	0	708.652	0	687.817	0	741.865	0	880.422	0	0.0727222	0	0.073989	0	-0.175725	0	0.391664	0	0.357018	0	0.109131	0	0.35617	0	0.132811	0	0.0412626	0	-0.273584	0	0.217464	0
CNAG_00879	1495.95	0	1268.41	0	1679.49	0	2329.66	0	0	1667.41	0	1360.26	2179.81	0	1522.15	0	1509.07	0	1208.87	0	1435.08	0	1632.69	1	-0.238042	0	0.47209	0	-0.293734	0	-0.51809	0	-0.530544	0	0.247474	0	0.433594	0	0.271015	0	-0.236672	0	0.444644	0	0.897315	0
CNAG_00883	1120.51	0	1207.02	0	1770	0	2575.06	1	0	1309.87	0	1238.27	1903.53	0	1200.8	0	2293.5	0	1194.34	0	1543.38	0	1173.6	0	0.107295	0	0.540861	0	-0.0811033	0	-0.66468	0	0.268873	0	0.369877	0	-0.0252729	0	0.306109	0	0.814353	0	0.445938	0	0.440762	0
CNAG_00884	265.515	0	333.968	0	425.797	0	661.302	0	0	244.377	0	290.91	424.397	0	445.98	0	592.835	0	398.349	0	429.365	0	375.092	0	0.330915	0	0.635144	0	0.251464	0	0.0715629	0	0.482214	0	0.10817	0	-0.0867893	0	0.271677	0	-0.0568551	0	-0.13678	0	0.178846	0
CNAG_00885	1058.68	0	949.614	0	1330.62	0	2326.06	0	0	869.178	0	740.893	1382.13	0	898.332	0	2056.84	0	1475.6	0	1564.88	0	1221.33	0	-0.156859	0	0.805792	0	-0.230386	0	-0.621572	0	0.573534	0	0.0847512	0	-0.272849	0	0.183775	0	0.997932	0	-0.547505	0	-0.298039	0
CNAG_00886	2.08985	0	2.5864	0	2.97335	0	3.48633	0	0	1.4875	0	1.56358	1.97889	0	2.30032	0	3.30815	0	2.2271	0	2.4576	0	2.16079	0	0.307548	0	0.229619	0	0.0719603	0	0.217144	0	0.741334	0	0.142086	0	-0.0436049	0	0.04313	0	-0.429872	0	0.335279	0	-0.360151	0
CNAG_00887	627.902	0	664.26	0	772.421	0	1358.04	0	0	416.943	0	508.059	564.865	0	879.482	0	1238.1	0	870.485	0	874.565	0	954.517	0	0.0812091	0	0.814069	0	0.285147	0	0.638748	0	1.13215	0	0.00674674	0	0.132952	0	0.880682	0	-1.17775	0	-0.0790098	0	0.838853	0
CNAG_00888	879.024	0	918.137	0	1055.45	0	1563.86	0	0	742.955	0	709.098	1176.13	0	778.808	0	1946.16	0	1133.37	0	1178.55	0	1056.58	0	0.0628066	0	0.567254	0	-0.0672892	0	-0.594707	0	0.726584	0	0.0563867	0	-0.101228	0	0.204819	0	0.0202883	0	-0.247824	0	0.50091	0
CNAG_00889	604.03	0	702.621	0	656.212	0	717.02	0	0	426.48	0	398.468	422.124	0	632.839	0	707.122	0	686.168	0	685.118	0	822.763	0	0.218126	0	0.127852	0	-0.0980146	0	0.584173	0	0.744293	0	-0.00220941	0	0.261915	0	0.715393	0	-0.755051	0	2.03743	0	1.8979	0
CNAG_00890	524.242	0	580.024	0	563.127	0	560.025	0	0	370.299	0	356.93	392.624	0	574.943	0	550.019	0	572.6	0	508.607	0	694.663	0	0.14588	0	-0.00796974	0	-0.0530522	0	0.550273	0	0.486335	0	-0.170975	0	0.278786	0	-0.335822	0	0.601947	0	-0.0951886	0	-0.577861	0
CNAG_00891	685.25	0	745.211	0	593.627	0	771.849	0	0	501.202	0	529.676	612.044	0	670.341	0	832.289	0	689.008	0	651.992	0	755.66	0	0.121018	0	0.378763	0	0.0797167	0	0.131261	0	0.443451	0	-0.0796667	0	0.133217	0	0.251373	0	-0.434511	0	0.302454	0	-0.386248	0
CNAG_00892	627.454	0	636.919	0	662.04	0	812.827	0	0	487.823	0	475.707	520.075	0	734.96	0	821.552	0	678.404	0	670.275	0	788.181	0	0.0216005	0	0.296029	0	-0.0362835	0	0.498945	0	0.659632	0	-0.0173905	0	0.216382	0	0.31575	0	-0.110818	0	-0.182341	0	0.510833	0
CNAG_00893	910.717	0	960.562	0	1108.95	0	1943.15	0	0	695.633	0	655.474	1258.05	0	996.214	0	2020.33	0	1367.64	0	1587.4	0	1177.8	0	0.0768763	0	0.8092	0	-0.0857889	0	-0.336667	0	0.683394	0	0.214978	0	-0.215588	0	-0.203636	0	0.21994	0	-0.234456	0	0.0186204	0
CNAG_00894	556.493	0	571.415	0	523.674	0	743.896	0	0	390.212	0	399.756	470.858	0	537.624	0	607.88	0	552.467	0	645.074	0	689.242	0	0.0381761	0	0.506432	0	0.0348607	0	0.191305	0	0.368494	0	0.223576	0	0.319122	0	-0.00350176	0	-0.343335	0	-0.562808	0	0.153305	0
CNAG_00895	2559.62	1	1307.6	0	2029.76	0	15920.9	1	1	2978.85	1	2601.12	3491	0	1171.49	0	23800.9	1	1548.36	0	1119.95	0	951.663	0	-0.969012	1	2.97154	1	-0.195624	0	-1.57529	0	2.7693	1	-0.467307	0	-0.70222	0	0.255615	0	0.284067	0	1.44209	1	0.433036	0
CNAG_00896	1402.26	0	1010.23	0	1476.3	0	1815.25	0	0	1972.24	0	1292.2	2192.53	0	1707.86	0	1945.85	0	1199.18	0	971.939	0	1341.95	1	-0.473072	0	0.298179	0	-0.610005	0	-0.36041	0	-0.172199	0	-0.303112	0	0.162278	0	0.472328	0	-0.233116	0	0.72884	0	0.539232	0
CNAG_00897	2817.46	1	1757.02	1	4372.35	1	8049.48	1	1	5242.35	1	4469.81	9679.86	1	3273.73	1	8298.68	1	3219.53	1	2364.09	1	1770.55	1	-0.681268	1	0.880487	1	-0.23	0	-1.56405	1	-0.222105	0	-0.445567	0	-0.862652	1	0.557226	0	1.17903	1	1.77025	1	0.891514	0
CNAG_00898	682.256	0	759.572	0	795.532	0	1195.1	0	0	684.361	0	666.474	815.321	0	721.043	0	1143.07	0	865.661	0	762.669	0	856.638	0	0.154874	0	0.587139	0	-0.0382088	0	-0.177283	0	0.487471	0	-0.182744	0	-0.0151152	0	1.98841	0	0.856173	0	1.72168	0	2.23368	0
CNAG_00899	738.986	0	834.292	0	627.584	0	734.084	0	0	509.628	0	474.117	490.567	0	707.697	0	813.541	0	697.912	0	689.515	0	901.523	0	0.175005	0	0.226137	0	-0.104201	0	0.52868	0	0.729764	0	-0.0174641	0	0.369319	0	-0.14539	0	0.55455	0	0.132609	0	-0.793826	0
CNAG_00900	620.936	0	708.544	0	648.612	0	704.855	0	0	508.317	0	504.643	552.974	0	886.101	0	655.379	0	671.799	0	757.903	0	945.749	0	0.190413	0	0.119971	0	-0.0104653	0	0.680258	0	0.245117	0	0.173985	0	0.493428	0	0.308165	0	0.272949	0	0.613959	0	0.693834	0
CNAG_00901	543.768	0	668.709	0	684.962	0	685.881	0	0	416.933	0	439.43	464.276	0	729.925	0	680.873	0	708.061	0	687.14	0	770.897	0	0.298387	0	0.00193469	0	0.075817	0	0.652763	0	0.552403	0	-0.0432685	0	0.122666	0	0.177885	0	0.319041	0	0.13157	0	0.401263	0
CNAG_00902	2406.89	1	1415.64	1	2818.34	1	1039.03	0	1	3372.54	1	3169.79	4178.49	1	1427.51	0	954.494	0	2135.99	1	1560.74	0	1159.86	0	-0.765721	1	-1.4396	1	-0.0894507	0	-1.54948	1	-2.13017	1	-0.452676	0	-0.880949	1	-0.110159	0	-0.343324	0	-0.425969	0	0.221863	0
CNAG_00903	4168.52	1	2324.11	1	6404.4	1	3766.9	1	1	8728.15	1	8224.58	12287.7	1	1731.42	0	3508.86	0	3642.51	1	2359.33	1	1574.93	1	-0.842856	1	-0.765685	1	-0.085734	0	-2.82719	1	-1.80815	1	-0.626559	1	-1.20964	1	-0.253344	0	0.326402	0	0.764846	0	-0.484554	0
CNAG_00904	6106.75	1	3083.33	1	10840.8	1	12408.3	1	1	10627.4	1	9879.68	20853.9	1	4901.59	1	12390.3	1	5515.05	1	3625.95	1	2245.03	1	-0.985914	1	0.19483	0	-0.105248	0	-2.08899	1	-0.751104	1	-0.605015	1	-1.29664	1	-0.0215441	0	0.713906	0	2.07517	1	-0.741866	0
CNAG_00905	2034.08	1	1444.45	1	1798.02	0	1891.68	0	0	1959.31	0	2041.77	2949.45	0	1063.95	0	1148.77	0	1299.88	0	1001.94	0	1170.23	0	-0.49386	0	0.0732602	0	0.0594748	0	-1.47101	0	-1.36035	0	-0.37558	0	-0.151589	0	-0.405705	0	-0.625853	0	-0.486508	0	-0.834051	0
CNAG_00906	723.192	0	736.352	0	891.461	0	948.235	0	0	727.96	0	654.17	998.533	0	692.89	0	863.597	0	883.521	0	795.924	0	988.833	0	0.026018	0	0.0890735	0	-0.154194	0	-0.527182	0	-0.209452	0	-0.150633	0	0.162463	0	1.26163	1	-0.126369	0	0.410936	0	-0.102941	0
CNAG_00907	476.51	0	536.34	0	604.936	0	549.35	0	0	371.032	0	328.9	405.016	0	629.93	0	583.243	0	588.585	0	591.714	0	660.479	0	0.170644	0	-0.139058	0	-0.173891	0	0.637212	0	0.526118	0	0.00764878	0	0.166262	0	0.18726	0	0.315483	0	0.487587	0	0.733618	0
CNAG_00908	669.158	0	817.182	0	682.716	0	646.394	0	0	494.19	0	490.083	416.339	0	542.736	0	676.436	0	645.515	0	660.514	0	740.019	0	0.288309	0	-0.0788715	0	-0.0120393	0	0.382494	0	0.700196	0	0.0331393	0	0.197112	0	0.105995	0	-0.416787	0	-1.53643	0	0.0130791	0
CNAG_00909	2844.47	1	1794.46	1	2974.38	1	5647.48	1	1	5170.9	1	5125.74	5783.1	1	1887.18	0	5786.28	1	2296.21	1	1359.89	0	1278.83	1	-0.664608	1	0.925018	1	-0.0126571	0	-1.61561	1	0.000792381	0	-0.75576	1	-0.844434	1	0.339222	0	0.538612	0	0.813661	0	-0.0962465	0
CNAG_00911	992.462	0	945.94	0	1032.55	0	1303.14	0	0	1143.82	0	1053.71	1275.51	0	787.88	0	1090.53	0	996.6	0	882.817	0	996.14	0	-0.0692628	0	0.335772	0	-0.11838	0	-0.695028	0	-0.226046	0	-0.1749	0	-0.0006665	0	0.674496	0	-0.301655	0	-0.20337	0	1.96903	0
CNAG_00914	1175.72	0	1054.45	0	1000.42	0	1825.45	0	0	1072.27	0	841.198	1220.54	0	862.758	0	1404.1	0	894.887	0	985.693	0	936.731	0	-0.157047	0	0.867649	0	-0.350145	0	-0.500497	0	0.202117	0	0.139433	0	0.0659286	0	-0.0412722	0	-0.00914243	0	0.659166	0	-0.0322577	0
CNAG_00915	778.647	0	890.355	0	720.411	0	1002.64	0	0	649.006	0	558.064	634.721	0	908.639	0	987.662	0	757.767	0	883.862	0	1302.19	1	0.193411	0	0.476918	0	-0.217801	0	0.517584	0	0.637893	0	0.222066	0	0.781108	1	-0.432957	0	-0.276326	0	-0.173784	0	0.200386	0
CNAG_00916	587.674	0	694.35	0	725.698	0	835.982	0	0	415.433	0	397.02	574.775	0	894.761	0	808.739	0	772.177	0	817.507	0	1048.29	0	0.240646	0	0.204102	0	-0.0654034	0	0.638507	0	0.492677	0	0.082299	0	0.44104	0	0.171952	0	0.0839961	0	0.0965003	0	0.0883672	0
CNAG_00917	815.556	0	924.239	0	917.379	0	1526.56	0	0	719.492	0	734.639	931.366	0	735.656	0	1864.2	0	1030.55	0	975.157	0	987.771	0	0.180483	0	0.734698	0	0.0300566	0	-0.340317	0	1.00114	0	-0.0797016	0	-0.0611592	0	0.0736684	0	-0.0967283	0	0.289697	0	0.256099	0
CNAG_00919	931.211	0	919.629	0	828.742	0	1511.94	0	0	985.052	0	1056.04	896.639	0	970.984	0	1513.74	0	786.535	0	795.118	0	827.621	0	-0.0180572	0	0.867402	0	0.100396	0	0.114921	0	0.755514	0	0.0156581	0	0.0734605	0	0.494975	0	-0.0911701	0	-0.0500954	0	0.757484	0
CNAG_00920	628.891	0	661.509	0	692.609	0	740.125	0	0	419.211	0	465.737	453.793	0	573.011	0	684.718	0	669.879	0	595.197	0	819.768	0	0.0729498	0	0.0957276	0	0.151836	0	0.336528	0	0.593476	0	-0.170533	0	0.291316	0	-0.506836	0	-0.202091	0	-0.722603	0	0.299357	0
CNAG_00921	892.917	0	1016.8	0	1172.35	0	1920.92	0	0	1077.04	0	956.992	1422.14	0	819.269	0	2644.49	0	1212.18	0	1388.31	0	1188.62	0	0.187443	0	0.712394	0	-0.170491	0	-0.795652	0	0.89493	0	0.195726	0	-0.0283215	0	-0.338933	0	0.0996848	0	-0.338938	0	0.260488	0
CNAG_00922	310.483	0	401.763	0	342.486	0	389.683	0	0	242.796	0	223.136	290.897	0	469.673	0	345.965	0	355.918	0	372.03	0	388.639	0	0.371829	0	0.186256	0	-0.121824	0	0.691148	0	0.25012	0	0.0638726	0	0.126885	0	-0.0716039	0	0.121909	0	-0.0470578	0	-0.167702	0
CNAG_00923	1453.85	0	1288.28	0	1541.32	0	2805.76	1	1	3325.42	0	2221.48	3368.3	0	1268.72	0	7105.81	1	1255.18	0	998.421	0	1147.92	0	-0.17443	0	0.864226	1	-0.582016	0	-1.40864	0	1.07698	1	-0.330179	0	-0.128883	0	-0.496274	0	0.315131	0	-0.752122	0	0.194102	0
CNAG_00924	568.522	0	646.865	0	656.512	0	751.601	0	0	414.713	0	413.761	497.469	0	688.599	0	828.465	0	753.115	0	662.408	0	816.366	0	0.186248	0	0.195147	0	-0.00331809	0	0.469057	0	0.735832	0	-0.185149	0	0.116347	0	NA	0	NA	0	NA	0	NA	0
CNAG_00925	1127.67	0	990.758	0	1100.25	0	1936.47	0	0	2719.51	0	1818.18	2345.75	0	1011.67	0	5458.68	1	904.25	0	752.306	0	845.15	0	-0.186736	0	0.815604	0	-0.58085	0	-1.21332	0	1.2185	1	-0.265402	0	-0.0975139	0	0.133095	0	0.215392	0	-0.382831	0	-0.547262	0
CNAG_00926	612.561	0	666.207	0	657.425	0	697.939	0	0	463.603	0	479.232	525.744	0	788.56	0	788.696	0	648.076	0	703.019	0	885.144	0	0.121115	0	0.086275	0	0.0478347	0	0.58486	0	0.585109	0	0.117399	0	0.449748	0	-0.258602	0	-0.119214	0	0.375188	0	-0.369182	0
CNAG_00927	603.273	0	732.285	0	641.847	0	654.195	0	0	458.214	0	456.699	469.901	0	845.098	0	675.888	0	693.079	0	775.087	0	841.821	0	0.279594	0	0.0274909	0	-0.00477753	0	0.846761	0	0.524426	0	0.161339	0	0.280494	0	-0.182155	0	0.14835	0	-0.292612	0	-0.255237	0
CNAG_00928	458.514	0	600.144	0	577.112	0	619.089	0	0	383.749	0	377.322	395.151	0	802.325	0	602.941	0	666.092	0	601.3	0	636.537	0	0.388342	0	0.101296	0	-0.0243665	0	1.02178	0	0.609613	0	-0.147636	0	-0.0654758	0	-0.135372	0	0.133213	0	-0.191534	0	-0.186514	0
CNAG_00929	1548.14	0	2067.7	1	1103.8	0	3033.68	1	0	791.235	0	1221.27	1003.26	0	905.195	0	2711.93	0	1311.4	0	1178.32	0	1030.87	0	0.417495	0	1.45859	1	0.626207	0	-0.148398	0	1.43462	0	-0.154378	0	-0.347253	0	0.609723	0	0.518907	0	0.0404947	0	0.994181	0
CNAG_00930	754.969	0	763.83	0	830.976	0	988.143	0	0	671.325	0	576.653	791.081	0	688.812	0	657.313	0	743.967	0	807.873	0	801.359	0	0.016833	0	0.249913	0	-0.219307	0	-0.199716	0	-0.267245	0	0.118889	0	0.107209	0	0.286271	0	-0.358455	0	-0.000115355	0	-0.756733	0
CNAG_00931	794.347	0	1128.71	0	772.005	0	1224.1	0	0	471.978	0	752.553	493.186	0	742.601	0	1312.92	0	823.163	0	807.764	0	844.297	0	0.506839	0	0.66504	0	0.673072	0	0.590455	0	1.41257	0	-0.0272442	0	0.0365727	0	-0.0926839	0	-0.00433086	0	-0.337499	0	-0.119701	0
CNAG_00932	671.977	0	803.356	0	717.035	0	780.586	0	0	527.97	0	476.352	690.862	0	926.966	0	754.368	0	795.262	0	881.675	0	1124.47	0	0.257627	0	0.122514	0	-0.148429	0	0.42412	0	0.126872	0	0.148817	0	0.499737	0	-0.785381	0	-0.241546	0	-0.68956	0	0.55482	0
CNAG_00933	605.548	0	684.178	0	671.971	0	587.213	0	0	464.746	0	427.907	577.553	0	757.678	0	584.666	0	705.589	0	757.15	0	744.277	0	0.17613	0	-0.194515	0	-0.119146	0	0.391633	0	0.0176608	0	0.101753	0	0.0770131	0	-0.593127	0	0.192848	0	-0.195512	0	-0.0330505	0
CNAG_00934	215.142	0	192.043	0	303.755	0	400.149	0	0	186.199	0	189.563	367.942	0	228.897	0	400.034	0	333.799	0	320.059	0	369.893	0	-0.163856	0	0.397629	0	0.0258331	0	-0.684777	0	0.120647	0	-0.0606417	0	0.148129	0	0.603053	0	-0.469321	0	0.274396	0	0.226495	0
CNAG_00935	575.609	0	725.188	0	589.868	0	781.52	0	0	454.738	0	425.126	541.827	0	1049.71	0	728.851	0	641.822	0	819.129	0	1357.29	1	0.333266	0	0.405892	0	-0.0971468	0	0.954091	0	0.427791	0	0.351916	0	1.08048	1	0.158107	0	-0.237249	0	0.0841515	0	-0.15505	0
CNAG_00936	875.027	0	807.506	0	964.473	0	1706.01	0	0	986.188	0	905.899	1235.05	0	1072.1	0	1505.86	0	1089.79	0	1188.95	0	1177.19	0	-0.115855	0	0.822817	0	-0.122513	0	-0.204137	0	0.286014	0	0.125637	0	0.111285	0	-0.522425	0	-0.178376	0	-0.46383	0	-0.634585	0
CNAG_00937	738.604	0	777.151	0	704.508	0	779.718	0	0	586.091	0	493.417	571.723	0	1019.44	0	680.575	0	745.426	0	902.821	0	1182.84	0	0.0733942	0	0.146336	0	-0.248316	0	0.834383	0	0.251439	0	0.276376	0	0.666122	0	1.64255	0	0.590665	0	0.349629	0	1.77735	0
CNAG_00938	456.58	0	504.15	0	547.954	0	551.632	0	0	347.25	0	307.927	428.604	0	476.091	0	506.605	0	535.983	0	577.181	0	685.13	0	0.142987	0	0.00965006	0	-0.173387	0	0.151594	0	0.241218	0	0.106837	0	0.354191	0	0.751665	0	0.466277	0	0.369672	0	1.07681	1
CNAG_00939	748.227	0	751.476	0	656.094	0	673.936	0	0	545.508	0	489.205	431.871	0	642.994	0	646.804	0	670.293	0	649.679	0	809.669	0	0.0062514	0	0.038709	0	-0.157162	0	0.574204	0	0.582727	0	-0.0450653	0	0.272541	0	0.91038	0	2.42521	0	1.45796	0	0.235209	0
CNAG_00940	705.266	0	766.079	0	643.433	0	845.904	0	0	511.451	0	539.106	489.861	0	716.769	0	770.37	0	755.037	0	697.725	0	785.171	0	0.119326	0	0.394704	0	0.0759733	0	0.549136	0	0.653179	0	-0.113887	0	0.05646	0	0.148884	0	-0.147072	0	0.00698133	0	-0.346745	0
CNAG_00941	230.01	0	214.76	0	234.49	0	223.769	0	0	160.879	0	137.351	152.573	0	218.662	0	193.895	0	233.627	0	219.523	0	208.442	0	-0.0989688	0	-0.0675172	0	-0.228105	0	0.5192	0	0.345776	0	-0.0898368	0	-0.164559	0	-0.390791	0	-0.589367	0	0.148745	0	-0.319418	0
CNAG_00960	1743.18	0	2039.79	1	1429.5	0	1431.08	0	0	1653.44	0	1428.63	1630.4	0	945.803	0	841.325	0	1298.24	0	1245.24	0	1156.47	0	0.226699	0	0.00159469	0	-0.210837	0	-0.785618	0	-0.954494	0	-0.0601371	0	-0.166839	0	0.157384	0	-0.201393	0	-0.197411	0	0.387998	0
CNAG_00961	620.106	0	739.645	0	600.777	0	693.89	0	0	457.448	0	412.661	491.655	0	717.635	0	645.71	0	682.168	0	741.459	0	922.301	0	0.254318	0	0.207879	0	-0.148653	0	0.545604	0	0.39324	0	0.120238	0	0.435109	0	0.294463	0	-0.140296	0	-0.229606	0	1.1576	0
CNAG_00964	610.636	0	805.233	0	527.24	0	640.991	0	0	484.83	0	469.057	385.322	0	485.239	0	534.403	0	585.612	0	537.664	0	636.463	0	0.399095	0	0.281845	0	-0.0477155	0	0.332631	0	0.471864	0	-0.123241	0	0.12013	0	0.220995	0	0.0939678	0	0.47424	0	0.00451787	0
CNAG_00966	944.979	0	1092.01	0	889.623	0	1182.78	0	0	875.127	0	763.473	946.232	0	712.017	0	871.134	0	961.511	0	1184.33	0	934.956	0	0.208635	0	0.410911	0	-0.196914	0	-0.410283	0	-0.119298	0	0.300701	0	-0.0404053	0	-0.207141	0	-0.203353	0	-0.513521	0	-0.169438	0
CNAG_00967	560.795	0	677.665	0	707.416	0	829.736	0	0	451.644	0	412.149	501.98	0	790.718	0	703.096	0	747.015	0	740.175	0	776.578	0	0.273099	0	0.230093	0	-0.132018	0	0.655533	0	0.486092	0	-0.0132703	0	0.055995	0	-0.112401	0	-0.197269	0	-0.123647	0	-0.121208	0
CNAG_00968	638.004	0	753.474	0	663.563	0	760.785	0	0	500.063	0	444.961	498.241	0	703.601	0	706.977	0	720.557	0	708.394	0	732.072	0	0.239993	0	0.197256	0	-0.168432	0	0.497915	0	0.50482	0	-0.0245619	0	0.0228713	0	0.305116	0	0.25789	0	0.133048	0	0.430758	0
CNAG_00969	582.824	0	748.429	0	698.919	0	783.763	0	0	485.592	0	475.854	523.359	0	616.23	0	751.497	0	757.415	0	718.551	0	786.057	0	0.360804	0	0.165292	0	-0.0292259	0	0.235668	0	0.521967	0	-0.075994	0	0.0535493	0	-0.43647	0	0.223335	0	-0.603159	0	-0.21462	0
CNAG_00970	1286.65	0	1267.66	0	994.545	0	2286.92	0	0	725.089	0	861.752	796.178	0	703.683	0	1582.16	0	1028.29	0	950.333	0	899.652	0	-0.0214515	0	1.2013	0	0.249115	0	-0.178166	0	0.990733	0	-0.113744	0	-0.19281	0	-0.0666662	0	-0.339618	0	-0.150874	0	-0.345923	0
CNAG_00971	589.074	0	550.968	0	397.526	0	1242.12	0	0	313.342	0	316.854	296.063	0	303.664	0	772.708	0	475.056	0	448.73	0	411.178	0	-0.0964813	0	1.64368	0	0.0160822	0	0.0365724	0	1.38402	0	-0.0822497	0	-0.208334	0	-0.449457	0	0.186683	0	0.212472	0	0.0540135	0
CNAG_00972	669.039	0	798.052	0	797.634	0	903.016	0	0	538.285	0	552.011	660.496	0	601.204	0	793.884	0	789.938	0	870.053	0	918.163	0	0.254393	0	0.179026	0	0.0363267	0	-0.135696	0	0.265378	0	0.139363	0	0.217011	0	-0.180463	0	-0.187012	0	-0.625984	0	-0.634687	0
CNAG_00973	669.559	0	781.15	0	609.575	0	762.268	0	0	471.404	0	533.831	500.265	0	699.727	0	726.035	0	660.297	0	684.209	0	809.159	0	0.222388	0	0.322493	0	0.179417	0	0.484099	0	0.537346	0	0.0513215	0	0.293307	0	0.290596	0	-0.23579	0	-0.124678	0	0.233881	0
CNAG_00974	153.307	0	172.221	0	166.4	0	222.289	0	0	135.421	0	148.744	164.584	0	150.294	0	227.955	0	160.009	0	179.368	0	192.064	0	0.16784	0	0.417782	0	0.135377	0	-0.131039	0	0.469921	0	0.164768	0	0.263431	0	0.685197	0	-0.642994	0	-2.4578	0	-3.20453	0
CNAG_00975	776.416	0	921.351	0	682.319	0	1084.52	0	0	632.991	0	639.26	657.526	0	1124.92	0	906.917	0	836.123	0	1141.32	0	1447.72	1	0.24692	0	0.668545	0	0.0142177	0	0.774697	0	0.463923	0	0.448916	0	0.792	1	0.0502699	0	-0.521898	0	0.615801	0	0.0634825	0
CNAG_00976	838.298	0	972.353	0	733.251	0	1007.47	0	0	575.035	0	603.728	704.403	0	842.213	0	802.027	0	771.239	0	909.347	0	1118.46	0	0.214016	0	0.458365	0	0.0702497	0	0.257784	0	0.18725	0	0.237652	0	0.536267	0	-0.067605	0	-0.226327	0	0.00618164	0	-0.417364	0
CNAG_00977	675.356	0	852.618	0	654.18	0	837.453	0	0	516.588	0	495.932	596.337	0	1009.35	0	799.571	0	735.496	0	900.695	0	1317.41	0	0.336252	0	0.356321	0	-0.0588706	0	0.759225	0	0.423099	0	0.292322	0	0.840914	0	-0.206583	0	-0.00581954	0	0.0501017	0	-0.00914528	0
CNAG_00978	631.738	0	727.609	0	693.983	0	718.133	0	0	466.242	0	446.682	517.12	0	818.476	0	693.524	0	684.89	0	789.097	0	958.769	0	0.203837	0	0.0493514	0	-0.0618309	0	0.662441	0	0.423445	0	0.204329	0	0.485311	0	0.352254	0	-0.353352	0	0.218752	0	-0.164706	0
CNAG_00979	1805.16	1	1780.34	1	1535.84	0	1517.77	0	1	3971.28	1	5785.85	3959.68	0	1169.57	0	1478.21	0	1378.45	0	1304.46	0	992.956	0	-0.0199783	0	-0.0170706	0	0.542926	0	-1.7594	0	-1.42153	0	-0.0795913	0	-0.473247	0	0.575914	0	2.62395	1	0.587811	0	2.21606	1
CNAG_00980	325.58	0	312.368	0	314.185	0	471.553	0	0	217.461	0	189	241.184	0	389.148	0	376.303	0	357.203	0	397.002	0	342.386	0	-0.0597655	0	0.585805	0	-0.202369	0	0.690189	0	0.641763	0	0.152404	0	-0.0611179	0	0.218267	0	0.178905	0	0.263917	0	-0.0707522	0
CNAG_00981	621.743	0	678.104	0	845.177	0	1005.62	0	0	486.286	0	380.473	651.062	0	814.196	0	805.45	0	816.153	0	912.938	0	941.447	0	0.125187	0	0.250756	0	-0.354014	0	0.32258	0	0.306999	0	0.161678	0	0.206041	0	-0.756648	0	0.166064	0	-0.607536	0	-0.219455	0
CNAG_00982	482.197	0	612.465	0	615.357	0	593.762	0	0	387.644	0	362.91	445.454	0	770.531	0	609.602	0	683.322	0	717.788	0	987.316	0	0.345005	0	-0.0515384	0	-0.0951211	0	0.790578	0	0.452591	0	0.0709915	0	0.530946	0	-0.148204	0	-0.176671	0	-0.139416	0	-0.11397	0
CNAG_00983	343.551	0	401.916	0	434.665	0	468.274	0	0	244.849	0	204.776	353.856	0	530.474	0	481.014	0	493.827	0	514.967	0	585.287	0	0.226371	0	0.10745	0	-0.25785	0	0.584121	0	0.442919	0	0.0604745	0	0.245139	0	0.010053	0	-0.0359638	0	0.191057	0	0.407195	0
CNAG_00984	755.703	0	871.003	0	744.17	0	847.192	0	0	596.513	0	596.417	729.618	0	775.677	0	716.586	0	773.483	0	823.966	0	878.164	0	0.204859	0	0.187057	0	-0.000231871	0	0.088316	0	-0.026	0	0.0912151	0	0.183121	0	-0.376927	0	0.349027	0	-0.485236	0	0.547424	0
CNAG_00985	1374.03	0	1535.64	1	1546.41	0	1257.33	0	0	1066.92	0	1112.12	2133.63	0	1030.91	0	766.862	0	1671.76	1	1490.81	0	1404.68	1	0.160424	0	-0.298552	0	0.0598655	0	-1.04939	0	-1.47627	0	-0.165272	0	-0.25112	0	0.141798	0	-0.109886	0	-0.339219	0	0.740259	0
CNAG_00986	520.52	0	632.737	0	621.626	0	707.261	0	0	377.663	0	426.363	478.757	0	762.771	0	622.848	0	678.854	0	659.184	0	796.477	0	0.281654	0	0.186196	0	0.174985	0	0.671955	0	0.379586	0	-0.0424196	0	0.230531	0	-0.316872	0	0.14891	0	-0.155033	0	-0.489622	0
CNAG_00987	489.425	0	634.338	0	593.143	0	635.943	0	0	360.703	0	377.2	432.713	0	589.655	0	678.743	0	593.489	0	637.708	0	740.178	0	0.374164	0	0.100516	0	0.0645169	0	0.44646	0	0.649455	0	0.103673	0	0.318651	0	0.0697383	0	0.0678933	0	-0.400387	0	0.0927297	0
CNAG_00988	685.476	0	754.528	0	702.13	0	785.493	0	0	480.277	0	463.595	504.36	0	753.553	0	705.951	0	700.849	0	771.853	0	869.571	0	0.138469	0	0.16186	0	-0.0510017	0	0.579255	0	0.485114	0	0.139222	0	0.311201	0	0.290734	0	-0.310222	0	0.202613	0	0.277866	0
CNAG_00989	590.658	0	771.43	0	653.923	0	735.024	0	0	410.188	0	407.21	479.709	0	862.128	0	726.516	0	716.161	0	803.472	0	1083.5	0	0.385214	0	0.168671	0	-0.0105124	0	0.845744	0	0.598837	0	0.165963	0	0.597342	0	0.282789	0	0.0582391	0	-0.150304	0	0.0637469	0
CNAG_00990	600.73	0	735.3	0	627.207	0	727.213	0	0	481.184	0	462.234	477.315	0	711.886	0	694.373	0	658.917	0	732.501	0	771.429	0	0.291617	0	0.213437	0	-0.0579674	0	0.576704	0	0.540768	0	0.152733	0	0.227435	0	0.180538	0	-0.0420128	0	-0.0525601	0	0.114621	0
CNAG_00991	571.583	0	626.741	0	537.203	0	810.259	0	0	461.009	0	420.483	490.985	0	804.587	0	722.739	0	602.356	0	761.048	0	849.544	0	0.132905	0	0.592916	0	-0.132745	0	0.712569	0	0.557796	0	0.33737	0	0.496072	0	-0.236255	0	-0.089155	0	-0.423615	0	-0.242555	0
CNAG_00992	556.433	0	738.148	0	691.917	0	822.186	0	0	415.609	0	428.075	512.683	0	769.621	0	759.719	0	770.547	0	710.33	0	848.868	0	0.407702	0	0.248865	0	0.0426354	0	0.586081	0	0.5674	0	-0.117393	0	0.139658	0	0.403536	0	-0.437433	0	-0.431763	0	-0.747011	0
CNAG_00993	680.123	0	779.065	0	747.348	0	873.611	0	0	487.151	0	473.814	478.676	0	595.16	0	796.578	0	729.017	0	755.945	0	850.956	0	0.195947	0	0.225211	0	-0.040048	0	0.314228	0	0.734766	0	0.0523283	0	0.223132	0	-0.0384985	0	0.240139	0	-0.172848	0	0.163919	0
CNAG_00994	1947.51	0	2309.52	1	1615.56	0	1037.54	0	0	1611.23	0	798.029	1396.86	0	1908.52	0	742.775	0	1634.3	1	2738.3	1	4396.14	1	0.24596	0	-0.63887	0	-1.01365	0	0.450271	0	-0.911186	0	0.744602	1	1.42756	1	-0.20252	0	-0.374125	0	-0.618859	0	0.338486	0
CNAG_00995	1130.51	0	1195.19	0	888.736	0	1422.45	0	0	977.145	0	859.162	1083.54	0	889.737	0	960.002	0	840.685	0	1132.97	0	1077.33	0	0.0802719	0	0.67855	0	-0.185643	0	-0.2843	0	-0.174641	0	0.430474	0	0.35783	0	-0.575072	0	-0.333865	0	-0.783764	0	-0.135804	0
CNAG_00996	1351.36	0	1548	1	1110.44	0	1118.34	0	0	757.912	0	592.573	897.316	0	758.308	0	430.377	0	1086.25	0	1553.68	0	1080.63	0	0.195987	0	0.0102191	0	-0.355039	0	-0.242833	0	-1.06002	0	0.516338	0	-0.00748167	0	0.216015	0	-0.0317667	0	0.637283	0	0.526689	0
CNAG_00997	592.312	0	806.144	0	533.554	0	634.062	0	0	483.785	0	455.071	405.383	0	828.375	0	651.544	0	620.231	0	816.663	0	1235.13	0	0.444681	0	0.248991	0	-0.0882763	0	1.031	0	0.684578	0	0.396934	0	0.993789	0	0.284959	0	-0.0472219	0	-0.450683	0	0.192472	0
CNAG_00998	659.454	0	769.347	0	681.003	0	862.301	0	0	512.005	0	528.584	530.457	0	707.069	0	725.937	0	722.602	0	810.298	0	968.781	0	0.222362	0	0.340532	0	0.045973	0	0.414614	0	0.452609	0	0.165251	0	0.422969	0	0.198494	0	0.273315	0	0.371883	0	0.327855	0
CNAG_00999	747.152	0	820.049	0	797.6	0	835.389	0	0	575.563	0	654.996	527.104	0	694.15	0	781.666	0	845.514	0	727.815	0	879.078	0	0.134309	0	0.0667823	0	0.186513	0	0.39716	0	0.568464	0	-0.216256	0	0.0561619	0	-0.337404	0	-0.0788284	0	-0.232238	0	-0.190608	0
CNAG_01000	606.725	0	672.816	0	665.107	0	667.226	0	0	416.577	0	412.823	443.243	0	622.325	0	609.6	0	725.683	0	672.998	0	780.462	0	0.149169	0	0.00458964	0	-0.0130612	0	0.489571	0	0.459766	0	-0.108738	0	0.104989	0	0.484239	0	-0.0616238	0	0.374873	0	0.205266	0
CNAG_01001	714.573	0	738.362	0	742.319	0	1078.15	0	0	564.674	0	557.093	677.265	0	658.973	0	958.266	0	796.298	0	746.731	0	807.871	0	0.0472468	0	0.538444	0	-0.019501	0	-0.0394997	0	0.500706	0	-0.0927204	0	0.0208166	0	0.103052	0	-0.465536	0	0.238882	0	0.67914	0
CNAG_01002	571.415	0	614.975	0	499.062	0	691.399	0	0	502.461	0	401.416	419.692	0	575.276	0	589.917	0	533.792	0	500.906	0	610.024	0	0.105989	0	0.470301	0	-0.323915	0	0.454923	0	0.491181	0	-0.0917372	0	0.192588	0	-0.780339	0	-0.549265	0	0.639625	0	-0.649139	0
CNAG_01003	743.367	0	796.29	0	770.552	0	864.53	0	0	589.463	0	605.821	626.944	0	781.523	0	700.095	0	776.347	0	774.534	0	835.674	0	0.0992199	0	0.166024	0	0.0394891	0	0.317952	0	0.159215	0	-0.00337253	0	0.106239	0	0.939196	0	0.156754	0	0.742026	0	0.949892	0
CNAG_01004	861.73	0	1003.24	0	686.958	0	1013.69	0	0	615.184	0	697.422	689.183	0	801.975	0	864.015	0	789.029	0	816.357	0	791.903	0	0.219358	0	0.561323	0	0.181014	0	0.218671	0	0.326169	0	0.0491211	0	0.00524503	0	0.637302	0	0.163839	0	-0.725017	0	0.473661	0
CNAG_01005	850.195	0	974.02	0	878.538	0	1210.33	0	0	627.817	0	643.807	656.169	0	749.874	0	994.655	0	866.362	0	839.642	0	869.523	0	0.196159	0	0.462226	0	0.0362844	0	0.192579	0	0.600127	0	-0.0451948	0	0.00525474	0	0.0901743	0	-0.368549	0	-0.160886	0	0.0152013	0
CNAG_01006	266.358	0	311.34	0	193.498	0	252.483	0	0	239.446	0	228.74	172.55	0	212.868	0	254.896	0	207.244	0	240.381	0	246.337	0	0.225123	0	0.383869	0	-0.0659919	0	0.302937	0	0.562891	0	0.21399	0	0.249303	0	-0.0910349	0	-0.229935	0	-0.25406	0	-0.0408551	0
CNAG_01007	1032.89	0	1050.27	0	915.733	0	1144.42	0	0	749.548	0	712.204	827.413	0	769.722	0	819.409	0	903.492	0	976.708	0	953.578	0	0.0240731	0	0.321612	0	-0.0737306	0	-0.10427	0	-0.0140247	0	0.112416	0	0.0778387	0	-0.0057167	0	0.0674809	0	-0.614315	0	0.116397	0
CNAG_01008	655.926	0	802.562	0	778.087	0	1019.27	0	0	494.184	0	535.79	559.782	0	1000.45	0	890.858	0	760.103	0	1058.52	0	1060.83	0	0.291081	0	0.38954	0	0.11662	0	0.837715	0	0.670329	0	0.47778	0	0.480928	0	0.0802354	0	-0.351488	0	0.435735	0	-0.163917	0
CNAG_01009	1250.2	0	1338.71	1	1039.69	0	1331.53	0	0	1307.93	0	1332.08	1606.29	0	1637.26	0	999.3	0	1007.41	0	1338.78	0	1502.76	1	0.0986884	0	0.356928	0	0.0263918	0	0.0275548	0	-0.68474	0	0.410273	0	0.57697	0	0.105702	0	0.0128488	0	0.464129	0	0.329105	0
CNAG_01010	836.767	0	900.519	0	892.401	0	1086.55	0	0	913.649	0	972.087	1199.62	0	1721.88	0	832.269	0	812.16	0	1162.51	0	1654.89	1	0.105931	0	0.28399	0	0.089445	0	0.521407	0	-0.527456	0	0.51741	0	1.0269	1	-0.314431	0	-0.294542	0	-0.60051	0	-0.251483	0
CNAG_01011	773.254	0	810.982	0	815.941	0	1055.27	0	0	558.236	0	520.679	654.344	0	644.488	0	1030.48	0	841.685	0	832.853	0	873.311	0	0.0687271	0	0.371078	0	-0.100483	0	-0.0218954	0	0.655188	0	-0.0152196	0	0.053214	0	0.0577871	0	0.00698794	0	-0.019957	0	-0.0139729	0
CNAG_01012	551.376	0	688.246	0	640.219	0	1023.64	0	0	443.157	0	445.365	652.208	0	837.466	0	883.499	0	665.222	0	759.678	0	976.747	0	0.319887	0	0.677074	0	0.00717198	0	0.360699	0	0.437896	0	0.191552	0	0.554149	0	-0.196665	0	0.0833312	0	-0.316006	0	-0.508806	0
CNAG_01013	5064.51	1	3394.54	1	7195.54	1	8048.08	1	1	7195.56	1	7218.99	14894.9	1	3663.68	1	7673.61	1	4383.37	1	3915.9	1	2442.43	1	-0.577204	0	0.161541	0	0.00468894	0	-2.02345	1	-0.956843	1	-0.162694	0	-0.843721	1	1.45376	0	1.10883	0	1.54482	1	2.86243	1
CNAG_01014	728.098	0	678.423	0	980.249	0	935.109	0	0	1041.04	0	1034.46	1648.38	0	1128.35	0	692.445	0	652.845	0	894.414	0	1039.62	0	-0.101948	0	-0.0680135	0	-0.00915635	0	-0.546835	0	-1.25128	0	0.454202	0	0.671245	0	0.586426	0	0.501184	0	0.481804	0	1.39219	1
CNAG_01015	628.212	0	820.762	0	694.315	0	712.612	0	0	577.207	0	573.271	662.721	0	1455.52	0	686.285	0	705.359	0	1034.41	0	1827.53	1	0.385712	0	0.0375251	0	-0.0098711	0	1.13506	0	0.0504056	0	0.552373	0	1.37346	1	-0.0469581	0	-0.0920813	0	0.325389	0	0.26829	0
CNAG_01016	859.175	0	1023.25	0	721.61	0	772.244	0	0	791.189	0	821.216	707.796	0	1317.96	0	698.837	0	705.424	0	959.942	0	1567.74	1	0.252133	0	0.0978378	0	0.0537402	0	0.8969	0	-0.0183782	0	0.444458	0	1.15212	1	0.265528	0	-0.0874883	0	0.431849	0	0.463305	0
CNAG_01017	663.248	0	799.782	0	747.361	0	812.161	0	0	521.715	0	491.07	572.627	0	728.502	0	722.06	0	721.425	0	851.193	0	957.745	0	0.270058	0	0.119961	0	-0.0873336	0	0.347337	0	0.334522	0	0.238637	0	0.408793	0	0.0347093	0	0.243572	0	0.423616	0	0.156917	0
CNAG_01018	1217.92	0	1172.87	0	1141.93	0	2418.02	0	0	1005.15	0	906.147	1232.08	0	971.057	0	2251.79	0	1179.83	0	1433.17	0	1258.19	0	-0.0543726	0	1.08235	0	-0.149597	0	-0.343466	0	0.869978	0	0.280631	0	0.0927684	0	0.273511	0	-0.238088	0	0.161243	0	-0.171355	0
CNAG_01019	630.968	0	765.837	0	809.018	0	966.787	0	0	832.38	0	813.797	891.444	0	917.198	0	1203.09	0	754.924	0	818.194	0	885.72	0	0.279471	0	0.257026	0	-0.0325736	0	0.0410893	0	0.432533	0	0.11611	0	0.230519	0	0.0322937	0	-0.131095	0	0.125342	0	0.0336077	0
CNAG_01020	569.662	0	769.535	0	659.3	0	691.165	0	0	429.506	0	402.028	519.47	0	841.842	0	773.253	0	750.564	0	770.501	0	994.058	0	0.433882	0	0.0680945	0	-0.0953814	0	0.69651	0	0.573901	0	0.0378225	0	0.405356	0	-0.0715673	0	0.0720663	0	0.0297112	0	-0.21606	0
CNAG_01021	408.272	0	454.175	0	451.107	0	476.581	0	0	307.145	0	272.795	348.093	0	589.753	0	492.417	0	494.987	0	500.103	0	569.826	0	0.153718	0	0.0792501	0	-0.171104	0	0.760638	0	0.500409	0	0.0148348	0	0.203131	0	0.144483	0	-0.211073	0	-0.201845	0	-0.610971	0
CNAG_01022	538.794	0	735.416	0	529.874	0	646.114	0	0	444.088	0	454.997	386.432	0	724.899	0	629.501	0	535.712	0	546.124	0	693.794	0	0.448827	0	0.286141	0	0.0350128	0	0.907566	0	0.703994	0	0.027769	0	0.373048	0	-0.15552	0	-0.0744093	0	0.0198016	0	0.31237	0
CNAG_01023	707.772	0	811.198	0	712.915	0	765.778	0	0	659.044	0	511.74	552.978	0	757.38	0	721.776	0	1296.67	0	1395.31	0	1102.05	0	0.19677	0	0.103196	0	-0.364963	0	0.453794	0	0.384329	0	0.105768	0	-0.23463	0	0.112886	0	-0.368656	0	0.105191	0	-0.339146	0
CNAG_01024	629.892	0	865.062	0	548.372	0	616.172	0	0	529.021	0	494.691	493.145	0	1101.93	0	606.06	0	631.548	0	869.823	0	1656.34	1	0.457699	0	0.168178	0	-0.0967967	0	1.15995	0	0.297449	0	0.461829	0	1.39104	1	0.0623836	0	0.139708	0	0.315085	0	-0.0510719	0
CNAG_01025	505.287	0	630.621	0	422.854	0	474.183	0	0	354.968	0	368.31	353.195	0	853.707	0	489.283	0	474.12	0	711.12	0	1249.04	1	0.319668	0	0.165284	0	0.0532325	0	1.27328	0	0.470204	0	0.584841	0	1.39749	1	-0.285271	0	-0.209879	0	-0.0168051	0	-0.359043	0
CNAG_01026	694.466	0	824.732	0	825.091	0	730.623	0	0	642.828	0	661.006	906.721	0	1025.24	0	743.85	0	904.32	0	1225.44	0	1136.48	0	0.248022	0	-0.175427	0	0.0402293	0	0.177227	0	-0.285647	0	0.438396	0	0.329672	0	-0.334199	0	-0.228121	0	-0.221481	0	-0.239963	0
CNAG_01027	542.899	0	656.513	0	589.753	0	535.233	0	0	385.914	0	382.116	498.708	0	855.416	0	532.773	0	666.566	0	836.884	0	1021.33	0	0.27414	0	-0.139944	0	-0.0142693	0	0.778429	0	0.0953256	0	0.328281	0	0.615631	0	-0.560185	0	-0.416748	0	-0.559589	0	-0.142101	0
CNAG_01028	685.422	0	819.472	0	666.381	0	817.782	0	0	557.253	0	535.555	603.547	0	928.66	0	762.693	0	739.958	0	927.285	0	1055.68	0	0.257702	0	0.295369	0	-0.0572975	0	0.621684	0	0.337636	0	0.325568	0	0.512655	0	0.0642235	0	-0.296227	0	-0.0876088	0	0.387813	0
CNAG_01029	700.109	0	813.92	0	765.659	0	766.645	0	0	502.863	0	493.97	603.885	0	830.832	0	732.016	0	810.23	0	841.153	0	976.735	0	0.217307	0	0.00185722	0	-0.0257426	0	0.460282	0	0.277601	0	0.0540367	0	0.269634	0	0.00780812	0	0.00131185	0	-0.261636	0	0.12018	0
CNAG_01030	3189.98	1	3269.05	1	2350.23	0	2199.75	0	1	3199.36	0	2065.61	3651.64	0	2207.99	0	2480.43	0	2415.17	1	3429	1	3584.86	1	0.0353257	0	-0.0954582	0	-0.631218	1	-0.725813	0	-0.557953	0	0.505664	0	0.569793	0	-0.555162	0	0.00737037	0	-0.256085	0	-0.391198	0
CNAG_01031	1051.23	0	1333.86	1	822.247	0	1035.58	0	0	1100.64	0	1412.95	1124.81	0	921.244	0	886.016	0	876.078	0	830.412	0	852.125	0	0.343533	0	0.332801	0	0.360366	0	-0.288029	0	-0.344281	0	-0.0772313	0	-0.0399942	0	0.646455	0	0.0764061	0	-0.0725473	0	1.51298	0
CNAG_01032	1531.04	0	2029.93	1	1180.93	0	1062.95	0	0	1105.58	0	1285.61	1188.8	0	1151.32	0	716.608	0	1286.9	0	1447.72	0	1654.13	1	0.406913	0	-0.151853	0	0.217659	0	-0.0462238	0	-0.730253	0	0.169887	0	0.362177	0	-0.294327	0	0.279829	0	-0.471929	0	0.167034	0
CNAG_01033	621.13	0	675.706	0	641.01	0	696.249	0	0	485.163	0	400.219	458.439	0	588.707	0	691.062	0	687.826	0	652.696	0	713.497	0	0.121501	0	0.119257	0	-0.277679	0	0.360821	0	0.592087	0	-0.0756318	0	0.0528641	0	-0.39181	0	-0.00345366	0	-0.44656	0	-0.580244	0
CNAG_01034	670.523	0	791.285	0	653.976	0	803.215	0	0	469.191	0	523.421	556.738	0	750.729	0	684.564	0	724.704	0	764.475	0	742.263	0	0.23891	0	0.296547	0	0.157795	0	0.431295	0	0.298187	0	0.077078	0	0.0345384	0	0.23978	0	0.0866163	0	-0.0507156	0	0.344837	0
CNAG_01035	663.465	0	725.775	0	585.883	0	741.012	0	0	500.61	0	460.581	374.906	0	503.956	0	705.623	0	595.077	0	587.077	0	653.388	0	0.129502	0	0.338885	0	-0.120232	0	0.426767	0	0.912368	0	-0.019527	0	0.134862	0	-0.447677	0	-0.239039	0	-0.663894	0	-0.263386	0
CNAG_01036	579.245	0	674.129	0	692.489	0	674.61	0	0	382.225	0	382.687	476.99	0	822.569	0	647.696	0	755.834	0	637.41	0	830.622	0	0.218851	0	-0.0377373	0	0.00174186	0	0.786177	0	0.441356	0	-0.245848	0	0.136124	0	0.119798	0	-0.249452	0	-0.240621	0	0.656858	0
CNAG_01037	650.882	0	648.346	0	634.305	0	710.296	0	0	401.176	0	437.03	396.05	0	597.284	0	644.176	0	687.464	0	620.107	0	749.421	0	-0.00563208	0	0.163245	0	0.1235	0	0.592737	0	0.701774	0	-0.148767	0	0.124493	0	-0.285721	0	-0.125414	0	0.255285	0	0.21711	0
CNAG_01038	637.584	0	778.613	0	677.886	0	735.618	0	0	477.815	0	453.705	530.317	0	818.852	0	666.023	0	751.888	0	765.509	0	831.289	0	0.288291	0	0.117914	0	-0.0746963	0	0.626747	0	0.328716	0	0.025903	0	0.144834	0	-0.103319	0	-0.0225937	0	0.0263456	0	-0.540806	0
CNAG_01039	494.588	0	598.028	0	643.01	0	726.189	0	0	376.159	0	352.045	487.663	0	687.574	0	709.686	0	696.713	0	746.981	0	759.298	0	0.273984	0	0.175504	0	-0.0955832	0	0.495632	0	0.541297	0	0.100508	0	0.124102	0	-0.00768176	0	0.0543526	0	-0.0188476	0	-0.260138	0
CNAG_01040	892.815	0	989.124	0	883.667	0	1596.85	0	0	1085.89	0	1464.59	1340.32	0	859.314	0	1974.63	0	927.735	0	788.494	0	824.963	0	0.14779	0	0.853654	0	0.431614	0	-0.641319	0	0.559006	0	-0.234612	0	-0.169383	0	0.463947	0	0.603449	0	0.902808	0	0.710458	0
CNAG_01041	1065.43	0	1066.16	0	903.012	0	1658.21	0	0	848.615	0	747.19	848.045	0	829.813	0	1210.26	0	897.407	0	856.803	0	921.395	0	0.000991285	0	0.876806	0	-0.183636	0	-0.0313546	0	0.513109	0	-0.0667985	0	0.0380581	0	0.606717	0	0.695319	0	0.99314	0	1.32772	0
CNAG_01042	1618.81	0	1420.79	1	1351.32	0	1706.97	0	0	1375.96	0	1301.51	1787.44	0	953.966	0	1203.25	0	1259.67	0	1118.73	0	1126.8	0	-0.188242	0	0.337068	0	-0.080253	0	-0.905886	0	-0.570962	0	-0.171181	0	-0.160814	0	0.00872728	0	-0.0781859	0	0.279122	0	0.105826	0
CNAG_01043	28.3616	0	30.6757	0	29.0313	0	36.907	0	0	22.1696	0	17.0386	18.0355	0	40.6113	0	27.2851	0	28.2579	0	28.4053	0	26.3635	0	0.113153	0	0.346282	0	-0.379777	0	1.17104	0	0.597271	0	0.00750189	0	-0.100116	0	-0.551452	0	-0.391451	0	-0.734394	0	-0.286452	0
CNAG_01044	2685.31	1	2501.43	1	2458.36	0	2711.13	1	0	2449.99	0	1991.24	2844.98	0	1670.43	0	1317.75	0	2107.09	1	2933.2	1	2517.27	1	-0.102332	0	0.141197	0	-0.299104	0	-0.768198	0	-1.11034	0	0.477224	0	0.256608	0	0.422876	0	0.272832	0	-1.42788	1	1.04886	1
CNAG_01045	1114.4	0	1200.96	0	1222.06	0	997.534	0	0	960.064	0	1028.9	985.507	0	746.381	0	825.8	0	1061.85	0	1135.16	0	1130.05	0	0.107919	0	-0.292881	0	0.0998987	0	-0.400954	0	-0.255074	0	0.0963138	0	0.0898068	0	0.332085	0	-0.3753	0	0.32908	0	-0.151333	0
CNAG_01046	742.714	0	793.614	0	682.612	0	906.269	0	0	606.414	0	717.238	652.002	0	753.413	0	898.764	0	726.85	0	732.607	0	815.463	0	0.0956321	0	0.408873	0	0.24215	0	0.208565	0	0.463067	0	0.0113826	0	0.165962	0	0.0122104	0	-0.0502142	0	-0.114144	0	-0.300144	0
CNAG_01047	1328.46	0	1430.96	1	904.16	0	1076.87	0	0	1273.06	0	1328.79	1160.17	0	796.307	0	905.315	0	998.948	0	869.455	0	942.527	0	0.107236	0	0.252199	0	0.0618171	0	-0.542944	0	-0.357849	0	-0.200298	0	-0.0838756	0	-0.640519	0	0.0988359	0	-2.55738	1	0.0116442	0
CNAG_01048	603.841	0	718.107	0	736.566	0	988.085	0	0	612.847	0	586.505	709.877	0	655.562	0	1044.19	0	802.379	0	730.252	0	766.372	0	0.250029	0	0.42382	0	-0.0633819	0	-0.114837	0	0.556748	0	-0.135889	0	-0.0662388	0	-0.100751	0	-0.0372889	0	-0.181199	0	0.555629	0
CNAG_01049	635.014	0	700.446	0	517.585	0	689.827	0	0	518.858	0	421.109	452.85	0	626.993	0	682.138	0	576.824	0	575.617	0	607.089	0	0.141485	0	0.414438	0	-0.301145	0	0.469415	0	0.59103	0	-0.00302272	0	0.0737765	0	-0.0232351	0	-0.185514	0	-0.39592	0	-0.282789	0
CNAG_01050	606.431	0	697.753	0	589.559	0	604.214	0	0	413.414	0	395.311	421.251	0	826.035	0	627.375	0	645.226	0	714.986	0	820.892	0	0.202372	0	0.0354222	0	-0.0645997	0	0.971522	0	0.574646	0	0.14811	0	0.347388	0	-0.107391	0	0.00729549	0	0.478887	0	0.131526	0
CNAG_01051	479.61	0	575.478	0	604.017	0	655.499	0	0	328.32	0	326.314	417.357	0	574.394	0	690.081	0	667.255	0	633.972	0	769.237	0	0.262898	0	0.118004	0	-0.00883893	0	0.460757	0	0.725483	0	-0.0738192	0	0.20519	0	0.388121	0	-0.0283066	0	0.480205	0	0.190898	0
CNAG_01052	2111.19	1	2115.14	1	1345.33	0	1480.46	0	0	1870.72	0	1786.31	2469.01	0	1596.36	0	920.134	0	1308	0	1548.52	0	1949.12	1	0.00269127	0	0.138078	0	-0.0666091	0	-0.629144	0	-1.42401	0	0.243529	0	0.575466	0	-0.909946	0	-0.145737	0	-2.84642	1	-0.401891	0
CNAG_01053	621.246	0	703.574	0	691.773	0	714.45	0	0	424.197	0	385.933	564.153	0	829.344	0	808.432	0	728.037	0	795.67	0	1000.08	0	0.179538	0	0.0465342	0	-0.136387	0	0.555885	0	0.51904	0	0.128158	0	0.458032	0	0.285017	0	-0.306607	0	0.555808	0	0.0576982	0
CNAG_01054	492.875	0	611.441	0	577.614	0	594.259	0	0	348.486	0	352.97	433.775	0	638.888	0	629.735	0	602.431	0	582.401	0	772.023	0	0.310991	0	0.0409869	0	0.0184448	0	0.558617	0	0.537799	0	-0.0487839	0	0.357847	0	-0.241693	0	0.191282	0	0.0430549	0	-0.0944507	0
CNAG_01055	2706.04	1	1654.05	1	3025.48	1	2849.85	1	1	3999.7	1	3491.55	7673.46	1	2072.96	0	1735.49	0	2305	1	1664.1	1	1397.68	1	-0.710181	1	-0.086275	0	-0.196022	0	-1.88818	1	-2.14453	1	-0.470019	0	-0.72173	1	-0.0528187	0	-0.556771	0	0.101699	0	-1.00584	1
CNAG_01056	728.712	0	916.602	0	615.625	0	666.714	0	0	572.579	0	546.945	529.176	0	832.519	0	659.489	0	644.726	0	702.184	0	912.248	0	0.330945	0	0.115017	0	-0.0660782	0	0.653734	0	0.317599	0	0.123162	0	0.500739	0	-0.665474	0	0.541603	0	-1.32692	0	-0.589374	0
CNAG_01057	584.615	0	755.62	0	638.353	0	817.44	0	0	495.839	0	480.677	602.302	0	730.505	0	771.152	0	762.611	0	715.684	0	732.081	0	0.370175	0	0.356758	0	-0.0448058	0	0.278407	0	0.356528	0	-0.0916246	0	-0.0589437	0	-0.181503	0	-0.0496858	0	-0.308041	0	-0.295194	0
CNAG_01058	615.544	0	716.383	0	709.978	0	739.988	0	0	444.536	0	439.506	516.514	0	629.988	0	698.131	0	710.28	0	636.826	0	778.757	0	0.218868	0	0.0597273	0	-0.0164168	0	0.286516	0	0.43469	0	-0.157489	0	0.132785	0	-0.183933	0	-0.0627369	0	-0.457274	0	-0.459016	0
CNAG_01059	888.593	0	968.576	0	865.378	0	1305.9	0	0	623.538	0	632.181	836.36	0	1013.54	0	1140.36	0	942.274	0	1075.57	0	1015.31	0	0.124342	0	0.59364	0	0.0198601	0	0.277201	0	0.447293	0	0.190879	0	0.107706	0	-0.422854	0	0.170181	0	0.491002	0	-0.218223	0
CNAG_01060	544.028	0	612.179	0	669.849	0	735.141	0	0	423.629	0	400.239	503.396	0	695.444	0	654.65	0	619.496	0	594.676	0	748.694	0	0.170273	0	0.134186	0	-0.081941	0	0.466241	0	0.379032	0	-0.0589909	0	0.273282	0	0.114026	0	-0.429638	0	-0.343089	0	0.117126	0
CNAG_01061	1159.08	0	1301.16	1	1481.58	0	1358.18	0	1	3546.83	1	5418.93	6054.9	1	5705.82	1	2653.82	0	1327.26	0	1474.89	0	1897.72	1	0.166818	0	-0.125455	0	0.611478	1	-0.0856674	0	-1.19003	1	0.152149	0	0.515812	0	1.59682	0	-0.398663	0	-0.14759	0	0.661126	0
CNAG_01062	719.417	0	939.292	0	807.517	0	994.784	0	0	1126.77	1	2982.56	1695.47	0	1125.85	0	1435.18	0	978.056	0	947.138	0	954.206	0	0.384746	0	0.30089	0	1.40436	1	-0.590666	0	-0.240448	0	-0.0463424	0	-0.0356166	0	0.0165709	0	-0.0259962	0	-0.0822343	0	-0.0855922	0
CNAG_01063	701.05	0	729.77	0	700.296	0	970.062	0	0	545.855	0	535.013	674.258	0	959.735	0	998.253	0	798.712	0	760.055	0	837.326	0	0.0579241	0	0.470112	0	-0.0289422	0	0.509336	0	0.566105	0	-0.0715708	0	0.0681136	0	0.0417018	0	-0.110947	0	0.0356689	0	0.0163253	0
CNAG_01064	479.635	0	507.824	0	568.66	0	598.695	0	0	365.918	0	378.278	460.562	0	684.525	0	595.877	0	637.614	0	590.216	0	673.222	0	0.0823911	0	0.0742536	0	0.0479254	0	0.571708	0	0.37162	0	-0.11144	0	0.0784003	0	-0.544668	0	0.0957113	0	-0.23966	0	-0.315946	0
CNAG_01065	744.114	0	797.493	0	728.855	0	788.325	0	0	583.791	0	563.902	663.19	0	668.687	0	696.395	0	735.636	0	689.311	0	805.23	0	0.0999475	0	0.11316	0	-0.0500068	0	0.0119079	0	0.0704819	0	-0.0938371	0	0.130408	0	0.30638	0	0.372386	0	0.387152	0	0.776886	0
CNAG_01069	737.257	0	724.52	0	730.683	0	766.328	0	0	649.787	0	545.932	634.001	0	693.076	0	827.692	0	792.066	0	679.723	0	825.73	0	-0.0251434	0	0.0687159	0	-0.251246	0	0.128528	0	0.384609	0	-0.220673	0	0.060049	0	-0.148701	0	0.0163182	0	-0.105532	0	-0.403714	0
CNAG_01070	558.123	0	585.637	0	539.707	0	617.896	0	0	464.116	0	511.882	502.322	0	679.383	0	608.042	0	551.58	0	586.113	0	803.828	0	0.0694248	0	0.195188	0	0.141323	0	0.435611	0	0.275558	0	0.0876107	0	0.543317	0	0.378865	0	0.0710124	0	-0.237033	0	1.04249	0
CNAG_01071	802.449	0	762.386	0	695.542	0	930.078	0	0	1057.06	0	1151.86	980.6	0	774.276	0	1308.26	0	789.528	0	698.163	0	808.993	0	-0.0738878	0	0.419213	0	0.123905	0	-0.340818	0	0.415909	0	-0.177426	0	0.0351358	0	-0.272744	0	0.167546	0	0.208827	0	-0.354065	0
CNAG_01072	683.424	0	665.271	0	705.839	0	713.116	0	0	442.354	0	483.98	527.848	0	761.105	0	651.013	0	779.59	0	704.509	0	827.047	0	-0.0388379	0	0.0147962	0	0.129747	0	0.527975	0	0.302566	0	-0.146097	0	0.0852554	0	0.0575248	0	-0.123012	0	0.347431	0	0.721902	0
CNAG_01073	643.518	0	704.14	0	702.998	0	744.06	0	0	541.058	0	516.097	582.501	0	991.213	0	686.511	0	766.69	0	840.714	0	977.01	0	0.129882	0	0.081899	0	-0.0681407	0	0.766935	0	0.237023	0	0.132972	0	0.34973	0	-0.0111977	0	0.101364	0	0.193616	0	-0.0490462	0
CNAG_01074	872.596	0	924.035	0	937.691	0	880.768	0	0	1008.73	0	872.266	877.851	0	782.012	0	705.672	0	809.174	0	866.512	0	1100.11	0	0.0826328	0	-0.0903505	0	-0.209705	0	-0.166786	0	-0.314977	0	0.0987688	0	0.443127	0	0.665593	0	0.920246	0	0.344654	0	1.00983	0
CNAG_01075	1579.51	0	1465.75	1	1726.25	0	1472.63	0	0	1985.19	0	2369.72	3587.16	0	4189.67	1	1202.49	0	1521.68	0	2068.57	1	3301.21	1	-0.10784	0	-0.229249	0	0.255439	0	0.223993	0	-1.57682	0	0.442967	0	1.11733	1	0.888571	0	0.53033	0	1.3705	0	0.224591	0
CNAG_01076	867.742	0	860.322	0	843.531	0	880.247	0	0	949.532	0	1058.4	1287.3	0	1386.96	0	826.026	0	870.132	0	862.076	0	1058.93	0	-0.012389	0	0.061467	0	0.156592	0	0.107579	0	-0.640084	0	-0.0134182	0	0.283303	0	-0.00798045	0	0.570598	0	-0.201475	0	-0.123778	0
CNAG_01077	692.368	0	711.494	0	800.695	0	614.24	0	0	679.835	0	690.564	738.397	0	863.456	0	600.955	0	798.873	0	796.513	0	806.611	0	0.0393122	0	-0.38245	0	0.022591	0	0.225725	0	-0.29714	0	-0.00426833	0	0.0139066	0	0.369221	0	0.861316	0	-0.838119	0	0.912575	0
CNAG_01078	860.1	0	887.818	0	924.927	0	831.215	0	0	981.909	0	1160.59	1276.33	0	1317.13	0	735.468	0	916.366	0	1059.54	0	964.589	0	0.0457597	0	-0.154118	0	0.2412	0	0.0454012	0	-0.795263	0	0.209439	0	0.0739905	0	-0.273599	0	0.242103	0	-0.789736	0	0.0601661	0
CNAG_01079	680.248	0	731.077	0	743.445	0	740.901	0	0	623.985	0	603.825	567.962	0	831.221	0	652.616	0	739.142	0	731.565	0	837.13	0	0.103962	0	-0.00494498	0	-0.0473795	0	0.549439	0	0.200441	0	-0.0148661	0	0.1796	0	-0.146289	0	1.03092	0	0.517695	0	0.680222	0
CNAG_01080	776.183	0	775.078	0	741.652	0	695.073	0	0	570.023	0	676.021	674.156	0	1005.61	0	643.576	0	814.567	0	778.844	0	928.804	0	-0.00205634	0	-0.0935778	0	0.246049	0	0.57692	0	-0.0669713	0	-0.0646989	0	0.189341	0	0.595566	0	0.723025	0	0.412267	0	0.796569	0
CNAG_01081	639.826	0	698.152	0	650.41	0	715.886	0	0	531.765	0	495.798	560.777	0	810.815	0	654.748	0	697.073	0	704.371	0	894.57	0	0.125862	0	0.13838	0	-0.101036	0	0.531946	0	0.223512	0	0.0150254	0	0.359883	0	-0.510661	0	1.43868	0	0.481411	0	0.821888	0
CNAG_01082	3836.85	1	2140.37	1	3946.02	1	2268.38	0	1	3267.57	1	3327.72	7115.55	1	3077.51	1	1730.07	0	2839.13	1	2580.82	1	2097.6	1	-0.842057	1	-0.798735	1	0.0263172	0	-1.20921	1	-2.04014	1	-0.13762	0	-0.436707	0	-0.218319	0	-0.287793	0	-1.12658	1	-0.35591	0
CNAG_01083	836.448	0	814.434	0	840.664	0	1160.21	0	0	703.586	0	631.199	756.673	0	808.167	0	1091.32	0	934.774	0	879.081	0	977.975	0	-0.038479	0	0.464786	0	-0.156633	0	0.0949824	0	0.528335	0	-0.0886227	0	0.0651787	0	-0.174542	0	-0.148427	0	-0.430229	0	-0.110826	0
CNAG_01084	773.12	0	829.14	0	839.306	0	925.944	0	0	601.932	0	504.086	630.956	0	729.883	0	834.807	0	874.965	0	798.417	0	909.369	0	0.100924	0	0.141728	0	-0.255932	0	0.210127	0	0.403905	0	-0.132083	0	0.0556402	0	-0.372636	0	-0.0326719	0	-0.392866	0	-0.575285	0
CNAG_01085	685.881	0	731.672	0	700.2	0	769.197	0	0	532.213	0	435.843	533.286	0	749.3	0	668.774	0	761.169	0	739.219	0	771.02	0	0.0932398	0	0.135586	0	-0.288198	0	0.490633	0	0.326607	0	-0.042215	0	0.0185521	0	0.0563802	0	0.491634	0	-0.011389	0	0.733455	0
CNAG_01086	149.77	0	139.577	0	92.7395	0	116.705	0	0	87.9216	0	70.9201	58.9666	0	94.783	0	97.9413	0	105.768	0	108.871	0	117.553	0	-0.101693	0	0.331615	0	-0.310023	0	0.68473	0	0.732019	0	0.0417196	0	0.152403	0	0.212852	0	0.364231	0	0.0886227	0	0.66146	0
CNAG_01087	681.109	0	746.84	0	744.973	0	922.749	0	0	1143.29	0	1596.1	1398.46	0	918.697	0	1351.37	0	732.581	0	740.002	0	951.419	0	0.132913	0	0.308749	0	0.481356	0	-0.60618	0	-0.0494135	0	0.0145406	0	0.377092	0	0.246809	0	0.3477	0	0.781846	0	0.725115	0
CNAG_01088	694.267	0	702.677	0	670.632	0	765.923	0	0	565.586	0	558.965	527.43	0	756.758	0	781.587	0	720.641	0	685.74	0	757.082	0	0.01737	0	0.191679	0	-0.016989	0	0.520853	0	0.567427	0	-0.0716198	0	0.0711691	0	0.120797	0	-0.173832	0	0.502015	0	-0.129125	0
CNAG_01089	679.645	0	652.743	0	654.953	0	738.929	0	0	610.366	0	559.241	713.625	0	737.974	0	870.599	0	727.483	0	665.934	0	745.105	0	-0.0582666	0	0.174043	0	-0.126206	0	0.0484049	0	0.286842	0	-0.127534	0	0.0345288	0	0.292743	0	-0.00271544	0	0.0157073	0	0.047352	0
CNAG_01090	718.422	0	676.005	0	787.464	0	983.487	0	0	473.686	0	525.271	579.312	0	759.097	0	854.646	0	816.268	0	847.817	0	883.689	0	-0.0877971	0	0.320692	0	0.149128	0	0.389942	0	0.560985	0	0.05471	0	0.114497	0	-0.00510213	0	1.14106	0	0.542123	0	1.33741	1
CNAG_01091	692.564	0	764.921	0	682.026	0	877.08	0	0	471.213	0	433.179	505.204	0	765.242	0	787.09	0	786.593	0	743.666	0	846.293	0	0.143364	0	0.362882	0	-0.121414	0	0.599048	0	0.639661	0	-0.0809634	0	0.105539	0	0.192282	0	-0.280556	0	0.114026	0	-0.162614	0
CNAG_01092	601.717	0	701.661	0	695.626	0	826.123	0	0	431.9	0	407.873	474.816	0	647.578	0	744.474	0	724.718	0	795.388	0	777.092	0	0.22169	0	0.248045	0	-0.0825767	0	0.447685	0	0.648852	0	0.134239	0	0.100666	0	-0.278998	0	-0.0347003	0	-0.255942	0	-0.64954	0
CNAG_01093	788.761	0	795.458	0	884.756	0	1079.27	0	0	616.157	0	621.915	777.156	0	624.28	0	1120.51	0	999.555	0	907.914	0	876.074	0	0.0121982	0	0.286703	0	0.0134202	0	-0.316011	0	0.527884	0	-0.13873	0	-0.190234	0	0.289715	0	-0.11179	0	0.390633	0	0.520534	0
CNAG_01094	802.689	0	854.629	0	728.939	0	860.007	0	0	619.63	0	588.261	653.445	0	687.741	0	760.865	0	805.935	0	755.725	0	823.38	0	0.0904573	0	0.238551	0	-0.0749509	0	0.0737994	0	0.219576	0	-0.0928035	0	0.0308939	0	0.0501727	0	-0.211197	0	-0.262757	0	0.00861615	0
CNAG_01095	660.056	0	848.226	0	596.475	0	672.006	0	0	537.566	0	494.821	495.692	0	718.697	0	661.231	0	704.983	0	669.618	0	731.732	0	0.36186	0	0.172014	0	-0.119537	0	0.53594	0	0.41571	0	-0.0742491	0	0.0537277	0	0.0665812	0	0.00192342	0	0.146809	0	0.297744	0
CNAG_01096	678.246	0	666.339	0	653.172	0	738.469	0	0	425.196	0	446.112	475.902	0	643.03	0	598.008	0	714.908	0	623.685	0	738.686	0	-0.0255527	0	0.177073	0	0.0692767	0	0.434222	0	0.329502	0	-0.196939	0	0.0472053	0	-0.0648121	0	0.0649656	0	-0.0580905	0	0.00561987	0
CNAG_01097	807.312	0	793.998	0	773.573	0	1086.09	0	0	682.215	0	718.586	998.372	0	787.244	0	973.399	0	952.867	0	767.565	0	900.108	0	-0.0239903	0	0.489531	0	0.0749342	0	-0.342767	0	-0.0365453	0	-0.311987	0	-0.082178	0	-0.112957	0	-0.186741	0	0.0134594	0	0.254261	0
CNAG_01098	564.717	0	645.218	0	734.065	0	782.679	0	0	482.415	0	476.323	593.416	0	781.787	0	748.554	0	783.546	0	691.925	0	840.609	0	0.192257	0	0.0925122	0	-0.0183346	0	0.397731	0	0.335062	0	-0.179403	0	0.101417	0	-0.290652	0	-0.167148	0	-0.178528	0	-0.922002	0
CNAG_01099	523.157	0	652.601	0	613.866	0	750.86	0	0	405.887	0	417.902	493.196	0	793.997	0	645.847	0	779.813	0	739.953	0	829.269	0	0.318957	0	0.290621	0	0.0420887	0	0.686972	0	0.389031	0	-0.0756953	0	0.088711	0	-0.0779758	0	0.13537	0	0.131344	0	-0.309316	0
CNAG_01100	573.406	0	593.386	0	604.377	0	680.256	0	0	454.996	0	420.913	399.942	0	730.782	0	614	0	665.197	0	654.998	0	696.109	0	0.0494125	0	0.17063	0	-0.112331	0	0.869652	0	0.61845	0	-0.0222912	0	0.0655321	0	-0.0186062	0	0.13356	0	0.194121	0	0.050793	0
CNAG_01101	671.79	0	731.701	0	664.314	0	742.384	0	0	396.246	0	479.161	482.643	0	704.537	0	666.88	0	719.916	0	662.213	0	733.342	0	0.123244	0	0.160299	0	0.274115	0	0.545719	0	0.46647	0	-0.120534	0	0.0266569	0	-0.18877	0	0.271992	0	-0.0672387	0	-0.532026	0
CNAG_01102	1599.7	0	1399.71	1	1298.56	0	1059.52	0	0	925.028	0	804.305	1108.23	0	871.448	0	743.991	0	1249.04	0	1085.61	0	1051.4	0	-0.192671	0	-0.2935	0	-0.201755	0	-0.346769	0	-0.574899	0	-0.202311	0	-0.248504	0	0.21599	0	-0.245314	0	-1.13198	0	1.25838	0
CNAG_01103	519.794	0	608.312	0	668.652	0	712.269	0	0	383.298	0	385.007	451.13	0	875.89	0	703.295	0	703.569	0	768.534	0	953.117	0	0.226873	0	0.0911658	0	0.00641526	0	0.957208	0	0.640587	0	0.127417	0	0.437963	0	-0.191173	0	-0.15911	0	-0.654814	0	0.0459173	0
CNAG_01104	545.753	0	573.116	0	601.596	0	600.239	0	0	408.367	0	372.829	392.808	0	660.977	0	584.354	0	707.937	0	628.337	0	699.427	0	0.0705785	0	-0.00325855	0	-0.131354	0	0.750775	0	0.573016	0	-0.172084	0	-0.0174488	0	0.0181739	0	0.072503	0	-0.114641	0	-0.685696	0
CNAG_01105	924.857	0	1009.73	0	996.076	0	1095.57	0	0	1301.11	0	1546.18	1659.7	0	1370.56	0	1191.45	0	1136.33	0	1223.38	0	1139.51	0	0.126667	0	0.137348	0	0.248965	0	-0.276157	0	-0.478205	0	0.1065	0	0.00404106	0	-0.398909	0	0.243624	0	-0.0730028	0	-0.662331	0
CNAG_01106	630.075	0	700.535	0	669.148	0	779.087	0	0	437.094	0	488.081	525.323	0	801.995	0	723.385	0	737.521	0	723.386	0	832.74	0	0.152935	0	0.21946	0	0.159176	0	0.61039	0	0.46156	0	-0.0279191	0	0.175181	0	0.0320491	0	-0.0646722	0	0.191494	0	-0.0357912	0
CNAG_01107	533.861	0	601.795	0	564.453	0	690.732	0	0	342.098	0	336.065	387.495	0	867.502	0	578.29	0	642.369	0	725.279	0	805.807	0	0.172807	0	0.291272	0	-0.0256666	0	1.16269	0	0.577616	0	0.175134	0	0.327032	0	-0.32691	0	-0.125266	0	-0.374073	0	-0.42416	0
CNAG_01108	733.334	0	808.821	0	836.365	0	1039.36	0	0	618.88	0	728.937	813.062	0	829.566	0	964.318	0	932.22	0	893.034	0	1094.05	0	0.14135	0	0.313492	0	0.236134	0	0.0289915	0	0.246145	0	-0.0619558	0	0.230935	0	-0.414777	0	-0.268547	0	-0.771924	0	-0.627106	0
CNAG_01109	200.634	0	173.258	0	203.717	0	326.098	0	0	213.53	0	197.788	338.327	0	187.557	0	352.943	0	228.416	0	219.059	0	252.234	0	-0.211645	0	0.678739	0	-0.110479	0	-0.851091	0	0.0610152	0	-0.0603437	0	0.1431	0	-0.692301	0	-0.370421	0	-0.128401	0	-0.632968	0
CNAG_01110	689.146	0	724.619	0	804.375	0	867.347	0	0	518.02	0	486.911	574.165	0	645.262	0	878.1	0	864.145	0	785.032	0	894.187	0	0.072414	0	0.108742	0	-0.0893497	0	0.168419	0	0.61292	0	-0.138522	0	0.0493032	0	-0.171927	0	-0.13861	0	0.0255803	0	-0.155426	0
CNAG_01111	536.273	0	622.667	0	588.891	0	864.548	0	0	399.785	0	402.115	493.07	0	653.071	0	709.298	0	730.572	0	615.553	0	789.985	0	0.215491	0	0.553944	0	0.00838382	0	0.405448	0	0.524599	0	-0.247142	0	0.112799	0	0.304146	0	-0.114497	0	-0.0986135	0	-0.365254	0
CNAG_01112	1020.36	0	1158.81	0	895.421	0	1244.34	0	0	1270.03	0	1520.98	1741.81	0	999.366	0	1454.45	0	1040.62	0	975.175	0	926.08	0	0.183559	0	0.47474	0	0.26014	0	-0.801499	0	-0.260112	0	-0.0937045	0	-0.16823	0	-0.496905	0	0.0130977	0	-0.368549	0	-0.603129	0
CNAG_01113	1061.21	0	1243.24	0	828.075	0	1097.63	0	0	1511.89	0	1705.56	1611.48	0	922.353	0	1379.7	0	957.59	0	918.065	0	881.127	0	0.228384	0	0.406564	0	0.173894	0	-0.804995	0	-0.224034	0	-0.0608112	0	-0.120058	0	-0.293642	0	-0.182252	0	-0.620067	0	-0.523355	0
CNAG_01114	786.976	0	796.469	0	748.03	0	852.562	0	0	583.551	0	579.511	645.553	0	929.448	0	823.211	0	845.302	0	900.568	0	892.444	0	0.0172982	0	0.188709	0	-0.010023	0	0.525838	0	0.350725	0	0.091367	0	0.0782939	0	-0.327435	0	0.10398	0	-0.282562	0	-0.0714397	0
CNAG_01115	494.908	0	546.741	0	579.645	0	884.458	0	0	378.084	0	379.303	541.63	0	534.791	0	759.881	0	675.372	0	653.534	0	621.842	0	0.143697	0	0.609625	0	0.00464524	0	-0.0183341	0	0.488465	0	-0.0474212	0	-0.119134	0	-0.193543	0	0.116885	0	0.25514	0	0.227197	0
CNAG_01116	848.225	0	955.318	0	766.486	0	1397.03	0	0	588.081	0	597.929	785.137	0	963.586	0	1485.69	0	1020.15	0	981.253	0	1087.77	0	0.171535	0	0.866029	0	0.0239595	0	0.295468	0	0.920115	0	-0.0560867	0	0.092597	0	-0.121552	0	-0.0414407	0	-0.153525	0	0.5374	0
CNAG_01117	638.173	0	672.024	0	691.08	0	721.18	0	0	465.725	0	448.192	537.9	0	758.778	0	672.135	0	765.565	0	718.029	0	997.512	0	0.0745657	0	0.0615066	0	-0.0553602	0	0.49634	0	0.321413	0	-0.0924824	0	0.381809	0	0.52646	0	-0.098628	0	0.291299	0	-0.202382	0
CNAG_01118	847.974	0	1041.05	0	791.558	0	1030.17	0	0	805.929	0	761.799	680.087	0	630.245	0	898.055	0	844.008	0	748.23	0	932.965	0	0.295943	0	0.380109	0	-0.0812425	0	-0.109807	0	0.401085	0	-0.173775	0	0.144567	0	-0.223007	0	0.669334	0	-0.248592	0	0.0592599	0
CNAG_01119	1622.93	0	1198.81	0	1244.62	0	1563.78	0	0	2174.96	0	2154.37	2565.72	0	920.372	0	1892.87	0	1199.56	0	968.911	0	1006.99	0	-0.437	0	0.329331	0	-0.0137183	0	-1.47907	0	-0.438789	0	-0.308067	0	-0.252459	0	0.620035	0	0.00624477	0	0.520557	0	-0.271121	0
CNAG_01120	796.554	0	939.882	0	743.305	0	1159.75	0	0	698.073	0	681.481	598.13	0	807.168	0	1243.02	0	693.585	0	819.102	0	905.487	0	0.238708	0	0.641792	0	-0.034704	0	0.432411	0	1.05532	0	0.23997	0	0.384621	0	0.336237	0	-0.140412	0	0.173361	0	0.199816	0
CNAG_01121	729.446	0	858.219	0	955.487	0	1288.64	0	0	618.961	0	479.417	772.162	0	748.768	0	996.785	0	1103.35	0	1045.41	0	1109.05	0	0.234545	0	0.431539	0	-0.368567	0	-0.0443852	0	0.368378	0	-0.0778122	0	0.00744398	0	-0.166264	0	0.0189667	0	0.456214	0	0.414661	0
CNAG_01122	588.623	0	652.275	0	685.857	0	666.024	0	0	389.809	0	405.729	392.008	0	768.263	0	686.354	0	704.658	0	718.359	0	718.954	0	0.148136	0	-0.0423345	0	0.0577474	0	0.970716	0	0.80807	0	0.0277818	0	0.0289747	0	-0.494162	0	-0.220125	0	0.40167	0	-0.926262	0
CNAG_01123	629.983	0	707.947	0	603.343	0	654.176	0	0	476.902	0	479.895	451.319	0	886.247	0	715.434	0	716.475	0	711.856	0	789.103	0	0.16833	0	0.116701	0	0.00902416	0	0.973563	0	0.664673	0	-0.00933146	0	0.139298	0	0.91465	0	-0.16274	0	0.752576	0	-0.254248	0
CNAG_01124	531.774	0	589.886	0	625.989	0	646.491	0	0	360.427	0	365.736	432.138	0	785.241	0	684.134	0	671.834	0	650.32	0	754.611	0	0.149624	0	0.0464927	0	0.0210954	0	0.861645	0	0.662787	0	-0.0469541	0	0.167629	0	-0.494889	0	-0.353131	0	-0.810423	0	-1.25006	0
CNAG_01125	1615.6	0	1942.67	1	1211.76	0	1633.07	0	0	2391.26	0	2452.24	2432.43	0	1298.5	0	1571.48	0	1383.64	0	1316.56	0	1267.32	0	0.265974	0	0.43049	0	0.0363303	0	-0.905552	0	-0.630271	0	-0.0716904	0	-0.126688	0	0.23055	0	0.189391	0	-0.0417937	0	0.401204	0
CNAG_01126	560.979	0	544.699	0	446.756	0	637.029	0	0	943.509	0	805.367	965.898	0	404.698	0	690.265	0	482.008	0	381.1	0	314.845	0	-0.0424868	0	0.511872	0	-0.22839	0	-1.25503	0	-0.48472	0	-0.338888	0	-0.614416	0	0.0134068	0	-0.0626788	0	0.151906	0	0.28879	0
CNAG_01127	835.979	0	790.162	0	744.842	0	925.601	0	0	593.219	0	535.805	568.728	0	678.535	0	734.643	0	825.141	0	774.45	0	899.242	0	-0.0813192	0	0.313458	0	-0.146856	0	0.254685	0	0.369305	0	-0.0914675	0	0.124069	0	0.0615309	0	0.150926	0	-0.102875	0	0.270113	0
CNAG_01128	690.344	0	748.379	0	642.096	0	723.205	0	0	533.526	0	528.615	515.053	0	581.793	0	705.351	0	695.357	0	603.596	0	756.346	0	0.116454	0	0.171615	0	-0.0133407	0	0.175787	0	0.45362	0	-0.20417	0	0.121292	0	-0.540312	0	-0.184643	0	-0.749317	0	-0.113922	0
CNAG_01129	788.423	0	812.041	0	636.556	0	743.66	0	0	587.551	0	549.536	535.119	0	742.745	0	681.64	0	762.864	0	740.845	0	750.661	0	0.0425816	0	0.224356	0	-0.0965012	0	0.473008	0	0.349152	0	-0.0422536	0	-0.0232637	0	0.00197839	0	0.336728	0	0.655852	0	0.0852782	0
CNAG_01130	717.973	0	769.954	0	744.531	0	1048.67	0	0	567.163	0	563.629	734.292	0	605.466	0	986.727	0	826.962	0	629.658	0	823.461	0	0.100842	0	0.494155	0	-0.00901872	0	-0.278308	0	0.426298	0	-0.393253	0	-0.00612181	0	0.761013	0	-0.417374	0	0.687365	0	0.302989	0
CNAG_01131	1190.64	0	1113.46	0	802.473	0	1378.5	0	0	819.256	0	815.822	552.782	0	720.243	0	1064.26	0	799.438	0	743.552	0	889.573	0	-0.0966825	0	0.780577	0	-0.0060595	0	0.381774	0	0.945069	0	-0.104552	0	0.154128	0	0.139811	0	0.173628	0	0.559129	0	0.393848	0
CNAG_01132	743.81	0	835.453	0	751.373	0	933.571	0	0	790.324	0	776.834	739.583	0	712.157	0	871.379	0	795.212	0	706.788	0	763.471	0	0.167625	0	0.31323	0	-0.024839	0	-0.0545171	0	0.236587	0	-0.170062	0	-0.0587653	0	-0.434092	0	-0.162721	0	-0.871985	0	-0.903438	0
CNAG_01133	540.411	0	675.326	0	727.362	0	654.672	0	0	460.146	0	415.166	433.286	0	690.509	0	685.773	0	771.119	0	696.329	0	843.152	0	0.321527	0	-0.151902	0	-0.148404	0	0.672339	0	0.66241	0	-0.147185	0	0.128839	0	-0.331741	0	-0.0487704	0	-0.301111	0	0.244357	0
CNAG_01134	315.134	0	359.814	0	350.551	0	337.926	0	0	205.76	0	225.132	216.562	0	286.577	0	349.812	0	385.873	0	355.588	0	429.667	0	0.191282	0	-0.0529147	0	0.129808	0	0.404144	0	0.6918	0	-0.117917	0	0.155095	0	0.0526411	0	0.0566255	0	-0.128724	0	-0.00947435	0
CNAG_01135	538.429	0	659.979	0	544.208	0	531.363	0	0	413.315	0	368.291	391.165	0	899.055	0	573.078	0	630.864	0	719.743	0	1091.73	0	0.293663	0	-0.0344618	0	-0.166398	0	1.20063	0	0.550954	0	0.190153	0	0.791219	0	0.118926	0	0.457389	0	0.732387	0	0.744083	0
CNAG_01136	1754.83	1	2326.2	1	3750.35	1	3357.44	1	0	2183.72	0	2581.21	3947.85	1	2059.48	0	2056.05	0	4165.37	1	4790.98	1	2531.99	1	0.406643	0	-0.159661	0	0.241262	0	-0.938785	1	-0.941191	1	0.201876	0	-0.718173	1	0.0580458	0	0.0941685	0	-0.109518	0	0.17613	0
CNAG_01137	833.917	0	1027.77	0	808.331	0	1126.21	0	0	629.366	0	686.885	674.664	0	771.781	0	950.477	0	900.719	0	956.808	0	1013.9	0	0.30154	0	0.478451	0	0.12617	0	0.194023	0	0.494483	0	0.0871515	0	0.170759	0	0.0687532	0	-0.468807	0	0.0315159	0	-0.447714	0
CNAG_01138	2336.98	1	1968.59	1	1967.62	0	2949.92	1	0	2554.35	0	2234.08	2244.4	0	1059.48	0	2063.14	0	1712.14	1	1566.73	0	1148.47	0	-0.247477	0	0.584226	0	-0.193274	0	-1.08297	0	-0.121489	0	-0.128043	0	-0.57608	0	-0.762355	0	-0.561655	0	0.0254706	0	-1.50375	0
CNAG_01139	606.652	0	689.014	0	728.92	0	756.085	0	0	396.234	0	380.192	422.625	0	741.949	0	727.742	0	755.456	0	684.184	0	824.289	0	0.183665	0	0.0527877	0	-0.059625	0	0.811941	0	0.784049	0	-0.142963	0	0.125803	0	2.32646	0	-3.00505	0	-0.117682	0	1.32466	0
CNAG_01140	635.271	0	724.225	0	709.324	0	728.641	0	0	431.957	0	422.471	483.791	0	763.345	0	706.462	0	730.727	0	689.192	0	801.968	0	0.189066	0	0.0387637	0	-0.032034	0	0.657951	0	0.546227	0	-0.0844267	0	0.134212	0	0.130572	0	0.0122306	0	0.0169532	0	-0.717432	0
CNAG_01141	430.871	0	458.041	0	555.347	0	573.306	0	0	278.654	0	278.185	316.529	0	522.524	0	579.455	0	593.971	0	539.592	0	590.815	0	0.0882218	0	0.0459147	0	-0.00242823	0	0.72316	0	0.87236	0	-0.138521	0	-0.00768506	0	-0.0912851	0	-0.14988	0	-0.328608	0	-0.219959	0
CNAG_01142	400.966	0	410.003	0	371.844	0	479.03	0	0	304.925	0	272.479	287.397	0	392.907	0	396.882	0	416.407	0	392.543	0	374.545	0	0.0321529	0	0.365416	0	-0.162309	0	0.451141	0	0.465662	0	-0.0851447	0	-0.152858	0	-0.122484	0	-0.309031	0	-0.0630726	0	0.161125	0
CNAG_01143	645.164	0	788.333	0	721.477	0	744.069	0	0	439.442	0	471.826	467.531	0	701.859	0	685.618	0	730.714	0	720.655	0	902.73	0	0.289139	0	0.0444825	0	0.102582	0	0.58612	0	0.552343	0	-0.0199986	0	0.304988	0	-0.374854	0	-0.113584	0	0.0146816	0	-0.285804	0
CNAG_01144	615.753	0	665.631	0	567.42	0	668.715	0	0	408.945	0	414.36	389.444	0	530.735	0	617.481	0	683.787	0	581.786	0	660.857	0	0.112371	0	0.236975	0	0.0189803	0	0.446574	0	0.664978	0	-0.23306	0	-0.049209	0	0.187698	0	-0.163935	0	0.360136	0	0.410051	0
CNAG_01145	535.652	0	686.625	0	625.946	0	725.268	0	0	387.382	0	414.538	448.833	0	736.751	0	706.688	0	727.223	0	667.455	0	761.799	0	0.358226	0	0.212476	0	0.097748	0	0.714997	0	0.654895	0	-0.123728	0	0.0670128	0	-0.0615925	0	0.119566	0	-0.740849	0	-0.0444768	0
CNAG_01146	573.037	0	641.78	0	573.275	0	648.839	0	0	435.794	0	369.673	407.282	0	583.014	0	694.827	0	689.65	0	672.755	0	689.269	0	0.163451	0	0.178632	0	-0.237396	0	0.517504	0	0.770627	0	-0.0357825	0	-0.000797806	0	-0.0596761	0	0.20479	0	-0.0676909	0	-0.823982	0
CNAG_01147	573.451	0	704.689	0	651.66	0	791.447	0	0	387.235	0	382.757	428.542	0	770.42	0	808.87	0	707.649	0	643.836	0	796.019	0	0.297316	0	0.280374	0	-0.0167808	0	0.846209	0	0.916471	0	-0.136341	0	0.169769	0	0.00907508	0	-0.251409	0	-0.504301	0	0.417204	0
CNAG_01148	673.473	0	776.764	0	632.925	0	705.846	0	0	510.134	0	465.642	515.734	0	527.51	0	679.106	0	700.589	0	689.758	0	696.736	0	0.205857	0	0.157318	0	-0.131657	0	0.0325706	0	0.397008	0	-0.0224778	0	-0.00795496	0	0.555421	0	-0.0650763	0	0.107325	0	-0.380562	0
CNAG_01149	576.918	0	671.203	0	711.531	0	818.239	0	0	395.612	0	442.21	436.418	0	716.775	0	899.505	0	789.364	0	691.575	0	895.906	0	0.218383	0	0.201596	0	0.160643	0	0.715808	0	1.04342	0	-0.190805	0	0.182657	0	-0.301295	0	0.328054	0	-0.0663379	0	-0.166547	0
CNAG_01150	760.785	0	874.858	0	1189.29	0	1718.37	0	0	640.642	0	495.635	1067.61	0	655.192	0	1687.22	0	1290.96	0	1356.62	0	1099.33	0	0.20156	0	0.530938	0	-0.370239	0	-0.704398	0	0.660263	0	0.0715792	0	-0.231813	0	0.220144	0	0.236731	0	0.650876	0	0.331342	0
CNAG_01151	1237.08	0	1185.74	0	1402.4	0	1892.63	0	0	1032.37	0	846.969	1310.8	0	1040.43	0	906.638	0	1249.15	0	1751.14	1	1272.14	1	-0.0611555	0	0.432497	0	-0.285584	0	-0.333269	0	-0.531851	0	0.487345	0	0.0263084	0	-0.348099	0	-0.102872	0	-0.118026	0	0.0652731	0
CNAG_01152	803.701	0	923.478	0	842.059	0	1524.47	0	0	619.87	0	581.545	729.753	0	903.095	0	1541.02	0	984.861	0	1003.84	0	1076.62	0	0.200419	0	0.856316	0	-0.0920727	0	0.307469	0	1.0784	0	0.0275379	0	0.128521	0	0.239774	0	-0.268697	0	0.128188	0	-0.138393	0
CNAG_01153	1041.88	0	1137.25	0	854.85	0	2001.36	0	0	486.617	0	538.476	688.613	0	862.077	0	1500.33	0	1056.26	0	1122.48	0	1415.05	1	0.126359	0	1.22724	0	0.146094	0	0.324124	0	1.12351	0	0.0877261	0	0.421887	0	0.229952	0	-0.29339	0	0.34891	0	-0.0763386	0
CNAG_01154	912.227	0	922.674	0	769.209	0	870.81	0	0	687.531	0	608.806	603.715	0	779.219	0	691.143	0	807.453	0	720.651	0	738.031	0	0.0164273	0	0.178983	0	-0.17544	0	0.36816	0	0.195116	0	-0.164077	0	-0.129696	0	-0.241833	0	-0.100328	0	-0.895663	0	0.0404516	0
CNAG_01155	1525.24	0	1329.45	0	1337.86	0	2051.27	0	0	1803.51	0	1419.63	2246	0	1865.67	0	2217.61	0	1255.72	0	1771.14	0	2477.28	1	-0.1982	0	0.616586	0	-0.345289	0	-0.267668	0	-0.0183567	0	0.496157	0	0.980235	1	0.746656	0	-0.261747	0	-0.484555	0	0.674775	0
CNAG_01156	1571.32	0	2016.54	1	1117.72	0	1150.64	0	0	1157.13	0	1172.2	964.087	0	1170.02	0	720.957	0	1017.29	0	1881.68	1	2522.22	1	0.359905	0	0.041885	0	0.0186667	0	0.279304	0	-0.41925	0	0.887288	1	1.30996	1	0.349789	0	-0.309767	0	0.376834	0	0.0650164	0
CNAG_01157	818.439	0	858.535	0	766.102	0	829.484	0	0	697.415	0	565.073	612.47	0	617.524	0	678.069	0	804.704	0	853.417	0	790.34	0	0.069002	0	0.114677	0	-0.303581	0	0.0118573	0	0.146794	0	0.0847915	0	-0.0259851	0	-0.250031	0	0.238981	0	-0.0869409	0	0.154893	0
CNAG_01158	686.885	0	784.657	0	658.261	0	824.344	0	0	433.553	0	412.027	476.305	0	854.257	0	764.948	0	785.4	0	827.328	0	930.49	0	0.191994	0	0.324586	0	-0.0734674	0	0.842786	0	0.683476	0	0.0750306	0	0.244562	0	0.0606752	0	-0.171648	0	0.250212	0	0.026706	0
CNAG_01159	544.11	0	619.942	0	570.736	0	718.958	0	0	346.47	0	378.497	420.891	0	766.913	0	683.482	0	659.688	0	743.119	0	862.641	0	0.188236	0	0.333084	0	0.12755	0	0.865618	0	0.699457	0	0.171811	0	0.386978	0	-0.180145	0	-0.154208	0	-0.120021	0	-0.30435	0
CNAG_01161	676.605	0	800.768	0	656.048	0	795.372	0	0	490.275	0	431.742	509.467	0	678.338	0	773.969	0	841.053	0	672.129	0	835.145	0	0.243071	0	0.277828	0	-0.183422	0	0.413016	0	0.603287	0	-0.323459	0	-0.0101705	0	0.20253	0	0.102051	0	-0.129911	0	0.172396	0
CNAG_01162	702.762	0	766.244	0	632.775	0	859.659	0	0	483.778	0	422.263	466.005	0	735.459	0	663.739	0	696.338	0	630.662	0	706.96	0	0.124769	0	0.442073	0	-0.196204	0	0.658299	0	0.510271	0	-0.142921	0	0.0218408	0	0.629493	0	-0.0245794	0	0.0277191	0	0.46505	0
CNAG_01163	1375.81	0	1496.84	1	1060.06	0	1167.99	0	0	932.183	0	913.744	1012.37	0	850.361	0	921.217	0	1160.34	0	1458.45	0	1255.83	0	0.12164	0	0.139877	0	-0.0288239	0	-0.251592	0	-0.136126	0	0.329894	0	0.114101	0	0.231575	0	-0.153995	0	-0.0295917	0	0.102888	0
CNAG_01164	504.58	0	564.299	0	504.711	0	508.637	0	0	388.791	0	319.058	375.313	0	605.506	0	511.811	0	608.295	0	594.181	0	832.964	0	0.161377	0	0.0111795	0	-0.285177	0	0.690047	0	0.447517	0	-0.0338672	0	0.453483	0	0.275972	0	-0.0205938	0	-1.07612	1	0.561324	0
CNAG_01165	745.441	0	827.72	0	670.67	0	721.568	0	0	491.953	0	466.606	457.039	0	867.755	0	634.814	0	731.739	0	839.758	0	1082.08	0	0.151049	0	0.105531	0	-0.0763129	0	0.92497	0	0.474016	0	0.198645	0	0.564409	0	-0.660537	0	0.176664	0	-0.00495905	0	0.155045	0
CNAG_01166	607.92	0	681.826	0	638.931	0	661.501	0	0	436.118	0	424.295	434.342	0	768.513	0	623.455	0	711.762	0	743.687	0	774.692	0	0.165523	0	0.0500821	0	-0.0396508	0	0.823238	0	0.521453	0	0.0633001	0	0.122228	0	-0.0850952	0	-0.167055	0	-0.272598	0	0.00174242	0
CNAG_01167	658.105	0	841.568	0	709.238	0	868.465	0	0	546.99	0	503.098	609.342	0	822.449	0	1039.4	0	898.628	0	818.287	0	833.899	0	0.354763	0	0.292198	0	-0.120676	0	0.432675	0	0.770423	0	-0.135116	0	-0.107852	0	-0.185749	0	-0.170569	0	-0.103863	0	-0.341866	0
CNAG_01168	561.231	0	632.484	0	542.06	0	574.577	0	0	374.353	0	384.928	393.907	0	578.254	0	548.651	0	638.343	0	576.541	0	588.987	0	0.172435	0	0.0840461	0	0.0401879	0	0.553849	0	0.478035	0	-0.146909	0	-0.116095	0	-0.185839	0	0.0681604	0	-0.0920686	0	-0.824058	0
CNAG_01169	962.774	0	1024.01	0	1049.71	0	2116.3	0	0	666.35	0	717.059	1007.59	0	849.557	0	2014.14	0	1289.57	0	1199.52	0	967.816	0	0.0889559	0	1.01155	0	0.105811	0	-0.246126	0	0.999255	0	-0.104428	0	-0.41408	0	-0.162908	0	0.00985268	0	-0.272227	0	-0.00487407	0
CNAG_01170	516.243	0	572.319	0	602.337	0	604.648	0	0	367.814	0	341.226	431.474	0	696.557	0	607.631	0	683.865	0	683.061	0	688.914	0	0.14877	0	0.00552393	0	-0.108251	0	0.690968	0	0.493921	0	-0.00169778	0	0.0106123	0	0.0960567	0	-0.19053	0	-0.0956553	0	-0.236607	0
CNAG_01171	601.944	0	674.774	0	726.356	0	825.413	0	0	517.599	0	531.828	544.634	0	682.265	0	869.49	0	817.034	0	730.521	0	806.622	0	0.164773	0	0.18444	0	0.0391262	0	0.325044	0	0.674882	0	-0.16147	0	-0.018503	0	-0.384427	0	-0.0355412	0	-1.11872	0	-0.973876	0
CNAG_01172	717.034	0	771.491	0	714.533	0	1221.95	0	0	547.701	0	608.503	535.875	0	700.186	0	1339.49	0	774.999	0	713.317	0	706.529	0	0.105607	0	0.774107	0	0.151874	0	0.385842	0	1.32171	0	-0.119651	0	-0.133447	0	-0.0158156	0	-0.0308818	0	0.153213	0	-0.350152	0
CNAG_01173	702.044	0	825.929	0	690.217	0	747.69	0	0	446.348	0	526.178	492.798	0	828.572	0	732.456	0	805.697	0	931.388	0	1053.45	0	0.234456	0	0.11539	0	0.237383	0	0.749631	0	0.571745	0	0.209145	0	0.386814	0	-0.371496	0	-0.0426138	0	0.141247	0	-0.0741624	0
CNAG_01174	1014.3	0	1339.16	1	1052.64	0	1659.63	0	0	1001.51	0	1533.92	1469.54	0	919.847	0	1738.95	0	1135.85	0	1253.31	0	875.635	0	0.400844	0	0.656849	0	0.61505	0	-0.675897	0	0.242854	0	0.141973	0	-0.375368	0	0.4314	0	0.814043	0	0.185647	0	1.05306	1
CNAG_01175	66.8259	0	69.8347	0	65.1733	0	87.1085	0	0	50.6774	0	47.6679	65.8679	0	102.953	0	98.4657	0	60.2651	0	64.3354	0	81.1897	0	0.0635366	0	0.418532	0	-0.0883241	0	0.644346	0	0.580046	0	0.0942914	0	0.429975	0	0.0306544	0	-0.0794728	0	-0.498333	0	0.138554	0
CNAG_01177	411.753	0	482.499	0	532.123	0	520.022	0	0	303.062	0	309.778	361.875	0	839.874	0	547.587	0	602.46	0	581.896	0	801.469	0	0.228746	0	-0.0331876	0	0.0316196	0	1.21468	0	0.597599	0	-0.0501039	0	0.41178	0	-0.263207	0	0.465926	0	-0.00923375	0	-0.369976	0
CNAG_01178	557.254	0	609.142	0	497.709	0	638.427	0	0	390.002	0	412.847	397.826	0	764.126	0	560.207	0	576.354	0	683.792	0	745.177	0	0.128444	0	0.359217	0	0.0821246	0	0.941674	0	0.493822	0	0.246604	0	0.370629	0	0.130949	0	0.364185	0	0.0425008	0	0.037489	0
CNAG_01179	699.687	0	778.32	0	716.656	0	777.53	0	0	489.263	0	477.774	549.33	0	909.713	0	721.821	0	746.462	0	851.839	0	1200.61	0	0.153653	0	0.117619	0	-0.034282	0	0.727738	0	0.393968	0	0.190511	0	0.685623	0	-0.229799	0	-0.00880258	0	-0.15782	0	-0.865007	0
CNAG_01180	492.703	0	567.5	0	557.974	0	566.494	0	0	345.556	0	338.541	387.525	0	533.434	0	614.498	0	582.093	0	558.365	0	612.234	0	0.203903	0	0.0218626	0	-0.0295898	0	0.46102	0	0.665118	0	-0.0600428	0	0.0728325	0	-0.203372	0	0.315807	0	0.354268	0	-0.305925	0
CNAG_01181	663.332	0	786.036	0	716.459	0	943.406	0	0	534.867	0	514.625	582.416	0	942.16	0	887.511	0	856.996	0	939.059	0	1292.5	1	0.244864	0	0.396994	0	-0.0556584	0	0.693924	0	0.607717	0	0.131927	0	0.592808	1	0.317291	0	-0.360966	0	0.0676196	0	0.0743581	0
CNAG_01182	1054.03	0	1275.57	0	961.685	0	2344.17	0	0	613.14	0	681.1	829.897	0	921.697	0	2092.44	0	1208.84	0	1209.49	0	1339.73	1	0.275232	0	1.28544	0	0.151651	0	0.151361	0	1.33418	0	0.000778301	0	0.148321	0	0.0691523	0	-0.114908	0	0.214445	0	-0.171388	0
CNAG_01183	974.593	0	1000.92	0	784.896	0	937.634	0	0	843.67	0	834.146	833.985	0	763.286	0	944.834	0	899.307	0	899.163	0	987.906	0	0.0384562	0	0.256524	0	-0.0163791	0	-0.127798	0	0.18004	0	-0.000229794	0	0.135561	0	0.0697325	0	0.150783	0	0.0587443	0	0.370805	0
CNAG_01184	645.624	0	697.222	0	601.684	0	677.529	0	0	480.66	0	490.654	489.173	0	681.885	0	724.554	0	745.522	0	635.73	0	731.316	0	0.110925	0	0.171276	0	0.0296911	0	0.479185	0	0.56675	0	-0.229837	0	-0.0277559	0	0.0966694	0	0.162054	0	-0.182548	0	0.772954	0
CNAG_01185	730.677	0	836.326	0	723.21	0	760.514	0	0	628.71	0	551.864	702.43	0	881.48	0	685.434	0	814.317	0	909.812	0	869.905	0	0.194832	0	0.0725614	0	-0.188083	0	0.327574	0	-0.0353381	0	0.159978	0	0.0952681	0	0.464339	0	-0.0655926	0	0.372425	0	0.541931	0
CNAG_01186	1013.21	0	1075.13	0	932.953	0	1421.48	0	0	1175.42	0	1059.58	1190.96	0	850.194	0	1717.9	0	1154.82	0	973.934	0	867.038	0	0.0855814	0	0.607514	0	-0.149683	0	-0.486257	0	0.528523	0	-0.245775	0	-0.413503	0	0.0391058	0	0.307341	0	0.47847	0	0.198572	0
CNAG_01187	647.773	0	687.3	0	626.371	0	784.968	0	0	550.467	0	503.883	536.922	0	636.087	0	759.476	0	697.416	0	665.001	0	628.252	0	0.0854517	0	0.325617	0	-0.127567	0	0.24451	0	0.500292	0	-0.0686628	0	-0.150676	0	0.0497889	0	0.12989	0	0.10045	0	-0.810163	0
CNAG_01188	484.951	0	515.357	0	508.322	0	598.623	0	0	331.871	0	334.793	369.729	0	566.842	0	635.639	0	553.561	0	507.177	0	631.347	0	0.0877321	0	0.235905	0	0.0126486	0	0.61648	0	0.78174	0	-0.126252	0	0.189692	0	-0.474551	0	0.0658616	0	-0.340997	0	-0.233612	0
CNAG_01189	648.533	0	699.236	0	716.595	0	716.776	0	0	489.989	0	481.933	517.385	0	722.493	0	765.702	0	754.766	0	665.346	0	740.871	0	0.108599	0	0.000365115	0	-0.0239184	0	0.481745	0	0.565544	0	-0.181926	0	-0.0268084	0	1.01639	1	-0.210739	0	0.715839	0	-0.123161	0
CNAG_01190	555.069	0	624.247	0	553.737	0	590.045	0	0	383.243	0	362.969	360.755	0	610.909	0	645.442	0	643.651	0	574.406	0	630.574	0	0.16945	0	0.0916248	0	-0.078416	0	0.759937	0	0.839267	0	-0.164208	0	-0.0296117	0	-0.336403	0	0.0359037	0	-0.75094	0	0.211346	0
CNAG_01191	655.648	0	707.389	0	571.085	0	677.302	0	0	440.757	0	474.286	434.054	0	561.46	0	613.154	0	648.081	0	585.034	0	724.036	0	0.109582	0	0.246093	0	0.105775	0	0.371311	0	0.498375	0	-0.147653	0	0.159887	0	-0.187503	0	0.0495602	0	0.139186	0	-0.189315	0
CNAG_01192	601.914	0	657.365	0	600.295	0	636.42	0	0	412.32	0	466.078	413.858	0	682.131	0	614.594	0	687.759	0	554.15	0	703.408	0	0.127138	0	0.0843081	0	0.176806	0	0.72091	0	0.570496	0	-0.311627	0	0.0324582	0	0.001092	0	-0.0797533	0	-0.163326	0	-0.0516605	0
CNAG_01193	216.427	0	272.929	0	237.925	0	234.962	0	0	179.367	0	198.613	191.24	0	482.282	0	266.33	0	281.729	0	296.594	0	441.779	0	0.334647	0	-0.0180759	0	0.147045	0	1.33449	0	0.477832	0	0.074184	0	0.649017	0	-0.654656	0	1.11236	0	-0.728364	0	-0.253861	0
CNAG_01194	708.34	0	681.834	0	722.108	0	739.109	0	0	524.557	0	433.846	438.432	0	567.593	0	672.116	0	805.309	0	758.592	0	707.799	0	-0.0550202	0	0.0335727	0	-0.273917	0	0.372506	0	0.616358	0	-0.0862178	0	-0.186203	0	-0.293452	0	0.827067	0	0.649107	0	0.662769	0
CNAG_01195	773.108	0	812.789	0	631.409	0	704.215	0	0	601.914	0	566.645	561.893	0	749.083	0	699.066	0	766.559	0	741.962	0	847.898	0	0.0722103	0	0.157443	0	-0.0871134	0	0.414829	0	0.315132	0	-0.0470508	0	0.145495	0	-0.0376016	0	0.0268226	0	0.302292	0	-0.247246	0
CNAG_01196	636.223	0	718.716	0	714.422	0	826.235	0	0	463.082	0	426.527	588.274	0	985.699	0	779.666	0	852.198	0	947.059	0	1122.94	0	0.175889	0	0.209775	0	-0.118628	0	0.744659	0	0.406367	0	0.152265	0	0.39802	0	0.129448	0	-0.233381	0	-0.12672	0	0.178392	0
CNAG_01197	644.807	0	694	0	660.014	0	705.252	0	0	488.519	0	459.096	449.134	0	798.652	0	618.712	0	758.049	0	659.466	0	742.954	0	0.106069	0	0.0956406	0	-0.0896202	0	0.830419	0	0.462121	0	-0.200993	0	-0.0290173	0	0.220406	0	-0.0177545	0	-0.0825192	0	-0.0900448	0
CNAG_01198	655.069	0	825.277	0	632.698	0	763.976	0	0	504.098	0	464.16	522.565	0	1036.54	0	773.72	0	763.043	0	872.601	0	1129.56	0	0.333233	0	0.272011	0	-0.119081	0	0.988087	0	0.566201	0	0.193558	0	0.56593	0	0.149773	0	-0.179999	0	-0.60236	0	0.0623505	0
CNAG_01199	608.261	0	621.715	0	727.067	0	1009.53	0	0	478.386	0	453.089	591.442	0	711.222	0	1029.93	0	830.048	0	718.581	0	732.695	0	0.0315626	0	0.473522	0	-0.0783818	0	0.266064	0	0.800242	0	-0.208044	0	-0.179981	0	-0.145136	0	-0.00877486	0	-0.0598137	0	-0.183175	0
CNAG_01200	615.197	0	629.315	0	618.126	0	678.457	0	0	377.351	0	387.181	384.827	0	796.334	0	685.669	0	738.185	0	695.805	0	736.571	0	0.0327335	0	0.134357	0	0.0371023	0	1.04916	0	0.833302	0	-0.0852996	0	-0.00315756	0	-0.450899	0	-0.0749022	0	-0.0344852	0	-0.488083	0
CNAG_01201	619.736	0	659.547	0	600.58	0	553.578	0	0	392.092	0	402.829	392.124	0	678.073	0	578.24	0	684.643	0	612.741	0	755.512	0	0.0898228	0	-0.11757	0	0.0389756	0	0.790133	0	0.560359	0	-0.160076	0	0.142103	0	-0.600471	0	-0.105544	0	-0.694863	0	-0.305121	0
CNAG_01202	736.619	0	782.897	0	697.267	0	751.648	0	0	490.373	0	494.289	479.525	0	720.735	0	663.715	0	747.621	0	695.822	0	842.224	0	0.0879046	0	0.108345	0	0.0114751	0	0.587864	0	0.468959	0	-0.103588	0	0.171898	0	-0.299536	0	0.207516	0	-0.439513	0	-0.508135	0
CNAG_01203	684.239	0	812.429	0	619.629	0	918.881	0	0	555.93	0	456.627	567.092	0	1070.74	0	970.602	0	797.391	0	913.446	0	1081.03	0	0.24774	0	0.568474	0	-0.283887	0	0.916952	0	0.775298	0	0.196032	0	0.439046	0	-0.113029	0	-0.101578	0	0.00747879	0	-0.437878	0
CNAG_01204	892.868	0	976.405	0	710.952	0	940.228	0	0	783.646	0	712.541	753.754	0	1327.34	0	811.036	0	815.429	0	1147.06	0	1997.01	1	0.129033	0	0.403258	0	-0.137228	0	0.816369	0	0.105672	0	0.492305	0	1.29221	1	0.102684	0	-0.206943	0	0.176892	0	-0.179174	0
CNAG_01207	726.821	0	839.008	0	779.597	0	852.322	0	0	586.68	0	557.491	526.544	0	698.661	0	784.952	0	815.162	0	683.561	0	823.432	0	0.207085	0	0.12867	0	-0.0736253	0	0.408038	0	0.576051	0	-0.254017	0	0.0145636	0	-0.0954833	0	1.02209	0	1.32786	1	0.157552	0
CNAG_01208	717.295	0	747.647	0	690.734	0	894.393	0	0	568.766	0	577.419	599.802	0	768.369	0	828.569	0	884.633	0	788.693	0	820.654	0	0.0597911	0	0.372777	0	0.0217843	0	0.357313	0	0.466136	0	-0.165617	0	-0.108305	0	0.403079	0	0.630834	0	0.923208	0	0.516418	0
CNAG_01209	806.683	0	903.553	0	785.779	0	978.599	0	0	637.227	0	598.727	630.836	0	722.753	0	908.733	0	856.113	0	710.041	0	880.642	0	0.163606	0	0.316594	0	-0.0899083	0	0.196238	0	0.526592	0	-0.269899	0	0.0407539	0	0.232122	0	0.250357	0	0.125101	0	0.4604	0
CNAG_01210	257.283	0	258.031	0	277.726	0	298.166	0	0	171.829	0	169.504	177.547	0	305.117	0	261.541	0	278.375	0	319.276	0	452.793	0	0.00419009	0	0.102453	0	-0.0196479	0	0.781164	0	0.558837	0	0.197772	0	0.701822	0	-0.384907	0	-0.327694	0	-0.522157	0	0.329686	0
CNAG_01211	1226.45	0	1181.68	0	933.932	0	1100.98	0	0	928.813	0	824.5	878.374	0	1039.44	0	879.682	0	1035.13	0	1104.53	0	1042.51	0	-0.0536427	0	0.237396	0	-0.171868	0	0.242896	0	0.00214727	0	0.0936299	0	0.0102542	0	-0.223068	0	-0.019139	0	-0.226844	0	-0.0663969	0
CNAG_01212	641.282	0	731.274	0	698.917	0	721.608	0	0	398.348	0	393.036	454.156	0	935.787	0	657.779	0	821.738	0	800.88	0	821.811	0	0.189454	0	0.0460959	0	-0.0193693	0	1.04299	0	0.534417	0	-0.037093	0	0.000129132	0	-0.111824	0	0.208435	0	-0.107435	0	0.222361	0
CNAG_01213	434.206	0	504.527	0	470.232	0	560.851	0	0	312.598	0	276.388	352.092	0	492.245	0	453.907	0	514.542	0	528.222	0	564.775	0	0.216551	0	0.254245	0	-0.177616	0	0.483425	0	0.366443	0	0.0378549	0	0.134386	0	0.222487	0	-0.245579	0	-0.156239	0	0.126354	0
CNAG_01214	595.563	0	717.353	0	553.503	0	800.804	0	0	366.965	0	431.711	507.675	0	831.232	0	736.259	0	710.768	0	819.68	0	1129.33	0	0.268429	0	0.532857	0	0.234423	0	0.711345	0	0.536307	0	0.205682	0	0.66802	0	0.110574	0	0.463495	0	1.03729	0	0.564555	0
CNAG_01215	685.114	0	793.079	0	652.475	0	626.737	0	0	496.654	0	439.625	455.605	0	774.596	0	629.37	0	703.879	0	861.388	0	1098.55	0	0.211121	0	-0.0580631	0	-0.175968	0	0.765662	0	0.466126	0	0.291335	0	0.642203	0	0.371743	0	0.112881	0	-0.324096	0	0.605879	0
CNAG_01216	32.0714	0	44.8114	0	19.7846	0	26.5403	0	0	20.5652	0	28.8945	21.79	0	33.7615	0	31.1383	0	30.2216	0	29.8977	0	36.9493	0	0.482578	0	0.423807	0	0.490586	0	0.631717	0	0.515025	0	-0.0155468	0	0.289968	0	0.208354	0	-0.0255424	0	0.177148	0	0.114232	0
CNAG_01217	412.914	0	469.032	0	390.886	0	567.86	0	0	378.712	0	279.693	357.504	0	382.793	0	424.011	0	500.079	0	468.821	0	486.29	0	0.183847	0	0.538789	0	-0.437256	0	0.0986053	0	0.246144	0	-0.0931191	0	-0.0403388	0	0.0521115	0	-0.0667466	0	-0.0173107	0	-0.103815	0
CNAG_01220	543.83	0	598.636	0	607.062	0	663.693	0	0	363.951	0	391.579	414.818	0	839.739	0	653.926	0	713.782	0	680.864	0	787.574	0	0.138523	0	0.128672	0	0.105558	0	1.01746	0	0.656649	0	-0.0681174	0	0.141931	0	-0.183253	0	0.168786	0	-0.588681	0	-0.293362	0
CNAG_01221	624.839	0	715.092	0	616.498	0	598.693	0	0	407.263	0	420.876	441.107	0	898.334	0	658.5	0	665.358	0	741.577	0	1006.29	0	0.194645	0	-0.0422804	0	0.0474347	0	1.02612	0	0.578053	0	0.156464	0	0.596848	0	-0.00833405	0	-0.0239111	0	0.0671137	0	0.100763	0
CNAG_01222	530.211	0	607.504	0	657.852	0	680.447	0	0	393.605	0	354.225	430.524	0	725.378	0	692.761	0	686.457	0	677.937	0	705.329	0	0.196326	0	0.0487206	0	-0.152082	0	0.75264	0	0.686264	0	-0.0180194	0	0.0391261	0	0.184913	0	-0.102783	0	0.155885	0	0.285293	0
CNAG_01223	1155.15	0	1263.53	1	1251.87	0	2406.54	0	0	839.181	0	834.659	1009.72	0	1107.14	0	2257.76	0	1546.51	0	1355.64	0	1247.87	0	0.129371	0	0.942879	0	-0.00779453	0	0.132881	0	1.16094	0	-0.190046	0	-0.309555	0	-0.235969	0	-0.403621	0	-2.03292	1	-0.293096	0
CNAG_01224	651.532	0	714.381	0	695.323	0	852.876	0	0	488.975	0	494.988	542.711	0	797.482	0	850.457	0	788.172	0	711.243	0	780.301	0	0.132859	0	0.294652	0	0.0176347	0	0.555267	0	0.648053	0	-0.148168	0	-0.0144805	0	0.263719	0	-0.279136	0	-0.15793	0	-0.157307	0
CNAG_01228	744.51	0	817.003	0	825.501	0	1157.66	0	0	510.756	0	495.85	582.736	0	699.726	0	971.605	0	910.344	0	838.939	0	899.644	0	0.134049	0	0.487872	0	-0.0427322	0	0.263947	0	0.737528	0	-0.117846	0	-0.0170569	0	-0.226234	0	-0.112718	0	0.108707	0	-0.242308	0
CNAG_01229	1583.07	0	1717.61	1	1945.94	0	3596.08	1	0	1365.76	0	1681.2	2032.47	0	1249.04	0	2564.38	0	2125.78	1	2484.67	1	2113.25	1	0.11768	0	0.885955	1	0.299781	0	-0.702412	0	0.335379	0	0.225063	0	-0.00852935	0	-0.208964	0	0.378714	0	-0.301947	0	-0.702103	0
CNAG_01230	8657.3	1	5920.48	1	15145.7	1	16516.5	1	1	17397.5	1	21072.2	35212.3	1	10944.6	1	31118.3	1	10586.4	1	7407.62	1	3666.51	1	-0.548201	0	0.125	0	0.27646	0	-1.68586	1	-0.178317	0	-0.515136	0	-1.52974	1	0.344997	0	0.844436	0	0.369187	0	0.307577	0
CNAG_01231	1856.08	1	1404.15	1	2063.02	0	3012.41	1	1	3693.3	1	3422	4879.29	1	2811.74	1	4147.12	1	1849.97	1	1599.01	0	1703.57	1	-0.40256	0	0.546163	0	-0.110071	0	-0.795205	1	-0.234559	0	-0.210317	0	-0.118935	0	0.415499	0	0.401219	0	1.10753	1	0.484785	0
CNAG_01232	831.42	0	859.967	0	893.978	0	1132.29	0	0	686.234	0	751.102	1082.75	0	972.461	0	1157.62	0	985.885	0	885.175	0	1039.78	0	0.048704	0	0.34093	0	0.130308	0	-0.15499	0	0.0964599	0	-0.155457	0	0.0767856	0	0.134763	0	0.566591	0	0.498328	0	0.456559	0
CNAG_01233	405.916	0	406.721	0	348.326	0	739.642	0	0	386.041	0	467.015	585.194	0	462.261	0	1147.34	0	403.191	0	381.594	0	411.62	0	0.0028602	0	1.08639	0	0.274714	0	-0.340208	0	0.971301	0	-0.0794267	0	0.0298475	0	-0.0603134	0	0.160785	0	0.194091	0	-0.101255	0
CNAG_01234	873.374	0	924.7	0	915.433	0	1150.15	0	0	683.011	0	777.051	932.853	0	868.234	0	959.636	0	1155.4	0	1016.62	0	992.218	0	0.0823849	0	0.329296	0	0.186099	0	-0.103566	0	0.0408375	0	-0.184615	0	-0.219662	0	0.0819499	0	-0.117739	0	-0.32497	0	0.582079	0
CNAG_01235	656.547	0	708.657	0	704.644	0	697.666	0	0	552.178	0	490.616	547.048	0	851.972	0	794.13	0	791.813	0	641.989	0	708.066	0	0.11019	0	-0.0143581	0	-0.17054	0	0.639139	0	0.537709	0	-0.30261	0	-0.161275	0	0.105855	0	-0.108704	0	0.0375932	0	0.00675397	0
CNAG_01236	643.247	0	685.866	0	756.578	0	853.511	0	0	456.815	0	434.891	591.216	0	709.292	0	880.881	0	855.955	0	832.031	0	906.538	0	0.0925537	0	0.17392	0	-0.0709567	0	0.262693	0	0.575261	0	-0.0408976	0	0.0828321	0	-0.413098	0	0.200151	0	-0.650463	0	-0.923945	0
CNAG_01237	2424.5	1	1715.49	1	2231.57	0	1214.67	0	0	2361.81	0	2149	2876.55	0	2113.79	1	1058.9	0	2239.94	1	1963.08	1	1756.64	1	-0.499068	0	-0.877496	0	-0.136225	0	-0.444509	0	-1.44178	0	-0.190338	0	-0.350639	0	-0.473117	0	-0.0733691	0	-0.903686	0	-0.615846	0
CNAG_01238	1827.88	1	1597.6	1	1797.53	0	1216.28	0	1	2811.23	1	2820.39	2596.41	0	1754.11	0	1259.43	0	1345.62	0	1131.28	0	1120	0	-0.194272	0	-0.563545	0	0.00469003	0	-0.565778	0	-1.04374	0	-0.25031	0	-0.264771	0	0.622494	0	-0.0566717	0	0.200529	0	0.281742	0
CNAG_01239	1907.07	1	1039.05	0	1615.43	0	1405.22	0	0	1913.32	0	1217.48	1702	0	980.498	0	1199.36	0	1241.09	0	791.369	0	890.109	0	-0.876092	1	-0.201115	0	-0.652181	0	-0.795641	0	-0.50496	0	-0.649187	0	-0.479556	0	0.144826	0	0.635467	0	-0.891954	0	0.275328	0
CNAG_01240	737.36	0	854.724	0	668.343	0	948.093	0	0	626.151	0	587.705	635.628	0	866.851	0	863.786	0	733.319	0	687.343	0	836.661	0	0.21309	0	0.50444	0	-0.0914174	0	0.447603	0	0.442492	0	-0.093411	0	0.190201	0	0.0280394	0	0.506279	0	0.565583	0	0.149896	0
CNAG_01241	196.221	0	216.753	0	181.769	0	237.858	0	0	200.165	0	171.154	179.357	0	197.924	0	300.274	0	187.276	0	168.815	0	191.229	0	0.143576	0	0.387997	0	-0.225895	0	0.142109	0	0.743442	0	-0.149727	0	0.0301356	0	-0.13756	0	-0.0112711	0	-0.279739	0	0.128949	0
CNAG_01242	4153.74	1	3000.21	1	4211.09	1	2294.25	0	1	4551.62	1	3910.76	5906.26	1	3473.31	1	1561.17	0	4464.54	1	3824.6	1	2689.34	1	-0.469348	0	-0.876171	1	-0.218931	0	-0.765936	1	-1.91962	1	-0.223204	0	-0.731258	1	1.16491	0	0.939098	0	1.12918	0	1.62511	1
CNAG_01243	633.276	0	680.963	0	730.738	0	724.575	0	0	452.829	0	433.622	516.91	0	806.805	0	733.421	0	758.029	0	686.832	0	777.332	0	0.104742	0	-0.0122189	0	-0.0625306	0	0.642307	0	0.504727	0	-0.142296	0	0.0362781	0	-0.163247	0	0.315974	0	0.147975	0	-0.109858	0
CNAG_01244	651.36	0	686.019	0	698.129	0	738.012	0	0	421.408	0	424.582	473.962	0	878.071	0	751.907	0	777.006	0	691.198	0	768.751	0	0.0747918	0	0.0801508	0	0.0108242	0	0.889565	0	0.665783	0	-0.168825	0	-0.0154098	0	-0.446624	0	0.309667	0	-0.0562934	0	0.0428144	0
CNAG_01245	670.285	0	726.732	0	548.687	0	703.897	0	0	459.461	0	404.917	392.907	0	633.153	0	615.295	0	629.421	0	637.361	0	579.678	0	0.116649	0	0.359381	0	-0.182319	0	0.688366	0	0.647091	0	0.0180839	0	-0.118776	0	-0.16474	0	-0.116329	0	-0.10914	0	-0.553089	0
CNAG_01246	681.239	0	742.61	0	797.706	0	944.836	0	0	464.857	0	503.658	567.635	0	708.532	0	834.06	0	885.698	0	749.582	0	826.946	0	0.124443	0	0.244205	0	0.115656	0	0.31987	0	0.555186	0	-0.240729	0	-0.0990209	0	-0.322644	0	-0.0714313	0	-0.111952	0	-0.0505336	0
CNAG_01247	634.765	0	693.361	0	657.587	0	801.516	0	0	461.031	0	418.13	481.964	0	806.23	0	703.726	0	769.973	0	696.639	0	755.926	0	0.127385	0	0.28555	0	-0.140912	0	0.742267	0	0.54609	0	-0.144397	0	-0.0265645	0	-0.0862497	0	0.123222	0	-0.468572	0	0.0675034	0
CNAG_01248	617.825	0	629.618	0	635.599	0	827.769	0	0	386.207	0	378.223	467.876	0	606.29	0	704.899	0	747.35	0	608.558	0	709.681	0	0.0272783	0	0.381112	0	-0.0301365	0	0.373881	0	0.591291	0	-0.296389	0	-0.0746142	0	0.121937	0	-0.0374478	0	0.102366	0	0.0077952	0
CNAG_01249	691.533	0	780.713	0	611.124	0	685.661	0	0	463.902	0	473.339	408.376	0	695.006	0	670.566	0	764.027	0	676.336	0	665.38	0	0.174994	0	0.166028	0	0.0290543	0	0.76713	0	0.715482	0	-0.175882	0	-0.199444	0	-0.309979	0	0.0582499	0	-0.0855214	0	-0.123349	0
CNAG_01250	782.336	0	896.69	0	656.331	0	766.583	0	0	533.123	0	525.279	538.731	0	891.034	0	699.806	0	751.591	0	799.342	0	1035.5	0	0.196821	0	0.224019	0	-0.0213844	0	0.725916	0	0.37739	0	0.0888637	0	0.462306	0	0.314552	0	-0.068521	0	0.349485	0	-0.00950379	0
CNAG_01251	658.511	0	684.367	0	699.92	0	715.5	0	0	467.781	0	468.37	468.931	0	762.266	0	695.63	0	780.403	0	754.187	0	1119.37	0	0.0555642	0	0.0317613	0	0.00181545	0	0.700921	0	0.568947	0	-0.0492955	0	0.520392	0	0.0619762	0	-0.0425259	0	0.253567	0	0.296615	0
CNAG_01252	835.661	0	970.531	0	810.11	0	924.181	0	0	643.938	0	689.738	647.921	0	740.552	0	769.867	0	879.65	0	880.521	0	1146.82	0	0.215856	0	0.190056	0	0.0991275	0	0.192782	0	0.24879	0	0.00142706	0	0.382637	0	0.140768	0	0.403663	0	-0.012588	0	1.05465	1
CNAG_01253	951.778	0	1001.37	0	861.197	0	1027.58	0	0	886.543	0	796.859	808.812	0	709.146	0	859.845	0	859.096	0	849.668	0	904.454	0	0.073283	0	0.25484	0	-0.153866	0	-0.189721	0	0.0882721	0	-0.0159202	0	0.0742268	0	0.135032	0	-0.196767	0	-0.479224	0	-0.10978	0
CNAG_01254	670.904	0	765.326	0	524.787	0	643.919	0	0	508.852	0	467.771	407.791	0	996.985	0	694.51	0	621.854	0	737.249	0	1406.39	1	0.189967	0	0.295148	0	-0.121442	0	1.28974	0	0.768168	0	0.245576	0	1.17734	1	0.297339	0	-0.0439423	0	0.986886	0	0.721513	0
CNAG_01255	743.524	0	747.997	0	786.897	0	1012.3	0	0	485.632	0	491.859	572.689	0	846.85	0	911.797	0	889.544	0	834.176	0	956.371	0	0.00865305	0	0.363391	0	0.0183831	0	0.564353	0	0.67096	0	-0.0927138	0	0.104504	0	0.346917	0	0.195947	0	0.972272	0	0.753211	0
CNAG_01256	626.912	0	714.624	0	648.738	0	981.11	0	0	472.174	0	506.023	529.161	0	750.575	0	939.39	0	702.171	0	671.727	0	790.95	0	0.18892	0	0.596778	0	0.0998845	0	0.504289	0	0.828018	0	-0.0639485	0	0.171763	0	0.098634	0	-0.134838	0	-0.377674	0	0.505738	0
CNAG_01257	1207.31	0	1147.75	0	1138.53	0	1800.72	0	0	1432.51	0	1450.18	1763.13	0	946.746	0	1838.52	0	1111.17	0	1096.64	0	933.015	0	-0.0729834	0	0.661407	0	0.0176894	0	-0.897088	0	0.0604065	0	-0.0189871	0	-0.252106	0	-0.0256129	0	-0.393101	0	-0.019711	0	0.464247	0
CNAG_01258	880.659	0	977.551	0	1100.02	0	1734.5	0	0	1108.51	0	955.758	2107.58	0	1154.77	0	1925.58	0	1173.68	0	1132.91	0	1730.22	1	0.150588	0	0.656995	0	-0.213902	0	-0.86798	0	-0.130296	0	-0.0509986	0	0.559919	0	0.246673	0	-0.0900268	0	-0.0362205	0	0.156752	0
CNAG_01261	688.319	0	784.669	0	776.298	0	918.467	0	0	607.091	0	495.297	695.93	0	839.319	0	729.303	0	907.223	0	913.739	0	955.48	0	0.189007	0	0.242618	0	-0.293619	0	0.270276	0	0.0675748	0	0.0103236	0	0.0747677	0	-0.0177817	0	0.0357382	0	-0.196676	0	0.201887	0
CNAG_01262	905.208	0	1048.9	0	1245.94	0	977.666	0	0	1117.29	0	1011.85	1664.81	0	2320.04	0	839.633	0	1424.32	0	2461.2	1	2703.29	1	0.21255	0	-0.349822	0	-0.143012	0	0.478787	0	-0.98753	0	0.789091	1	0.924444	1	0.0667702	0	0.37067	0	0.858255	0	-0.0711859	0
CNAG_01263	1249.56	0	1607.18	1	764.766	0	868.967	0	1	3631.89	1	4841.65	2415.61	0	1263.92	0	1255.78	0	900.12	0	917.76	0	1014.93	0	0.363109	0	0.184283	0	0.414776	0	-0.934484	0	-0.943802	0	0.0279992	0	0.173195	0	-0.18818	0	-0.276952	0	-0.523204	0	-0.221536	0
CNAG_01264	825.467	0	803.334	0	827.077	0	1098.46	0	0	724.691	0	662.18	751.522	0	649.078	0	859.835	0	875.383	0	725.812	0	821.862	0	-0.0392107	0	0.409389	0	-0.130142	0	-0.211423	0	0.194244	0	-0.270318	0	-0.0910166	0	0.287882	0	-0.555762	0	-0.341005	0	0.0442036	0
CNAG_01265	531.281	0	591.249	0	592.81	0	704.579	0	0	401.965	0	436.862	488.973	0	774.868	0	739.319	0	643.332	0	679.097	0	660.452	0	0.15429	0	0.249191	0	0.120105	0	0.664195	0	0.596441	0	0.0780536	0	0.0378889	0	-0.151305	0	-0.0440147	0	-0.439468	0	0.232896	0
CNAG_01266	462.298	0	513.366	0	384.685	0	497.721	0	0	332.012	0	293.089	341.19	0	762.793	0	438.108	0	456.177	0	523.975	0	764.353	0	0.151163	0	0.371658	0	-0.179897	0	1.16072	0	0.360711	0	0.199904	0	0.744645	0	0.237639	0	-0.0242673	0	0.0601213	0	0.160838	0
CNAG_01267	648.554	0	789.237	0	734.89	0	693.627	0	0	556.936	0	701.516	741.648	0	911.133	0	790.007	0	851.274	0	855.566	0	937.866	0	0.283231	0	-0.083368	0	0.332962	0	0.296926	0	0.0911309	0	0.00725627	0	0.139759	0	0.115989	0	0.122171	0	-0.156868	0	0.00721098	0
CNAG_01268	604.658	0	703.472	0	701.03	0	735.217	0	0	398.705	0	439.692	551.584	0	712.327	0	664.417	0	763.674	0	681.335	0	745.118	0	0.218373	0	0.0686945	0	0.141172	0	0.368957	0	0.268508	0	-0.164592	0	-0.0354888	0	0.260771	0	1.00697	0	0.712746	0	1.24792	0
CNAG_01270	761.281	0	834.22	0	704.796	0	945.915	0	0	514.864	0	528.235	542.31	0	679.535	0	755.095	0	766.231	0	681.27	0	827.745	0	0.131999	0	0.424506	0	0.0369893	0	0.32543	0	0.47754	0	-0.169551	0	0.111407	0	0.189711	0	-0.140872	0	0.0309034	0	0.240281	0
CNAG_01271	1013.16	0	949.719	0	939.174	0	1225.97	0	0	1003.09	0	967.637	1062.25	0	773.099	0	1009.1	0	905.59	0	983.626	0	927.157	0	-0.0932893	0	0.384464	0	-0.0519089	0	-0.458402	0	-0.074063	0	0.119252	0	0.0339559	0	-0.0117611	0	-0.202988	0	-0.157775	0	0.0553011	0
CNAG_01272	2001.96	1	1346.54	1	1478.36	0	1858.45	0	0	2313.97	0	1762.79	2961.3	0	1525.92	0	1357.96	0	1198.93	0	938.621	0	1397.01	1	-0.572155	0	0.330102	0	-0.392515	0	-0.956554	0	-1.12479	0	-0.353128	0	0.220601	0	-2.75807	1	0.983824	0	-1.55673	1	-2.14694	1
CNAG_01273	1415.65	0	996.639	0	1000.23	0	971.272	0	0	1398.58	0	1048.46	1502.8	0	1182.17	0	851.261	0	897.574	0	756.92	0	1085.89	0	-0.506324	0	-0.0423818	0	-0.41569	0	-0.346211	0	-0.819978	0	-0.24589	0	0.274777	0	0.235372	0	-0.239748	0	-0.319877	0	0.0211154	0
CNAG_01274	4608.1	1	3967.93	1	2668.43	1	3298.9	1	1	18338.2	1	15612.1	22943.4	1	2772.64	1	8011.2	1	2141.88	1	1778.61	1	1785.26	1	-0.215786	0	0.305995	0	-0.232185	0	-3.04875	1	-1.51799	1	-0.268128	0	-0.262742	0	0.128809	0	-0.223678	0	0.298594	0	0.0940293	0
CNAG_01275	409.693	0	462.149	0	382.486	0	536.025	0	0	434.468	0	323.49	406.25	0	430.041	0	543.542	0	477.989	0	433.972	0	420.909	0	0.173817	0	0.486891	0	-0.425527	0	0.0821062	0	0.420026	0	-0.139375	0	-0.183471	0	0.322771	0	0.419397	0	-0.914279	0	-0.10723	0
CNAG_01276	1012.64	0	991.401	0	818.82	0	1230.91	0	0	1411.09	0	1026.19	1238.04	0	696.748	0	1271.26	0	823.675	0	693.455	0	835.968	0	-0.0305742	0	0.588106	0	-0.459514	0	-0.829354	0	0.038196	0	-0.248273	0	0.0213712	0	-0.017075	0	-0.275346	0	0.361999	0	-0.156579	0
CNAG_01277	4075.33	1	2576.55	1	2292.37	0	4450.76	1	1	10337.3	1	6394.58	8795.87	1	2328.42	0	7237.79	1	1593.2	1	1245.89	0	1409.02	1	-0.661475	1	0.957213	1	-0.692932	1	-1.91748	1	-0.281276	0	-0.354754	0	-0.177235	0	0.344249	0	0.278033	0	0.736455	0	0.333705	0
CNAG_01278	810.535	0	873.326	0	759.358	0	1047.2	0	0	678.386	0	852.301	821.771	0	828.904	0	1092.87	0	796.121	0	808.584	0	858.871	0	0.107646	0	0.463685	0	0.329256	0	0.0124687	0	0.411313	0	0.0224101	0	0.109454	0	0.100542	0	0.63056	0	0.406743	0	0.278355	0
CNAG_01279	1692.58	0	1402.12	1	1516.96	0	3273.33	1	0	2930.16	0	2370.48	3664.1	0	871.759	0	5756.66	1	1585.9	1	1433.49	0	1105.19	0	-0.271616	0	1.10957	1	-0.305799	0	-2.07146	0	0.651774	1	-0.145769	0	-0.52101	0	0.445133	0	-0.0667211	0	-0.0881015	0	0.326845	0
CNAG_01281	1707.56	0	1238.07	0	1556.44	0	2483.87	0	0	1820.89	0	1654	4045.59	1	1118.67	0	1998.67	0	1697.87	1	989.237	0	1074.76	0	-0.463846	0	0.674336	0	-0.138683	0	-1.85456	1	-1.01731	1	-0.779339	1	-0.659712	1	-0.137725	0	0.217528	0	-0.467181	0	0.0795755	0
CNAG_01282	723.671	0	740.291	0	637.214	0	705.068	0	0	622.471	0	604.955	610.543	0	783.779	0	787.57	0	760.644	0	661.913	0	796.871	0	0.0327587	0	0.145985	0	-0.0411792	0	0.360354	0	0.367316	0	-0.200579	0	0.0671256	0	-0.222157	0	0.134243	0	-0.0985707	0	-0.40976	0
CNAG_01283	1462.25	0	1032.35	0	1344.55	0	2437.03	0	0	2811.98	0	1542.81	3829.88	1	1075.75	0	3848.62	1	1361.54	0	940.968	0	957.829	0	-0.502261	0	0.858001	0	-0.86603	0	-1.83196	1	0.00704457	0	-0.533018	0	-0.507395	0	0.546542	0	-0.316828	0	0.233828	0	0.00250064	0
CNAG_01284	735.266	0	787.844	0	847.472	0	943.973	0	0	699.236	0	706.537	942.321	0	866.486	0	993.35	0	873.991	0	725.919	0	854.961	0	0.0996437	0	0.15558	0	0.014984	0	-0.121042	0	0.076083	0	-0.267811	0	-0.0317611	0	0.0572439	0	-0.125252	0	0.0318894	0	0.222116	0
CNAG_01285	598.442	0	609.095	0	666.114	0	725.533	0	0	473.545	0	517.256	596.618	0	634.841	0	771.187	0	721.621	0	621.667	0	685.008	0	0.0254561	0	0.12327	0	0.127376	0	0.0895883	0	0.370273	0	-0.215101	0	-0.0751206	0	-0.559076	0	0.232784	0	-0.494267	0	-0.604435	0
CNAG_01286	664.306	0	740.374	0	760.417	0	1003.66	0	0	598.124	0	500.26	655.876	0	650.576	0	932.403	0	861.524	0	637.665	0	771.155	0	0.156405	0	0.400408	0	-0.257765	0	-0.0117056	0	0.507531	0	-0.434093	0	-0.159871	0	-0.223879	0	0.0931836	0	-0.125276	0	0.389018	0
CNAG_01287	671.647	0	723.676	0	615.245	0	650.877	0	0	452.815	0	472.262	462.445	0	813.173	0	683.678	0	697.168	0	659.603	0	730.38	0	0.10764	0	0.0812241	0	0.060664	0	0.81428	0	0.564034	0	-0.0799088	0	0.067139	0	-0.125034	0	-0.221441	0	-0.191446	0	-0.658881	0
CNAG_01288	759.262	0	834.097	0	1018.2	0	1528.73	0	0	650.818	0	626.613	870.56	0	876.34	0	1389.46	0	1232.36	0	1102.57	0	1052.02	0	0.135616	0	0.586314	0	-0.0546794	0	0.00954568	0	0.674509	0	-0.160551	0	-0.228264	0	-0.0600869	0	-0.347405	0	-0.323014	0	-0.404665	0
CNAG_01289	720.904	0	824.793	0	694.154	0	883.389	0	0	566.158	0	517.205	465.179	0	811.792	0	815.776	0	723.033	0	731.58	0	945.973	0	0.194224	0	0.347793	0	-0.130469	0	0.803324	0	0.810388	0	0.0169536	0	0.387736	0	0.0393784	0	0.421511	0	-0.306631	0	0.183743	0
CNAG_01290	540.22	0	610.582	0	611.519	0	744.545	0	0	343.693	0	372.13	374.478	0	609.93	0	675.786	0	691.566	0	574.608	0	725.311	0	0.176639	0	0.283962	0	0.114686	0	0.703765	0	0.851688	0	-0.267288	0	0.0687339	0	0.243413	0	-0.0692491	0	0.0689271	0	0.150936	0
CNAG_01291	733.214	0	761.396	0	638.78	0	906.375	0	0	465.481	0	430.447	480.184	0	994.712	0	751.876	0	735.261	0	851.344	0	1425.23	1	0.0544128	0	0.504789	0	-0.112887	0	1.05069	0	0.646907	0	0.211486	0	0.954863	1	0.087848	0	0.126201	0	0.167972	0	-0.0106966	0
CNAG_01292	155.529	0	176.307	0	149.198	0	191.92	0	0	140.006	0	99.494	81.8521	0	269.094	0	178.763	0	155.65	0	175.521	0	314.295	0	0.18091	0	0.363278	0	-0.49281	0	1.71702	0	1.12695	0	0.173335	0	1.01381	0	0.00518696	0	0.215471	0	0.566965	0	-0.484798	0
CNAG_01293	717.64	0	759.416	0	754.046	0	1009.33	0	0	540.097	0	601.928	709.955	0	882.881	0	959.551	0	942.786	0	824.311	0	869.474	0	0.0816308	0	0.420673	0	0.156372	0	0.314491	0	0.434632	0	-0.193742	0	-0.116788	0	0.224255	0	-0.204575	0	0.611377	0	0.40079	0
CNAG_01294	920.338	0	940.581	0	840.198	0	1100.89	0	0	915.046	0	832.515	860.625	0	794.981	0	1125.71	0	888.92	0	748.963	0	890.642	0	0.0313887	0	0.389875	0	-0.136368	0	-0.114465	0	0.387382	0	-0.24716	0	0.00279117	0	-0.473315	0	-0.165821	0	-0.131701	0	-0.335401	0
CNAG_01295	710.651	0	809.187	0	706.75	0	945.074	0	0	888.869	0	880.031	804.233	0	1112.76	0	1024.41	0	831.396	0	732.721	0	948.375	0	0.187331	0	0.419227	0	-0.0144166	0	0.468462	0	0.34911	0	-0.182272	0	0.189922	0	-0.0321743	0	-0.115709	0	-0.698151	0	-0.0098379	0
CNAG_01296	559.66	0	538.259	0	472.172	0	544.237	0	0	631.54	0	548.867	461.955	0	463.458	0	680.241	0	466.986	0	429.349	0	493.789	0	-0.056251	0	0.204921	0	-0.202418	0	0.00468618	0	0.558293	0	-0.121229	0	0.0805156	0	-0.324905	0	0.0455991	0	-0.0187191	0	-0.911785	0
CNAG_01297	711.246	0	876.824	0	658.252	0	678.609	0	0	530.164	0	566.684	437.382	0	802.553	0	706.445	0	773.033	0	731.201	0	878.205	0	0.301938	0	0.0439396	0	0.096104	0	0.875701	0	0.691682	0	-0.0802604	0	0.184028	0	-0.0782922	0	0.134912	0	-0.193093	0	0.0747896	0
CNAG_01298	549.182	0	611.613	0	528.238	0	578.998	0	0	364.958	0	359.781	402.167	0	593.645	0	579.553	0	626.659	0	555.471	0	598.021	0	0.155337	0	0.132368	0	-0.0206091	0	0.561805	0	0.527146	0	-0.173968	0	-0.0674829	0	0.592388	0	-0.116507	0	0.706315	0	0.638648	0
CNAG_01299	620.243	0	766.027	0	704.16	0	698.578	0	0	409.16	0	449.116	426.4	0	806.819	0	669.38	0	728.887	0	649.617	0	824.992	0	0.304563	0	-0.0114826	0	0.134423	0	0.920038	0	0.650618	0	-0.166105	0	0.178685	0	2.68479	0	1.99276	0	1.42439	0	3.90231	0
CNAG_01300	675.364	0	716.141	0	729.476	0	837.49	0	0	511.828	0	464.573	544.686	0	694.227	0	882.268	0	850.386	0	743.433	0	805.259	0	0.0845786	0	0.199212	0	-0.139752	0	0.349981	0	0.695792	0	-0.193916	0	-0.0786652	0	0.275772	0	-0.278426	0	-0.545582	0	0.0859465	0
CNAG_01301	696.021	0	795.642	0	658.831	0	948.777	0	0	519.101	0	553.755	597.815	0	828.977	0	902.443	0	865.38	0	745.969	0	984.332	0	0.192987	0	0.52616	0	0.0932328	0	0.471634	0	0.594138	0	-0.214218	0	0.185813	0	0.108134	0	-0.0604478	0	-0.136844	0	0.118635	0
CNAG_01302	517.532	0	544.988	0	571.418	0	604.736	0	0	335.447	0	328.177	438.864	0	629.616	0	631.626	0	672.761	0	628.882	0	615.637	0	0.0745761	0	0.0817595	0	-0.0316091	0	0.520697	0	0.525296	0	-0.0973039	0	-0.128014	0	0.304419	0	-0.120058	0	-0.348737	0	0.690562	0
CNAG_01303	868.63	0	919.304	0	865.636	0	1125.11	0	0	1259.61	0	1521.21	1696.07	0	707.936	0	1405.7	0	1027.76	0	774.227	0	928.795	0	0.0818011	0	0.378232	0	0.272243	0	-1.2605	0	-0.270905	0	-0.408682	0	-0.146078	0	0.288774	0	-0.200231	0	0.101766	0	-0.313182	0
CNAG_01304	797.43	0	863.044	0	667.026	0	907.433	0	0	529.993	0	586.633	573.932	0	698.924	0	776.861	0	771.425	0	694.68	0	725.984	0	0.114075	0	0.444048	0	0.146487	0	0.284255	0	0.436776	0	-0.151177	0	-0.0875879	0	-0.356057	0	0.147827	0	-0.29504	0	-0.590825	0
CNAG_01305	589.981	0	697.556	0	659.455	0	732.11	0	0	412.892	0	457.761	456.451	0	729.123	0	700.906	0	741.77	0	672.473	0	720.11	0	0.241641	0	0.150786	0	0.14883	0	0.675702	0	0.618761	0	-0.141496	0	-0.0427544	0	0.00124678	0	-0.169687	0	-0.310083	0	-0.616525	0
CNAG_01306	753.19	0	841.313	0	788.416	0	919.287	0	0	489.043	0	612.792	541.801	0	835.943	0	930.672	0	850.624	0	814.732	0	1027.22	0	0.159627	0	0.221558	0	0.325436	0	0.625641	0	0.78051	0	-0.0621974	0	0.272151	0	-0.168642	0	-0.180784	0	-0.0620355	0	-0.225541	0
CNAG_01307	924.53	0	1094.77	0	690.082	0	959.696	0	0	699.499	0	577.399	642.453	0	1132.01	0	816.335	0	860.581	0	1090.95	0	1649.12	1	0.243843	0	0.47581	0	-0.276752	0	0.817225	0	0.345569	0	0.342199	0	0.938311	1	-0.608968	0	-0.221425	0	-0.352289	0	-0.33028	0
CNAG_01308	1161.94	0	1217.05	0	1032.49	0	1131.57	0	0	1000.84	0	845.202	946.802	0	991.555	0	862.722	0	1165.71	0	1511.15	0	1048.68	0	0.0668472	0	0.132196	0	-0.243841	0	0.0666305	0	-0.134168	0	0.374435	0	-0.152641	0	0.303261	0	0.159487	0	0.265406	0	0.163029	0
CNAG_01309	702.353	0	728.275	0	678.302	0	699.511	0	0	492.929	0	465.531	455.333	0	697.159	0	727.524	0	811.433	0	716.006	0	728.708	0	0.0522881	0	0.0444204	0	-0.0825039	0	0.614564	0	0.676071	0	-0.180499	0	-0.155129	0	0.0240784	0	-0.0352054	0	-0.318422	0	0.284163	0
CNAG_01310	601.127	0	619.959	0	693.861	0	726.503	0	0	398.059	0	392.372	474.664	0	798.456	0	708.495	0	762.093	0	718.914	0	736.984	0	0.0445014	0	0.0663215	0	-0.0207636	0	0.750307	0	0.577852	0	-0.0841475	0	-0.0483346	0	-0.465093	0	-0.312107	0	-0.493373	0	-1.01559	1
CNAG_01313	607.815	0	728.514	0	626.977	0	704.351	0	0	458.345	0	427.067	477.152	0	865.333	0	615.383	0	745.089	0	804.216	0	896.895	0	0.261323	0	0.167881	0	-0.101969	0	0.858806	0	0.367035	0	0.11017	0	0.267526	0	0.306436	0	0.251733	0	0.424311	0	0.633896	0
CNAG_01314	577.938	0	619.783	0	626.853	0	857.289	0	0	435.039	0	391.027	465.944	0	774.965	0	643.767	0	737.145	0	757.758	0	851.35	0	0.100849	0	0.451654	0	-0.153876	0	0.733973	0	0.46638	0	0.0397898	0	0.207805	0	0.148002	0	-0.000457366	0	0.737294	0	0.305281	0
CNAG_01315	659.69	0	777.674	0	660.114	0	691.202	0	0	442.986	0	491.573	449.996	0	785.172	0	642.602	0	749.464	0	708.61	0	847.19	0	0.237376	0	0.066393	0	0.150142	0	0.803097	0	0.514014	0	-0.0808672	0	0.176828	0	-0.0718151	0	-0.0210945	0	-0.0349773	0	-0.00944885	0
CNAG_01316	653.558	0	760.375	0	677.813	0	789.65	0	0	551.96	0	461.275	582.042	0	863.965	0	762.79	0	806.766	0	771.552	0	868.916	0	0.218398	0	0.220326	0	-0.258936	0	0.569849	0	0.390162	0	-0.0643862	0	0.107067	0	-0.249969	0	-0.107634	0	0.121472	0	-0.265159	0
CNAG_01317	302.943	0	346.431	0	287.312	0	351.795	0	0	268.52	0	252.998	294.487	0	453.575	0	358.449	0	341.694	0	351.012	0	531.057	0	0.193523	0	0.292118	0	-0.0859032	0	0.623136	0	0.283566	0	0.0388172	0	0.636161	0	-0.520621	0	-0.00907136	0	-0.316052	0	-0.597081	0
CNAG_01318	299.06	0	315.811	0	305.511	0	359.109	0	0	220.985	0	208.502	243.525	0	322.49	0	351.362	0	362.048	0	332.431	0	400.994	0	0.0786236	0	0.233198	0	-0.0838819	0	0.405184	0	0.528889	0	-0.123129	0	0.147398	0	0.144227	0	-0.0254258	0	0.212521	0	0.186007	0
CNAG_01319	574.955	0	642.375	0	717.083	0	882.233	0	0	402.855	0	409.333	519.819	0	829.38	0	715.578	0	772.854	0	785.768	0	745.702	0	0.159966	0	0.299019	0	0.0230128	0	0.674024	0	0.4611	0	0.0239064	0	-0.0515981	0	-0.430569	0	-0.0793215	0	-0.509878	0	-0.323587	0
CNAG_01320	767.565	0	900.997	0	781.344	0	999.313	0	0	573.274	0	540.43	574.532	0	868.374	0	882.144	0	882.863	0	978.647	0	1363.01	1	0.231234	0	0.354979	0	-0.085119	0	0.59593	0	0.618627	0	0.1486	0	0.626532	1	-0.0145654	0	0.0816001	0	-0.156507	0	-0.0608592	0
CNAG_01321	620.928	0	736.187	0	659.205	0	686.853	0	0	391.385	0	442.064	485.377	0	754.813	0	727.826	0	745.429	0	723.254	0	792.265	0	0.245646	0	0.0592734	0	0.175665	0	0.637013	0	0.584487	0	-0.0435686	0	0.0879134	0	-0.0389087	0	-0.0868341	0	-0.0418584	0	-0.0979095	0
CNAG_01322	917.009	0	998.679	0	834.378	0	1193.39	0	0	704.198	0	566.512	626.627	0	1145.51	0	865.066	0	967.429	0	1209.61	0	1563.07	1	0.123084	0	0.516292	0	-0.313875	0	0.870314	0	0.465203	0	0.322314	0	0.692156	1	-0.10295	0	0.0699948	0	-0.0922699	0	-0.12974	0
CNAG_01323	560.819	0	608.007	0	544.779	0	620.896	0	0	371.352	0	353.446	397.187	0	855.391	0	575.752	0	624.989	0	788.862	0	1473.11	1	0.116552	0	0.188682	0	-0.0712972	0	1.10677	0	0.53563	0	0.335943	0	1.23696	1	0.195207	0	-0.139784	0	-0.166236	0	0.0906402	0
CNAG_01324	632.209	0	727.689	0	700.455	0	679.1	0	0	458.222	0	445.847	410.202	0	830.129	0	687.823	0	776.32	0	669.21	0	807.866	0	0.202919	0	-0.0446689	0	-0.0394999	0	1.017	0	0.745703	0	-0.214192	0	0.0574641	0	-0.119357	0	-0.359887	0	0.192067	0	0.601646	0
CNAG_01325	827.844	0	804.273	0	767.51	0	867.613	0	0	810.739	0	685.106	694.158	0	827.907	0	714.23	0	798.481	0	889.314	0	760.332	0	-0.0416737	0	0.176866	0	-0.242911	0	0.254206	0	0.0411251	0	0.155436	0	-0.0706286	0	-0.29413	0	0.0908328	0	-0.621874	0	-0.242605	0
CNAG_01330	676.108	0	697.93	0	737.077	0	867.54	0	0	520.904	0	456.057	618.762	0	624.179	0	930.512	0	851.732	0	705.921	0	965.593	0	0.045829	0	0.235114	0	-0.191804	0	0.012574	0	0.588639	0	-0.270894	0	0.181015	0	-0.157515	0	0.094351	0	-0.0401071	0	-0.432902	0
CNAG_01331	1075.89	0	1080.7	0	967.249	0	1925.11	0	0	616.05	0	656.293	778.457	0	953.341	0	1491	0	1163.86	0	1129.51	0	1002.87	0	0.00642633	0	0.992985	0	0.0912933	0	0.292375	0	0.937588	0	-0.0432215	0	-0.214784	0	0.211396	0	0.0564769	0	0.243909	0	0.633653	0
CNAG_01332	494.49	0	532.335	0	485.14	0	574.39	0	0	339.26	0	325.127	363.676	0	515.473	0	480.895	0	552.891	0	517.421	0	544.33	0	0.106393	0	0.24363	0	-0.0613848	0	0.503242	0	0.403065	0	-0.0956578	0	-0.0225141	0	0.160392	0	-0.243897	0	-0.136	0	-0.143289	0
CNAG_01333	653.242	0	704.362	0	639.291	0	719.299	0	0	532.395	0	490.304	499.118	0	741.811	0	665.909	0	736.826	0	638.225	0	724.402	0	0.108698	0	0.170119	0	-0.11882	0	0.571671	0	0.415945	0	-0.207259	0	-0.0245328	0	-0.648041	0	0.396283	0	0.030601	0	-0.583415	0
CNAG_01334	496.089	0	515.825	0	585.51	0	656.45	0	0	371.257	0	334.346	390.985	0	505.635	0	613.597	0	669.077	0	590.839	0	640.728	0	0.0562825	0	0.16499	0	-0.151077	0	0.370983	0	0.650179	0	-0.179408	0	-0.0624607	0	-0.12776	0	0.427937	0	-0.0680895	0	-0.168621	0
CNAG_01335	706.49	0	735.869	0	675.34	0	792.201	0	0	535.353	0	506.067	472.83	0	808.818	0	797.017	0	789.918	0	731.12	0	824.283	0	0.0587788	0	0.230253	0	-0.0811622	0	0.774494	0	0.75329	0	-0.111595	0	0.0614363	0	0.172542	0	-0.353728	0	0.579849	0	0.0723693	0
CNAG_01336	638.932	0	784.036	0	716.757	0	833.697	0	0	444.555	0	443.009	484.529	0	963.242	0	704.506	0	777.593	0	880.569	0	892.231	0	0.295259	0	0.21804	0	-0.00502597	0	0.991316	0	0.54003	0	0.179421	0	0.198402	0	0.627324	0	0.114313	0	1.18086	0	1.31613	1
CNAG_01337	655.201	0	709.354	0	661.692	0	805.431	0	0	487.028	0	447.73	492.137	0	823.604	0	680.043	0	706.655	0	723.591	0	959.564	0	0.114568	0	0.283601	0	-0.121376	0	0.742891	0	0.466566	0	0.0341668	0	0.441372	0	0.299964	0	0.0805416	0	0.560101	0	0.610206	0
CNAG_01338	694.208	0	795.45	0	661.363	0	801.027	0	0	563.221	0	496.067	504.678	0	707.568	0	711.207	0	775.215	0	695.796	0	747.784	0	0.196405	0	0.276409	0	-0.183167	0	0.487506	0	0.494906	0	-0.155931	0	-0.051974	0	0.149706	0	-0.318763	0	0.263077	0	0.167134	0
CNAG_01339	487.014	0	618.689	0	614.007	0	635.183	0	0	354.578	0	363.743	452.489	0	606.716	0	645.891	0	687.96	0	691.33	0	727.144	0	0.345251	0	0.0489157	0	0.036816	0	0.423139	0	0.513409	0	0.00705112	0	0.079917	0	0.342047	0	-0.0120532	0	0.431811	0	0.240082	0
CNAG_01340	639.588	0	701.667	0	682.133	0	769.929	0	0	499.442	0	479.556	587.67	0	750.098	0	751.147	0	760.627	0	765.726	0	869.465	0	0.133644	0	0.174673	0	-0.0586197	0	0.352072	0	0.354087	0	0.00963834	0	0.192939	0	-0.16638	0	0.00843882	0	-0.0865804	0	-0.0953404	0
CNAG_01341	2085.79	1	1808.03	1	1460.19	0	1894.98	0	0	1774.15	0	1455.42	1680.72	0	798.324	0	1066.92	0	1240.03	0	1100.07	0	1023.01	0	-0.206174	0	0.376032	0	-0.285688	0	-1.07404	0	-0.655636	0	-0.172776	0	-0.277544	0	-0.0943372	0	0.350749	0	-0.634233	0	0.578602	0
CNAG_01342	634.711	0	736.128	0	659.028	0	694.791	0	0	454.613	0	466.354	494.045	0	708.81	0	647.327	0	742.493	0	739.458	0	829.905	0	0.213857	0	0.0762392	0	0.0367848	0	0.520757	0	0.389854	0	-0.00590889	0	0.160568	0	0.200496	0	0.419188	0	-0.0949919	0	0.234063	0
CNAG_01343	560.224	0	631.142	0	630.795	0	653.853	0	0	457.596	0	384.604	428.636	0	754.942	0	606.791	0	648.229	0	742.295	0	697.504	0	0.171961	0	0.0517946	0	-0.250702	0	0.816614	0	0.501448	0	0.195488	0	0.105698	0	0.582757	0	-0.241411	0	0.587245	0	0.686399	0
CNAG_01344	810.402	0	845.813	0	750.219	0	1187.63	0	0	658.455	0	570.11	726.241	0	730.744	0	858.569	0	839.617	0	744.615	0	759.376	0	0.061701	0	0.6627	0	-0.207845	0	0.00891674	0	0.241486	0	-0.173237	0	-0.144916	0	0.0727234	0	0.452038	0	0.484151	0	0.340688	0
CNAG_01345	360.673	0	438.632	0	331.941	0	414.195	0	0	270.596	0	309.225	272.234	0	340.409	0	347.222	0	340.797	0	357.549	0	312.769	0	0.282319	0	0.319384	0	0.192516	0	0.322425	0	0.351013	0	0.0692281	0	-0.123814	0	-0.113248	0	0.0679254	0	-0.324196	0	-0.324433	0
CNAG_01346	637.94	0	698.546	0	689.99	0	949.48	0	0	430.732	0	442.04	480.017	0	710.891	0	877.295	0	820.654	0	716.072	0	724.234	0	0.130933	0	0.460561	0	0.0373852	0	0.566541	0	0.869975	0	-0.19667	0	-0.180317	0	-0.0766468	0	0.10123	0	-0.590604	0	-0.0273934	0
CNAG_01347	2559.56	1	2677.03	1	1671.83	0	1444.87	0	0	2110.06	0	2195.6	1633.79	0	748.754	0	963.68	0	1357.6	0	1338.82	0	1109.35	0	0.0647332	0	-0.210483	0	0.0573346	0	-1.12566	0	-0.7616	0	-0.0200971	0	-0.291341	0	-0.00935104	0	-0.00847693	0	0.114554	0	0.445029	0
CNAG_01348	585.454	0	704.059	0	573.715	0	660.483	0	0	501.835	0	432.047	447.754	0	633.876	0	558.02	0	634.5	0	674.356	0	737.465	0	0.266141	0	0.203186	0	-0.216025	0	0.501495	0	0.317613	0	0.0878883	0	0.216954	0	-0.346694	0	-0.00997604	0	-1.32434	1	0.251932	0
CNAG_01349	949.662	0	933.308	0	1160.2	0	2028.85	0	0	810.024	0	729.757	1361.95	0	744.092	0	2161.36	0	1333.78	0	1336.58	0	1026.43	0	-0.0250614	0	0.806289	0	-0.150548	0	-0.872119	0	0.666271	0	0.00302848	0	-0.377894	0	-0.775173	0	-0.565627	0	-0.871923	0	0.175746	0
CNAG_01350	584.284	0	643.157	0	541.866	0	759.43	0	0	487.699	0	444.129	498.366	0	692.725	0	822.216	0	675.621	0	694.992	0	818.872	0	0.1385	0	0.486981	0	-0.135012	0	0.475076	0	0.722312	0	0.0407823	0	0.277423	0	-0.200162	0	0.104318	0	-0.43993	0	0.0413819	0
CNAG_01351	688.211	0	718.814	0	752.607	0	899.423	0	0	543.221	0	544.068	661.089	0	772.424	0	959.843	0	868.364	0	822.462	0	840.905	0	0.0627681	0	0.257103	0	0.00224708	0	0.224549	0	0.537953	0	-0.0783512	0	-0.0463569	0	-0.367472	0	-0.215448	0	-0.700602	0	-0.357893	0
CNAG_01352	686.952	0	749.031	0	597.988	0	693.246	0	0	482.003	0	535.107	419.347	0	611.489	0	732.227	0	683.967	0	612.01	0	704.083	0	0.124817	0	0.213253	0	0.150784	0	0.544183	0	0.804147	0	-0.160372	0	0.0418191	0	0.0873525	0	0.089539	0	0.213298	0	0.381729	0
CNAG_01353	1454.42	0	1462.11	1	1839.05	0	2670.45	1	0	2051.51	0	2067.84	3086.45	0	1774.66	0	2778.77	0	1965.1	1	1993.28	1	1596.25	1	0.00760668	0	0.538122	0	0.0114389	0	-0.798409	0	-0.151504	0	0.0205428	0	-0.299914	0	-0.608341	0	-0.192928	0	-0.46183	0	-0.936228	0
CNAG_01354	259.136	0	312.392	0	282.097	0	323.712	0	0	197.852	0	213.09	190.839	0	338.497	0	395.068	0	377.797	0	318.04	0	376.915	0	0.269649	0	0.198518	0	0.107043	0	0.826786	0	1.04974	0	-0.248406	0	-0.00337408	0	-0.685841	0	-0.921385	0	-0.378755	0	-1.94179	1
CNAG_01355	601.673	0	637.181	0	817.118	0	969.175	0	0	481.451	0	900.888	665.469	0	746.621	0	1020.75	0	919.128	0	820.803	0	885.525	0	0.0827233	0	0.246213	0	0.90396	0	0.166006	0	0.617194	0	-0.16323	0	-0.0537335	0	-0.12963	0	0.0259089	0	-0.0956128	0	0.319854	0
CNAG_01356	602.882	0	729.292	0	647.091	0	738.387	0	0	398.593	0	400.783	433.966	0	821.296	0	686.494	0	723.474	0	715.614	0	836.057	0	0.274619	0	0.190408	0	0.0079076	0	0.920319	0	0.661663	0	-0.0157595	0	0.208661	0	-0.107183	0	0.261516	0	0.684937	0	0.464237	0
CNAG_01357	634.548	0	795.424	0	641.962	0	768.701	0	0	393.298	0	415.41	459.212	0	816.673	0	695.47	0	707.571	0	786.081	0	1116.36	0	0.325995	0	0.259934	0	0.0789107	0	0.830598	0	0.598828	0	0.151802	0	0.657851	0	0.104295	0	0.155723	0	0.538577	0	0.319782	0
CNAG_01358	298.973	0	378.117	0	356.131	0	339.356	0	0	206.5	0	205.061	228.215	0	574.749	0	335.104	0	357.336	0	465.633	0	522.996	0	0.338816	0	-0.0696088	0	-0.0100843	0	1.33254	0	0.554215	0	0.38191	0	0.549516	0	-0.673178	0	0.0539481	0	-0.0269645	0	-0.0132176	0
CNAG_01359	682.797	0	736.441	0	505.166	0	567.507	0	0	421.747	0	387.018	397.748	0	976.818	0	529.061	0	564.056	0	904.817	0	1819.34	1	0.109112	0	0.167879	0	-0.123977	0	1.29623	0	0.411576	0	0.681787	0	1.6895	1	0.5728	0	-0.223969	0	0.524751	0	0.688993	0
CNAG_01360	770.164	0	707.804	0	768.091	0	1111.63	0	0	517.033	0	498.317	651.627	0	571.819	0	1010.59	0	661.817	0	765.598	0	716.45	0	-0.121816	0	0.533322	0	-0.0531915	0	-0.188488	0	0.633085	0	0.210153	0	0.114433	0	0.169019	0	0.418308	0	0.231883	0	0.546626	0
CNAG_01361	881.69	0	939.569	0	730.735	0	824.281	0	0	569.272	0	466.909	552.358	0	826.642	0	675.954	0	776.92	0	914.215	0	1076.26	0	0.091728	0	0.173788	0	-0.285977	0	0.581659	0	0.291322	0	0.234766	0	0.470181	0	0.321479	0	-0.204992	0	0.279944	0	0.110704	0
CNAG_01362	649.57	0	724.249	0	605.418	0	729.57	0	0	407.03	0	397.254	487.926	0	721.442	0	677.418	0	689.016	0	701.467	0	705.151	0	0.157	0	0.269113	0	-0.0350723	0	0.564223	0	0.473385	0	0.0258375	0	0.0333959	0	0.198383	0	-0.16506	0	-0.340558	0	0.0486343	0
CNAG_01363	744.124	0	879.466	0	804.273	0	966.88	0	0	615.932	0	491.937	656.764	0	789.328	0	865.425	0	855.795	0	854.448	0	886.847	0	0.241084	0	0.265652	0	-0.324297	0	0.26525	0	0.398034	0	-0.00227279	0	0.0514196	0	-0.376909	0	-0.0242969	0	-0.191826	0	-0.466302	0
CNAG_01364	645.991	0	697.561	0	610.869	0	603.41	0	0	480.479	0	426.135	420.208	0	743.778	0	653.216	0	732.555	0	698.774	0	767.331	0	0.110804	0	-0.017724	0	-0.173162	0	0.823767	0	0.636457	0	-0.0681111	0	0.0669128	0	0.384908	0	-0.128752	0	-0.261338	0	-0.112207	0
CNAG_01365	737.834	0	821.956	0	708.486	0	905.107	0	0	549.644	0	556.79	638.309	0	824.09	0	853.59	0	770.332	0	790.096	0	938.548	0	0.155765	0	0.35335	0	0.0186358	0	0.368548	0	0.419288	0	0.0365473	0	0.284949	0	-0.377801	0	-0.122524	0	-0.325686	0	-0.466159	0
CNAG_01367	923.835	0	905.002	0	1143.64	0	1630.97	0	0	772.221	0	681.715	1171.99	0	1042.84	0	1660.13	0	1118.93	0	1346.35	0	1465.83	1	-0.0297149	0	0.512093	0	-0.179845	0	-0.168448	0	0.502334	0	0.266936	0	0.389596	0	-0.380868	0	0.139968	0	0.146317	0	0.363497	0
CNAG_01368	991.933	0	960.279	0	703.429	0	907.173	0	0	811.516	0	694.558	889.982	0	1106.51	0	734.4	0	806.385	0	1013.44	0	1477.13	1	-0.0467895	0	0.366974	0	-0.224524	0	0.314167	0	-0.277211	0	0.329723	0	0.873256	1	0.801071	0	2.51785	0	-1.60637	0	2.66145	0
CNAG_01369	303.724	0	465.903	0	313.408	0	299.369	0	0	228.533	0	241.367	733.887	0	922.527	0	264.69	0	513.433	0	2564.24	1	2523.37	1	0.617271	0	-0.0661184	0	0.0788303	0	0.330032	0	-1.47126	0	2.32028	1	2.2971	1	0.136361	0	1.17124	0	0.568117	0	1.37652	0
CNAG_01370	564.98	0	697.107	0	554.18	0	590.239	0	0	381.899	0	413.157	411.491	0	783.253	0	573.659	0	597.803	0	665.759	0	835.869	0	0.303181	0	0.0909446	0	0.113501	0	0.928616	0	0.479333	0	0.15533	0	0.483607	0	0.189836	0	0.565681	0	0.704795	0	0.682923	0
CNAG_01371	595.436	0	649.362	0	670.331	0	621.061	0	0	505.75	0	427.622	520.707	0	945.075	0	616.769	0	655.966	0	800.011	0	992.229	0	0.125076	0	-0.110139	0	-0.242087	0	0.859958	0	0.244259	0	0.286398	0	0.597051	0	-0.409425	0	-0.0607587	0	-0.188423	0	-0.459268	0
CNAG_01372	617.856	0	654.78	0	640.517	0	682.866	0	0	396.275	0	446.507	469.469	0	933.457	0	612.594	0	643.007	0	743.95	0	984.594	0	0.0837401	0	0.0923662	0	0.17218	0	0.991554	0	0.383901	0	0.210372	0	0.614695	0	-0.37253	0	-0.00287157	0	0.113283	0	-0.293186	0
CNAG_01373	526.121	0	621.27	0	556.357	0	604.086	0	0	399.825	0	361.854	403.106	0	797.741	0	578.705	0	581.923	0	749.087	0	967.664	0	0.239824	0	0.118743	0	-0.143963	0	0.984761	0	0.521669	0	0.364304	0	0.733678	0	-0.0721668	0	-0.0519492	0	0.32886	0	0.0784401	0
CNAG_01375	905.62	0	846.55	0	798.629	0	814.592	0	0	810.013	0	764.948	931.002	0	849.379	0	705.013	0	829.119	0	752.569	0	802.543	0	-0.09731	0	0.0285528	0	-0.0825839	0	-0.132376	0	-0.401134	0	-0.139755	0	-0.0470003	0	-0.2784	0	0.153724	0	0.167086	0	0.322969	0
CNAG_01376	711.635	0	825.447	0	790.887	0	1033.53	0	0	517.758	0	545.879	664.009	0	726.07	0	866.973	0	905.219	0	839.102	0	922.076	0	0.214038	0	0.386032	0	0.0763039	0	0.128907	0	0.384785	0	-0.10942	0	0.0266192	0	0.319606	0	0.0499724	0	0.233149	0	0.00759122	0
CNAG_01377	601.081	0	659.69	0	807.082	0	807.872	0	0	388.708	0	455.877	463.281	0	679.015	0	690.48	0	838.99	0	755.93	0	862.695	0	0.134227	0	0.00141227	0	0.229958	0	0.551557	0	0.575712	0	-0.150402	0	0.0401967	0	0.080194	0	-0.11118	0	0.315394	0	-0.0356808	0
CNAG_01378	688.229	0	737.196	0	807.279	0	884.234	0	0	512.409	0	518.569	569.017	0	727.487	0	879.005	0	861.64	0	812.69	0	898.293	0	0.0991598	0	0.131361	0	0.0172414	0	0.35445	0	0.6274	0	-0.084381	0	0.0601012	0	-0.113979	0	-0.115526	0	0.0149692	0	-0.157415	0
CNAG_01379	551.604	0	626.258	0	668.529	0	775.144	0	0	354.758	0	353.79	458.745	0	653.352	0	639.865	0	688.795	0	613.401	0	700.496	0	0.183126	0	0.213474	0	-0.00394205	0	0.510167	0	0.480075	0	-0.167244	0	0.0243029	0	-0.233669	0	0.137202	0	-0.807807	0	-0.70367	0
CNAG_01380	686.521	0	829.782	0	670.768	0	693.807	0	0	521.69	0	490.55	454.826	0	825.267	0	771.46	0	743.148	0	826.563	0	928.059	0	0.273429	0	0.0487205	0	-0.0887925	0	0.859548	0	0.762277	0	0.153475	0	0.320568	0	-0.14571	0	0.0271281	0	-0.0238299	0	-0.0568778	0
CNAG_01381	827.655	0	857.839	0	749.083	0	880.115	0	0	574.191	0	543.762	538.439	0	937.425	0	748.347	0	840.693	0	821.061	0	928.054	0	0.051677	0	0.232567	0	-0.0785556	0	0.799919	0	0.474924	0	-0.0340882	0	0.142631	0	0.225127	0	0.281714	0	-0.156034	0	0.051314	0
CNAG_01382	685.221	0	776.689	0	690.583	0	728.097	0	0	432.397	0	432.655	460.394	0	759.952	0	607.534	0	695.518	0	653.936	0	800.094	0	0.180768	0	0.076315	0	0.000858521	0	0.723038	0	0.400096	0	-0.0889377	0	0.202081	0	-0.522563	0	-0.127168	0	-0.959043	0	-0.124411	0
CNAG_01383	725.063	0	798.276	0	635.433	0	611.883	0	0	498.691	0	495.346	493.812	0	856.1	0	643.388	0	722.028	0	702.955	0	801.816	0	0.138782	0	-0.0544843	0	-0.00970958	0	0.793818	0	0.381726	0	-0.0386226	0	0.151217	0	0.932612	0	-0.880637	0	0.515813	0	1.31496	0
CNAG_01384	1559.07	0	1312.29	1	1046.29	0	2131.72	0	0	1173.35	0	761.527	954.67	0	725.286	0	1929.93	0	1004.69	0	845.759	0	938.695	0	-0.248596	0	1.02674	0	-0.623667	0	-0.396453	0	1.01548	0	-0.248437	0	-0.0980284	0	1.01498	0	0.397424	0	-0.260603	0	1.51157	1
CNAG_01385	1284.83	0	1301.39	1	1007.58	0	1140.96	0	0	863.769	0	756.399	1004.11	0	1362.16	0	821.292	0	1089.38	0	1358.21	0	1694.41	1	0.0184778	0	0.179355	0	-0.191499	0	0.439981	0	-0.28995	0	0.318199	0	0.637283	1	0.195442	0	-0.00312531	0	0.0756529	0	-0.0654082	0
CNAG_01386	862.122	0	1039.11	0	575.962	0	673.977	0	0	558.662	0	515.617	486.99	0	1362.3	0	568.172	0	667.882	0	982.945	0	2173.15	1	0.269382	0	0.226725	0	-0.115678	0	1.48408	0	0.222435	0	0.557516	0	1.70212	1	-0.03982	0	0.014297	0	0.400531	0	0.576536	0
CNAG_01387	840.824	0	890.378	0	839.723	0	938.319	0	0	604.913	0	590.033	713.374	0	756.967	0	778.4	0	938.328	0	830.403	0	892.098	0	0.0826138	0	0.160166	0	-0.0359309	0	0.0855713	0	0.125854	0	-0.17628	0	-0.0728906	0	-0.0604316	0	-0.498566	0	-0.0138697	0	-0.253328	0
CNAG_01388	565.488	0	727.647	0	609.119	0	573.911	0	0	400.006	0	411.706	399.894	0	1099.53	0	649.896	0	695.571	0	761.943	0	1212.95	0	0.363741	0	-0.0858978	0	0.0415919	0	1.45919	0	0.700591	0	0.131486	0	0.802246	0	-0.464974	0	0.0685553	0	-0.116645	0	-0.419231	0
CNAG_01389	582.648	0	693.321	0	595.131	0	658.087	0	0	406.535	0	406.704	407.92	0	911.215	0	636.469	0	697.258	0	826.299	0	1226.17	0	0.250899	0	0.14507	0	0.000597736	0	1.15951	0	0.641804	0	0.244971	0	0.814394	0	-0.617387	0	0.404965	0	-0.207892	0	-0.586039	0
CNAG_01390	652.657	0	829.82	0	740.144	0	705.933	0	0	461.464	0	457.457	599.292	0	944.483	0	686.802	0	824.853	0	1104.15	0	949.593	0	0.346472	0	-0.068275	0	-0.0125835	0	0.656265	0	0.196634	0	0.420725	0	0.203173	0	1.19516	0	0.0309169	0	0.477051	0	0.499084	0
CNAG_01391	660.648	0	733.314	0	691.479	0	810.29	0	0	527.096	0	530.847	454.65	0	798.516	0	802.218	0	807.577	0	768.993	0	762.858	0	0.150548	0	0.228753	0	0.0102307	0	0.812565	0	0.819237	0	-0.0706294	0	-0.0821847	0	0.228334	0	0.125001	0	0.437047	0	0.661831	0
CNAG_01392	627.649	0	673.657	0	595.092	0	707.643	0	0	414.128	0	420.525	462.69	0	853.42	0	631.915	0	682.576	0	706.375	0	814.492	0	0.102055	0	0.249911	0	0.0221125	0	0.883211	0	0.449687	0	0.0494453	0	0.254912	0	-0.278564	0	-0.0542378	0	-0.00834478	0	-0.439892	0
CNAG_01395	602.377	0	694.308	0	533.053	0	617.921	0	0	332.792	0	365.928	345.65	0	661.077	0	627.251	0	525.985	0	641.333	0	1094.73	0	0.204909	0	0.213144	0	0.13694	0	0.935507	0	0.859734	0	0.286052	0	1.05748	0	0.236864	0	-0.245035	0	0.129275	0	0.442982	0
CNAG_01396	705.759	0	801.322	0	656.812	0	982.981	0	0	487.676	0	503.095	482.518	0	696.776	0	853.44	0	751.171	0	740.834	0	773.407	0	0.183206	0	0.581684	0	0.0449086	0	0.530112	0	0.822708	0	-0.0199922	0	0.0420849	0	0.162765	0	0.377973	0	-0.362116	0	0.326911	0
CNAG_01397	584.887	0	633.26	0	651.26	0	755.273	0	0	351.06	0	409.935	436.987	0	866.385	0	678.971	0	796.13	0	723.682	0	873.948	0	0.11464	0	0.213766	0	0.223677	0	0.987417	0	0.635759	0	-0.13765	0	0.134542	0	0.322518	0	-0.0119462	0	-0.0119538	0	-0.128146	0
CNAG_01398	300.915	0	325.372	0	374.427	0	416.327	0	0	187.138	0	187.107	234.025	0	413.38	0	424.681	0	407.884	0	442.84	0	557.584	0	0.112733	0	0.153035	0	-0.00023873	0	0.820808	0	0.859716	0	0.118626	0	0.451029	0	0.069798	0	-0.078638	0	0.204751	0	-0.254525	0
CNAG_01399	638.409	0	802.838	0	633.134	0	701.19	0	0	390.6	0	498.752	455.324	0	789.968	0	663.152	0	717.41	0	699.251	0	864.825	0	0.330629	0	0.147295	0	0.352633	0	0.794902	0	0.542447	0	-0.0369883	0	0.269611	0	-0.409938	0	-0.334705	0	-0.132349	0	-0.468651	0
CNAG_01400	502.867	0	593.396	0	536.04	0	545.148	0	0	343.538	0	337.471	390.766	0	890.526	0	537.547	0	643.823	0	680.26	0	938.769	0	0.238819	0	0.0243092	0	-0.0257086	0	1.18835	0	0.460087	0	0.0794211	0	0.544105	0	0.580357	0	-0.207828	0	0.0388505	0	-0.582725	0
CNAG_01401	701.666	0	732.267	0	763.355	0	931.364	0	0	495.053	0	484.849	582.943	0	909.012	0	795.985	0	859.787	0	916.611	0	1132.13	0	0.061584	0	0.286992	0	-0.0300474	0	0.640946	0	0.449387	0	0.0923307	0	0.39699	0	-0.0819844	0	0.455459	0	-0.4766	0	-0.824861	0
CNAG_01402	646.54	0	649.591	0	551.462	0	855.474	0	0	391.68	0	385.598	363.846	0	712.267	0	651.479	0	621.569	0	579.167	0	554.024	0	0.00679325	0	0.633462	0	-0.0225757	0	0.969089	0	0.84039	0	-0.101935	0	-0.165966	0	-0.265865	0	0.10901	0	-0.372806	0	0.31813	0
CNAG_01403	751.909	0	774.753	0	672.414	0	872.767	0	0	606.281	0	532.92	615.027	0	695.303	0	831.244	0	848.89	0	746.721	0	901.362	0	0.0431787	0	0.376247	0	-0.186067	0	0.176991	0	0.434621	0	-0.185007	0	0.0865297	0	-0.122871	0	-0.0142831	0	-0.530333	0	0.324427	0
CNAG_01404	732.456	0	704.059	0	753.913	0	893.413	0	0	507.826	0	507.145	489.332	0	951.795	0	785.739	0	801.318	0	736.302	0	831.086	0	-0.0570447	0	0.24493	0	-0.00193563	0	0.959836	0	0.683237	0	-0.122077	0	0.0526231	0	0.856726	0	-0.0200159	0	0.244856	0	-0.0511022	0
CNAG_01405	607.026	0	665.57	0	676.271	0	924.853	0	0	464.896	0	455.423	489.901	0	814.28	0	754.02	0	803.049	0	865.352	0	1146.17	0	0.132834	0	0.451623	0	-0.0296993	0	0.733036	0	0.622113	0	0.107798	0	0.513263	0	-0.012289	0	-0.352492	0	0.359159	0	-0.314414	0
CNAG_01406	593.084	0	745.355	0	709.932	0	731.506	0	0	437.846	0	471.823	485.022	0	752.612	0	653.129	0	796.37	0	772.565	0	888.655	0	0.329692	0	0.0431885	0	0.107822	0	0.633857	0	0.429319	0	-0.0437826	0	0.158185	0	-0.132573	0	-0.301116	0	0.0121818	0	0.230487	0
CNAG_01408	549.452	0	723.678	0	625.482	0	622.53	0	0	381.005	0	448.327	410.621	0	913.092	0	631.918	0	692.392	0	769.846	0	877.745	0	0.397356	0	-0.00682403	0	0.234742	0	1.15295	0	0.621932	0	0.152981	0	0.342212	0	0.140458	0	-0.196424	0	0.445279	0	-0.133093	0
CNAG_01411	688.015	0	741.783	0	773.548	0	850.621	0	0	531.085	0	475.041	691.27	0	1000.08	0	715.48	0	937.333	0	1045.23	0	1085.12	0	0.108558	0	0.137026	0	-0.16089	0	0.532794	0	0.0496624	0	0.157188	0	0.211227	0	0.4113	0	0.261254	0	0.0834723	0	0.385841	0
CNAG_01412	738.076	0	977.551	0	731.582	0	826.942	0	0	544.195	0	487.111	533.279	0	1033.75	0	725.153	0	855.178	0	1071.24	0	1410.36	1	0.405402	0	0.176766	0	-0.159874	0	0.954927	0	0.443396	0	0.324983	0	0.721764	1	0.378876	0	-0.14795	0	0.0412721	0	0.496204	0
CNAG_01413	629.446	0	744.174	0	643.428	0	732.38	0	0	484.011	0	453.151	525.689	0	968.628	0	723.052	0	827.081	0	845.298	0	1195.72	0	0.241558	0	0.186814	0	-0.0950476	0	0.881731	0	0.459888	0	0.031433	0	0.531777	0	0.409152	0	-0.0565435	0	0.158334	0	0.283597	0
CNAG_01414	836.961	0	974.92	0	737.412	0	963.728	0	0	681.627	0	607.38	648.975	0	951.249	0	830.365	0	929.702	0	1045.29	0	1361.34	1	0.220124	0	0.386155	0	-0.166382	0	0.551659	0	0.355582	0	0.169065	0	0.55019	0	-0.233998	0	-0.000920509	0	-0.284293	0	-0.232526	0
CNAG_01415	604.129	0	782.953	0	736.673	0	800.037	0	0	458.839	0	489.613	511.377	0	758.487	0	658.65	0	830.547	0	730.899	0	770.811	0	0.37407	0	0.119042	0	0.0936521	0	0.568737	0	0.365125	0	-0.18439	0	-0.107684	0	0.0147751	0	0.153263	0	0.166602	0	0.0460539	0
CNAG_01416	545.994	0	605.143	0	636.301	0	603.123	0	0	366.389	0	370.842	389.938	0	545.726	0	598.117	0	688.849	0	613.116	0	674.059	0	0.148391	0	-0.0772562	0	0.0174306	0	0.484931	0	0.61718	0	-0.168028	0	-0.0313129	0	0.632482	0	-0.335281	0	0.233938	0	0.220749	0
CNAG_01417	692.694	0	782.508	0	652.082	0	628.169	0	0	442.017	0	513.861	451.187	0	962.605	0	596.37	0	742.687	0	779.68	0	906.105	0	0.175887	0	-0.0539017	0	0.217276	0	1.09322	0	0.40248	0	0.070128	0	0.286923	0	0.212515	0	0.510142	0	0.029604	0	0.796692	0
CNAG_01418	913.861	0	1088.45	0	821.841	0	671.854	0	0	640.94	0	742.24	634.557	0	679.347	0	660.207	0	795.531	0	799.869	0	858.084	0	0.252233	0	-0.290713	0	0.211697	0	0.098399	0	0.0571673	0	0.00784555	0	0.109201	0	0.265141	0	0.27782	0	0.426445	0	0.427043	0
CNAG_01419	797.533	0	910.179	0	821.31	0	1021.15	0	0	734.65	0	682.372	754.265	0	849.044	0	961.532	0	983.709	0	1065.73	0	995.742	0	0.190606	0	0.314191	0	-0.106497	0	0.170768	0	0.350264	0	0.115536	0	0.0175414	0	0.39812	0	-0.0904533	0	0.0846318	0	0.299393	0
CNAG_01420	909.742	0	1039.32	0	908.661	0	1055.19	0	0	841.149	0	598.531	732.747	0	939.029	0	808.107	0	972.897	0	1030.43	0	1118.06	0	0.192114	0	0.215688	0	-0.490934	0	0.357855	0	0.141233	0	0.0828918	0	0.200643	0	0.0551697	0	0.125046	0	-0.0699132	0	0.0609747	0
CNAG_01421	1491.95	0	1400.61	0	1314.88	0	1345.81	0	0	2523.83	0	1967.41	2460.82	0	1145.99	0	1669.99	0	1552.11	0	1611.04	0	1227.89	0	-0.0911439	0	0.0335526	0	-0.359314	0	-1.10255	0	-0.559304	0	0.053764	0	-0.33805	0	0.345383	0	0.0824145	0	0.189931	0	0.074137	0
CNAG_01422	774.609	0	959.211	0	680.574	0	796.689	0	0	578.572	0	551.648	479.006	0	731.134	0	663.885	0	831.108	0	684.706	0	832.121	0	0.30838	0	0.227265	0	-0.0687494	0	0.610093	0	0.470889	0	-0.279551	0	0.00175581	0	-0.0642037	0	-0.234365	0	-0.0932522	0	0.0403044	0
CNAG_01423	835.319	0	813.852	0	866.913	0	1005.97	0	0	584.198	0	527.926	687.49	0	706.312	0	776.368	0	981.737	0	862.135	0	894.493	0	-0.0375619	0	0.214636	0	-0.146123	0	0.0389668	0	0.175403	0	-0.187423	0	-0.134266	0	0.0685216	0	-0.0505523	0	0.0684795	0	-0.048245	0
CNAG_01424	780.762	0	803.31	0	876.516	0	1025.9	0	0	721.407	0	699.024	817.388	0	777.57	0	1116.08	0	850.722	0	793.663	0	818.336	0	0.0410744	0	0.227032	0	-0.0454727	0	-0.0720481	0	0.449347	0	-0.10016	0	-0.0559937	0	-0.234147	0	-0.136796	0	0.20042	0	0.299146	0
CNAG_01425	535.183	0	623.114	0	557.189	0	571.226	0	0	433.185	0	398.476	412.77	0	709.099	0	641.893	0	594.054	0	558.063	0	571.594	0	0.219463	0	0.0358945	0	-0.120489	0	0.780649	0	0.636993	0	-0.0901667	0	-0.0556043	0	-0.109244	0	0.237268	0	-0.0447616	0	0.286598	0
CNAG_01426	715.855	0	839.512	0	882.572	0	1419.75	0	0	676.602	0	610.891	863.745	0	662.035	0	1698.5	0	1012.89	0	1065.22	0	757.934	0	0.229884	0	0.685848	0	-0.147392	0	-0.383697	0	0.975583	0	0.0726734	0	-0.41834	0	-0.00545768	0	-0.14323	0	-0.221861	0	0.094582	0
CNAG_01428	742.267	0	793.643	0	833.567	0	911.859	0	0	532.147	0	534.426	631.886	0	854.031	0	966.41	0	966.849	0	862.921	0	838.852	0	0.096553	0	0.129513	0	0.00616495	0	0.434624	0	0.612971	0	-0.164062	0	-0.204874	0	0.227004	0	-0.255932	0	0.136518	0	-0.155138	0
CNAG_01429	709.547	0	834.18	0	740.428	0	1398.29	0	0	461.378	0	457.647	605.685	0	1028.66	0	1381.96	0	992.274	0	937.192	0	1002.27	0	0.233461	0	0.917232	0	-0.0117152	0	0.764122	0	1.19008	0	-0.0823937	0	0.0144594	0	-0.0876726	0	-0.11532	0	-0.255675	0	-0.339673	0
CNAG_01430	798.091	0	851.226	0	1079.16	0	1579.43	0	0	685.833	0	598.596	997.416	0	996.177	0	1680.39	0	1202.92	0	1247.98	0	1088.29	0	0.0929887	0	0.549494	0	-0.196275	0	-0.00179282	0	0.752531	0	0.053062	0	-0.144471	0	0.185924	0	-0.0111191	0	0.00285078	0	-0.307799	0
CNAG_01431	630.743	0	696.086	0	684.946	0	673.985	0	0	492.593	0	481.509	504.609	0	752.403	0	707.474	0	839.128	0	754.022	0	861.503	0	0.142213	0	-0.023273	0	-0.0328356	0	0.57634	0	0.48751	0	-0.154284	0	0.0379662	0	-0.271698	0	-0.0607987	0	-0.0641639	0	-0.476431	0
CNAG_01432	555.177	0	682.627	0	577.628	0	623.34	0	0	450.931	0	409.481	427.522	0	758.815	0	606.554	0	650.935	0	604.181	0	758.182	0	0.298149	0	0.109878	0	-0.139111	0	0.827747	0	0.504635	0	-0.107532	0	0.220031	0	-0.10734	0	0.181263	0	0.0369391	0	-0.794316	0
CNAG_01435	718.617	0	804.937	0	748.504	0	779.926	0	0	478.42	0	528.6	578.845	0	754.806	0	774.441	0	838.004	0	721.478	0	818.067	0	0.163652	0	0.0593274	0	0.143898	0	0.382929	0	0.41998	0	-0.216002	0	-0.0347394	0	0.496646	0	-0.178302	0	0.283404	0	0.0907272	0
CNAG_01436	613.48	0	719.563	0	613.027	0	746.486	0	0	413.758	0	456.555	429.893	0	640.758	0	684.901	0	716.068	0	602.81	0	664.382	0	0.230105	0	0.284163	0	0.142003	0	0.575803	0	0.671919	0	-0.248393	0	-0.108082	0	-0.4634	0	-0.375394	0	-0.0979676	0	-0.24028	0
CNAG_01437	617.653	0	770.205	0	710.044	0	796.445	0	0	470.311	0	521.108	539.004	0	951.428	0	762.232	0	799.452	0	872.869	0	975.558	0	0.318446	0	0.165667	0	0.147968	0	0.819798	0	0.499934	0	0.126754	0	0.287217	0	-0.226218	0	-0.0178079	0	-0.328433	0	-0.49075	0
CNAG_01438	475.207	0	601.237	0	540.854	0	528.767	0	0	346.928	0	340.581	361.941	0	542.476	0	549.895	0	593.813	0	554.891	0	617.82	0	0.339378	0	-0.0326092	0	-0.0266397	0	0.583806	0	0.603403	0	-0.097804	0	0.0571794	0	-0.00123517	0	0.074701	0	-0.108812	0	-0.278381	0
CNAG_01439	549.776	0	684.573	0	592.908	0	551.497	0	0	542.216	0	485.997	528.172	0	1058.56	0	703.659	0	652.952	0	790.243	0	957.554	0	0.316361	0	-0.104456	0	-0.157919	0	1.00302	0	0.413868	0	0.275319	0	0.552376	0	0.201817	0	0.227795	0	-0.092132	0	-0.0496639	0
CNAG_01440	579.972	0	677.642	0	687.513	0	698.574	0	0	545.345	0	523.615	584.704	0	829.005	0	821.752	0	775.888	0	757.45	0	971.003	0	0.224541	0	0.0230266	0	-0.0586618	0	0.503675	0	0.490997	0	-0.0346982	0	0.323627	0	0.0039039	0	-0.295627	0	0.276613	0	0.170136	0
CNAG_01441	1024.21	0	1057.45	0	1196.94	0	956.545	0	0	950.549	0	881.71	1565.08	0	1067.24	0	886.441	0	1444.19	0	1226.44	0	1038.17	0	0.0460828	0	-0.323452	0	-0.108457	0	-0.552349	0	-0.820136	0	-0.235786	0	-0.476208	0	0.00825807	0	-0.313086	0	0.124591	0	0.363925	0
CNAG_01442	579.773	0	775.942	0	624.112	0	597.66	0	0	420.717	0	462.181	397.822	0	818.646	0	652.654	0	701.235	0	643.399	0	807.557	0	0.420462	0	-0.0624802	0	0.135608	0	1.04112	0	0.714196	0	-0.124184	0	0.203668	0	0.0209046	0	-0.146164	0	0.00430175	0	-0.390487	0
CNAG_01443	703.709	0	967.06	0	736.28	0	796.554	0	0	471.134	0	675.808	654.703	0	835.909	0	743.274	0	903.99	0	815.959	0	1047.21	0	0.458626	0	0.113518	0	0.520474	0	0.352505	0	0.183053	0	-0.14781	0	0.212168	0	-0.183508	0	-0.28387	0	-0.255331	0	-0.425657	0
CNAG_01444	674.887	0	825.064	0	704.579	0	739.255	0	0	526.082	0	476.261	508.002	0	903.576	0	686.371	0	770.662	0	805.108	0	894.563	0	0.289859	0	0.0693111	0	-0.143537	0	0.830812	0	0.434155	0	0.0630842	0	0.215085	0	-0.0858797	0	0.0130178	0	-0.422019	0	-0.266378	0
CNAG_01445	572.818	0	632.431	0	576.048	0	796.983	0	0	494.835	0	410.834	501.727	0	672.945	0	755.251	0	620.244	0	661.869	0	702.249	0	0.142829	0	0.46836	0	-0.268392	0	0.423585	0	0.590052	0	0.0937105	0	0.179147	0	0.201791	0	0.0638057	0	0.30944	0	0.0825977	0
CNAG_01446	2323.89	1	2111.63	1	2433.38	0	2485.5	0	0	2367.96	0	1850.16	4205.38	1	2016.6	0	1366.1	0	1979.94	1	2353.89	1	2049.71	1	-0.138183	0	0.0305785	0	-0.355992	0	-1.06031	1	-1.62217	1	0.249591	0	0.0499631	0	-0.282389	0	-0.0811921	0	-0.859047	0	0.116977	0
CNAG_01448	3699.92	1	3512.35	1	4173.48	1	3824.41	1	1	4311.3	1	2688.65	7753.74	1	2570.72	1	2050.39	0	3929.35	1	4630.07	1	2649.29	1	-0.0750609	0	-0.126013	0	-0.681237	1	-1.59272	1	-1.91899	1	0.236744	0	-0.568684	0	-0.256784	0	0.0186692	0	0.52335	0	0.0334687	0
CNAG_01451	465.377	0	581.999	0	528.064	0	638.928	0	0	315.561	0	305.943	348.665	0	867.747	0	722.84	0	590.68	0	736.927	0	811.851	0	0.322616	0	0.274941	0	-0.0446568	0	1.31543	0	1.05184	0	0.319146	0	0.458839	0	0.12624	0	0.132861	0	0.0781375	0	0.0545676	0
CNAG_01452	572.021	0	676.001	0	621.235	0	757.673	0	0	400.3	0	444.825	463.297	0	868.064	0	685	0	703.137	0	774.622	0	1041.69	0	0.240958	0	0.286435	0	0.152158	0	0.905863	0	0.564166	0	0.139686	0	0.567049	0	-0.0424734	0	-0.0424191	0	0.345528	0	0.00249708	0
CNAG_01454	748.218	0	823.096	0	884.478	0	1116.57	0	0	729.635	0	622.426	859.68	0	889.649	0	1060.54	0	1156.92	0	876.75	0	1130.02	0	0.137603	0	0.336176	0	-0.229275	0	0.049437	0	0.302927	0	-0.400051	0	-0.0339431	0	0.121098	0	-0.156091	0	0.214049	0	-0.319625	0
CNAG_01455	863.016	0	796.198	0	722.566	0	1276.74	0	0	691.686	0	595.327	755.761	0	722.656	0	1036.38	0	870.621	0	785.321	0	876.898	0	-0.11626	0	0.821263	0	-0.216435	0	-0.0646209	0	0.455556	0	-0.148762	0	0.0103645	0	0.322029	0	-0.278673	0	-0.308111	0	0.176691	0
CNAG_01456	620.978	0	611.705	0	674.228	0	721.739	0	0	471.344	0	477.244	510.364	0	708.473	0	635.449	0	674.86	0	664.622	0	873.449	0	-0.021706	0	0.0982408	0	0.0179467	0	0.473186	0	0.316251	0	-0.022055	0	0.372135	0	-0.347971	0	0.502925	0	-0.785278	0	0.968806	0
CNAG_01457	719.764	0	827.509	0	737.033	0	958.69	0	0	603.867	0	642.303	572.102	0	790.396	0	897.357	0	876.762	0	807.011	0	952.172	0	0.201251	0	0.379334	0	0.0890235	0	0.466303	0	0.649409	0	-0.119596	0	0.119038	0	-0.34974	0	0.23982	0	-0.00886881	0	0.0313968	0
CNAG_01461	590.197	0	649.928	0	644.081	0	738.307	0	0	455.037	0	407.467	502.967	0	705.823	0	629.714	0	740.528	0	741.275	0	811.645	0	0.139084	0	0.196978	0	-0.1593	0	0.488842	0	0.324233	0	0.00145426	0	0.132294	0	-0.237463	0	0.138837	0	-0.0673319	0	-0.730713	0
CNAG_01463	1347.7	0	1330.81	1	995.115	0	1074.61	0	0	1427.96	0	1464.61	1422.38	0	729.467	0	738.171	0	951.165	0	859.995	0	1016.97	0	-0.0181931	0	0.110874	0	0.0365662	0	-0.963392	0	-0.946279	0	-0.145366	0	0.0965136	0	-0.0135935	0	0.0531511	0	-0.049875	0	0.247896	0
CNAG_01464	3898.54	1	2897.07	1	5309.21	1	5612.04	1	1	4514.63	1	3985.6	8706.58	1	2178.11	1	4168.95	1	3010.31	1	3150.5	1	2158.72	1	-0.428336	0	0.0800275	0	-0.179811	0	-1.99903	1	-1.06242	1	0.0656677	0	-0.479739	0	1.30574	0	0.00728449	0	-0.476952	0	2.37741	1
CNAG_01465	800.881	0	739.326	0	729.658	0	876.36	0	0	737.158	0	570.877	712.399	0	594.588	0	823.215	0	812.349	0	781.87	0	861.764	0	-0.115377	0	0.264304	0	-0.368794	0	-0.260794	0	0.208585	0	-0.0551709	0	0.0851925	0	-0.178686	0	-0.547504	0	-0.223313	0	-0.011364	0
CNAG_01466	741.952	0	806.544	0	606.175	0	722.879	0	0	1186.76	0	1352.24	922.625	0	519.386	0	719.531	0	593.632	0	594.934	0	642.454	0	0.120428	0	0.254019	0	0.188332	0	-0.828938	0	-0.358687	0	0.00316097	0	0.114024	0	-0.777521	0	-0.0295784	0	-0.549901	0	-0.360718	0
CNAG_01467	1210.24	0	1204.4	0	1164.76	0	1349.14	0	0	1350.27	0	1317.2	1529.73	0	739.902	0	1239.25	0	889.131	0	927.981	0	1319.34	0	-0.00697575	0	0.21201	0	-0.0357754	0	-1.04788	0	-0.303815	0	0.0616997	0	0.569354	0	0.17715	0	-0.231491	0	-0.0577921	0	-0.0906737	0
CNAG_01468	554.218	0	624.228	0	396.372	0	436.878	0	0	374.073	0	364.708	309.248	0	847.221	0	505.877	0	431.551	0	704.832	0	1204.22	0	0.171619	0	0.140373	0	-0.036579	0	1.45398	0	0.710025	0	0.70775	0	1.4805	0	0.135049	0	0.404627	0	-0.147141	0	-0.789905	0
CNAG_01469	607.482	0	695.576	0	503.124	0	518.785	0	0	459.256	0	490.582	388.475	0	907.767	0	601.783	0	520.348	0	706.198	0	1360.94	1	0.195367	0	0.0442216	0	0.0951962	0	1.2245	0	0.63142	0	0.440597	0	1.38706	1	0.185557	0	-0.13709	0	0.579821	0	0.0847878	0
CNAG_01470	465.337	0	566.034	0	566.286	0	557.137	0	0	310.148	0	338.92	397.815	0	771.58	0	661.962	0	608.834	0	696.325	0	792.502	0	0.282612	0	-0.0234983	0	0.127989	0	0.955719	0	0.734651	0	0.193713	0	0.380367	0	-0.268434	0	-0.0444527	0	-0.216567	0	-0.877982	0
CNAG_01471	584.968	0	662.08	0	739.311	0	951.702	0	0	405.405	0	443.399	586.274	0	896.219	0	902.094	0	861.897	0	981.684	0	985.294	0	0.178647	0	0.36433	0	0.129244	0	0.612276	0	0.621703	0	0.187744	0	0.193039	0	-0.148935	0	-0.0903725	0	-0.177638	0	-0.685312	0
CNAG_01472	609.402	0	681.484	0	709.924	0	708.52	0	0	416.468	0	436.598	527.397	0	633.299	0	681.003	0	682.288	0	680.254	0	891.797	0	0.161285	0	-0.00285615	0	0.068099	0	0.263997	0	0.368773	0	-0.00430748	0	0.386334	0	-0.0607846	0	0.149526	0	-0.104677	0	-0.105535	0
CNAG_01473	619.64	0	665.935	0	695.411	0	622.759	0	0	385.884	0	442.42	418.571	0	676.617	0	672.388	0	664.374	0	678.923	0	862.897	0	0.103951	0	-0.159194	0	0.197252	0	0.692869	0	0.683822	0	0.0312509	0	0.377192	0	-0.76044	0	-0.185877	0	-0.242515	0	-0.0489443	0
CNAG_01474	654.327	0	705.543	0	742.066	0	928.037	0	0	468.016	0	499.573	560.497	0	642.35	0	866.421	0	791.609	0	850.312	0	979.999	0	0.108721	0	0.322636	0	0.0941393	0	0.196654	0	0.628362	0	0.103205	0	0.307992	0	-0.536923	0	0.508471	0	-0.821781	0	-0.476326	0
CNAG_01475	503.791	0	561.03	0	581.827	0	620.641	0	0	317.35	0	349.338	402.597	0	693.893	0	640.714	0	650.961	0	663.738	0	669.857	0	0.155252	0	0.0931698	0	0.138549	0	0.785376	0	0.670343	0	0.0280426	0	0.0412821	0	0.307572	0	-0.119903	0	0.0399665	0	-0.0623085	0
CNAG_01476	722.046	0	852.724	0	720.034	0	837.744	0	0	560.791	0	505.519	604.358	0	780.981	0	806.079	0	786.434	0	778.227	0	858.713	0	0.239987	0	0.218445	0	-0.149696	0	0.369884	0	0.415517	0	-0.0151348	0	0.12685	0	-0.0533368	0	0.346872	0	0.348924	0	-0.0500752	0
CNAG_01477	225.631	0	239.552	0	262.088	0	239.489	0	0	191.916	0	159.07	252.596	0	263.293	0	243.39	0	263.429	0	251.254	0	259.638	0	0.0863728	0	-0.13009	0	-0.270814	0	0.0598371	0	-0.0535611	0	-0.0682653	0	-0.0209127	0	-0.0757434	0	-0.113836	0	0.354746	0	0.163615	0
CNAG_01478	1153.21	0	1158.96	0	1075.88	0	1279.76	0	0	1286.32	0	989.301	1486.6	0	965.682	0	1057.47	0	1226.31	0	1258.58	0	1276.63	0	0.00718107	0	0.250366	0	-0.378766	0	-0.622402	0	-0.491407	0	0.0374721	0	0.0580125	0	0.2502	0	-0.115108	0	-0.275569	0	0.128241	0
CNAG_01479	1014.94	0	1010.63	0	988.949	0	2193.15	0	0	642.8	0	597.889	792.093	0	663.158	0	1743.79	0	1275.17	0	1113.54	0	970.591	0	-0.00614738	0	1.14904	0	-0.104492	0	-0.256316	0	1.13848	0	-0.195535	0	-0.393751	0	0.375023	0	-0.0151131	0	-0.212406	0	0.59321	0
CNAG_01480	524.419	0	601.948	0	487.041	0	561.291	0	0	397.765	0	346.228	438.702	0	622.662	0	527.018	0	540.092	0	624.517	0	595.153	0	0.198919	0	0.204707	0	-0.200197	0	0.505208	0	0.26461	0	0.209534	0	0.140054	0	0.28534	0	-0.26558	0	0.119434	0	-0.128895	0
CNAG_01481	982.97	0	1160.4	0	934.184	0	1664.02	0	0	706.205	0	750.637	985.735	0	924.008	0	1424.02	0	1244.62	0	1383.94	0	1140.07	0	0.239399	0	0.832894	0	0.0880283	0	-0.0932948	0	0.530699	0	0.153075	0	-0.126581	0	-0.288558	0	0.439022	0	-0.69632	0	0.0654621	0
CNAG_01482	739.336	0	886.219	0	695.95	0	756.739	0	0	515.788	0	458.465	515.186	0	576.777	0	696.768	0	679.001	0	711.363	0	860.962	0	0.261433	0	0.120812	0	-0.169968	0	0.162922	0	0.435586	0	0.0671722	0	0.342535	0	-0.0594325	0	-0.0857538	0	-0.304934	0	-0.205865	0
CNAG_01483	671.47	0	765.98	0	672.124	0	594.23	0	0	385.336	0	471.46	431.069	0	659.411	0	554.367	0	649.447	0	684.164	0	764.034	0	0.189984	0	-0.177705	0	0.291019	0	0.613261	0	0.362924	0	0.07513	0	0.234424	0	0.422351	0	0.378644	0	0.0189081	0	0.239071	0
CNAG_01485	682.759	0	855.304	0	598.023	0	1062.31	0	0	414.576	0	448.171	500.871	0	670.471	0	1133.59	0	750.973	0	814.429	0	877.675	0	0.325061	0	0.828936	0	0.112411	0	0.420735	0	1.17838	0	0.117029	0	0.224926	0	0.370535	0	-0.0888946	0	0.190311	0	0.222202	0
CNAG_01486	1540.19	0	1602.22	1	1186.42	0	1372.24	0	0	2031.95	0	1621.58	1930.34	0	1981.35	0	984.154	0	1074.38	0	1406.61	0	1794.19	1	0.0569647	0	0.209918	0	-0.325462	0	0.0376281	0	-0.9719	0	0.388712	0	0.739826	1	0.0390134	0	-0.431127	0	-0.35483	0	-0.10943	0
CNAG_01487	659.703	0	698.488	0	662.83	0	1022.71	0	0	394.1	0	409.719	442.53	0	778.709	0	849.662	0	711.067	0	690.759	0	752.852	0	0.082419	0	0.625691	0	0.0560758	0	0.815308	0	0.941114	0	-0.0418025	0	0.0823812	0	3.3489	0	2.22731	0	2.76492	0	3.41645	0
CNAG_01489	655.329	0	790.1	0	599.203	0	705.612	0	0	490.182	0	508.977	484.062	0	902.708	0	714.846	0	676.72	0	734.64	0	1000.38	0	0.269815	0	0.235829	0	0.0542834	0	0.899066	0	0.562439	0	0.118478	0	0.563921	0	0.194728	0	0.251687	0	-0.146297	0	0.497079	0
CNAG_01490	726.616	0	816.414	0	867.133	0	939.615	0	0	542.446	0	524.632	687.197	0	671.991	0	984.216	0	860.635	0	843.898	0	942.755	0	0.168108	0	0.115817	0	-0.0481749	0	-0.0322816	0	0.518251	0	-0.0283329	0	0.131482	0	0.978989	0	0.0327324	0	0.589866	0	0.699568	0
CNAG_01491	214.185	0	196.859	0	155.379	0	275.872	0	0	144.742	0	109.004	177.221	0	112.551	0	205.754	0	158.672	0	139.085	0	173.333	0	-0.121696	0	0.828204	0	-0.409095	0	-0.654971	0	0.215368	0	-0.190078	0	0.127494	0	0.00104545	0	0.0666304	0	0.134109	0	0.451018	0
CNAG_01492	1134.27	0	1114.59	0	1121.71	0	1508.65	0	0	1187.62	0	1017.67	1556.34	0	935.525	0	1300.11	0	1062.9	0	1151.14	0	1233.53	0	-0.0252526	0	0.427552	0	-0.222797	0	-0.734311	0	-0.25952	0	0.115055	0	0.21478	0	0.0615836	0	-0.135951	0	-0.102461	0	0.191045	0
CNAG_01493	744.422	0	775.543	0	897.666	0	839.754	0	0	677.239	0	731.643	871.543	0	724.899	0	765.245	0	842.187	0	861.791	0	994.497	0	0.0590865	0	-0.0962114	0	0.111474	0	-0.265791	0	-0.187651	0	0.0331976	0	0.239828	0	1.36383	1	1.32825	0	0.668424	0	2.78456	1
CNAG_01494	602.892	0	748.857	0	687.653	0	666.534	0	0	489.379	0	537.375	511.783	0	717.953	0	646.582	0	710.43	0	657.402	0	814.106	0	0.312793	0	-0.0450025	0	0.134977	0	0.488357	0	0.337302	0	-0.111917	0	0.196525	0	-0.583101	0	-0.0914642	0	-0.515568	0	0.296733	0
CNAG_01495	667.311	0	694.531	0	640.649	0	622.229	0	0	514.644	0	517.813	422.34	0	652.735	0	594.006	0	681.335	0	634.214	0	763.24	0	0.0576817	0	-0.0420885	0	0.00885685	0	0.628093	0	0.492073	0	-0.103396	0	0.163772	0	0.104443	0	0.184891	0	-0.0652083	0	0.314247	0
CNAG_01496	745.621	0	846.362	0	637.454	0	758.091	0	0	488.596	0	475.996	479.783	0	766.43	0	623.282	0	708.173	0	691.363	0	882.995	0	0.182831	0	0.25005	0	-0.0376931	0	0.675772	0	0.377503	0	-0.0346598	0	0.318302	0	0.0866844	0	-0.115256	0	0.106682	0	0.0368973	0
CNAG_01497	546.774	0	636.941	0	605.756	0	744.742	0	0	377.738	0	417.412	450.685	0	751.858	0	633.059	0	664.046	0	682.759	0	718.458	0	0.220214	0	0.298006	0	0.144088	0	0.73834	0	0.490221	0	0.0400933	0	0.11362	0	0.620441	0	0.0619156	0	0.97656	0	0.387144	0
CNAG_01498	649.365	0	677.825	0	634.712	0	701.856	0	0	478.221	0	423.611	431.275	0	823.844	0	730.217	0	644	0	743.952	0	830.921	0	0.0618848	0	0.145073	0	-0.174937	0	0.933764	0	0.759717	0	0.20815	0	0.36765	0	0.729262	0	0.495932	0	0.448805	0	0.0264324	0
CNAG_01499	195.869	0	129.194	0	170.629	0	229.897	0	0	149.985	0	117.411	187.64	0	101.06	0	172.055	0	165.396	0	124.212	0	192.236	0	-0.600344	0	0.430131	0	-0.353253	0	-0.892756	0	-0.1251	0	-0.413123	0	0.21695	0	0.0841168	0	0.166478	0	0.3339	0	0.447504	0
CNAG_01500	1077.84	0	825.381	0	939.033	0	1730.54	0	0	936.917	0	868.877	1330.61	0	746.014	0	1232.93	0	1013.02	0	887.032	0	1005.57	0	-0.385008	0	0.881978	0	-0.10877	0	-0.834811	0	-0.10999	0	-0.191604	0	-0.0106412	0	-0.646347	0	0.293588	0	2.21673	0	-1.29549	0
CNAG_01501	398.153	0	501.984	0	476.51	0	480.941	0	0	318.252	0	339.639	363.725	0	512.542	0	419.598	0	483.255	0	496.59	0	543.727	0	0.334319	0	0.0133546	0	0.0938327	0	0.494821	0	0.206158	0	0.0392697	0	0.170099	0	0.607797	0	0.105656	0	-0.338727	0	0.620477	0
CNAG_01502	656.532	0	774.574	0	665.964	0	760.908	0	0	541.08	0	539.059	478.526	0	664.36	0	665.032	0	754.76	0	635.402	0	772.722	0	0.238537	0	0.192278	0	-0.00540057	0	0.47337	0	0.474828	0	-0.248348	0	0.0339308	0	-0.0318587	0	-0.0550846	0	0.266957	0	0.0522901	0
CNAG_01504	397.734	0	405.387	0	435.399	0	498.512	0	0	270.283	0	269.67	292.734	0	426.036	0	469.525	0	499.862	0	425.58	0	485.987	0	0.0274943	0	0.19529	0	-0.00327321	0	0.541384	0	0.68161	0	-0.2321	0	-0.0406124	0	-0.241375	0	-0.19632	0	-0.369032	0	-0.134978	0
CNAG_01506	287.376	0	318.655	0	388.264	0	407.685	0	0	219.652	0	181.116	279.794	0	495.767	0	402.667	0	396.831	0	399.756	0	431.051	0	0.14906	0	0.0704164	0	-0.278302	0	0.825296	0	0.525221	0	0.0105939	0	0.119333	0	-0.31705	0	2.17367	1	1.47879	0	0.950755	0
CNAG_01507	683.022	0	743.205	0	637.179	0	997.065	0	0	442.421	0	489.087	505.205	0	681.367	0	866.827	0	709.401	0	733.697	0	836.243	0	0.121827	0	0.64599	0	0.144669	0	0.431565	0	0.778877	0	0.0485842	0	0.237322	0	-0.202994	0	-0.101965	0	0.148613	0	-0.121803	0
CNAG_01508	521.706	0	586.154	0	579.679	0	536.61	0	0	323.031	0	384.702	336.919	0	676.584	0	537.372	0	622.653	0	596.496	0	671.299	0	0.168043	0	-0.111381	0	0.252067	0	1.00587	0	0.673519	0	-0.0619174	0	0.108527	0	-0.143175	0	0.170624	0	0.073561	0	-0.0375668	0
CNAG_01509	697.756	0	748.514	0	683.442	0	756.937	0	0	429.614	0	427.232	492.523	0	734.881	0	632.944	0	710.958	0	730.633	0	831.167	0	0.101305	0	0.147353	0	-0.0080215	0	0.577318	0	0.361885	0	0.0393831	0	0.225376	0	-0.357092	0	0.317206	0	-0.0343249	0	-0.265848	0
CNAG_01510	706.632	0	752.816	0	654.321	0	908.166	0	0	490.749	0	474.273	526.938	0	791.675	0	703.962	0	731.892	0	680.325	0	810.954	0	0.0913376	0	0.472957	0	-0.04927	0	0.587273	0	0.417864	0	-0.105407	0	0.147989	0	0.213763	0	-0.358214	0	0.18197	0	0.140348	0
CNAG_01511	653.993	0	668.933	0	612.791	0	726.041	0	0	457.925	0	480.937	465.1	0	690.964	0	707.942	0	664.397	0	644.883	0	747.196	0	0.0325856	0	0.244657	0	0.0707364	0	0.571069	0	0.606089	0	-0.043007	0	0.169441	0	-2.16541	0	0.48032	0	1.1294	0	1.52609	0
CNAG_01512	754.142	0	810.888	0	634.3	0	601.365	0	0	583.022	0	502.626	509.997	0	746.816	0	625.388	0	704.365	0	670.258	0	812.665	0	0.104666	0	-0.0769236	0	-0.214065	0	0.550265	0	0.294263	0	-0.0716079	0	0.206338	0	0.380539	0	0.617725	0	-0.0126086	0	-0.197016	0
CNAG_01513	706.213	0	840.231	0	668.971	0	695.935	0	0	506.84	0	1199.45	485.759	0	494.495	0	609.232	0	743.367	0	700.09	0	767.928	0	0.250684	0	0.0570092	0	1.24277	0	0.0257141	0	0.326752	0	-0.0865339	0	0.046897	0	-0.534647	0	-0.29463	0	0.215643	0	-1.15209	1
CNAG_01514	531.812	0	617.933	0	682.711	0	557.892	0	0	350.261	0	386.586	430.998	0	856.41	0	614.638	0	729.098	0	734.685	0	839.992	0	0.216533	0	-0.291289	0	0.142356	0	0.99062	0	0.512056	0	0.0110134	0	0.204263	0	0.356553	0	0.699038	0	1.11346	0	0.982571	0
CNAG_01518	931.093	0	1038.84	0	769.115	0	856.284	0	0	619.881	0	666.25	566.394	0	677.997	0	741.173	0	878.086	0	853.93	0	867.519	0	0.157972	0	0.154889	0	0.104072	0	0.259471	0	0.388003	0	-0.0402446	0	-0.0174665	0	-1.03251	1	-0.356028	0	-1.23579	1	-1.09482	1
CNAG_01519	660.796	0	755.346	0	634.534	0	666.914	0	0	533.801	0	507.266	484.998	0	679.217	0	677.656	0	676.059	0	709.026	0	724.917	0	0.192933	0	0.0718029	0	-0.0735586	0	0.485895	0	0.482576	0	0.0686896	0	0.100667	0	0.105204	0	-0.00650495	0	0.400922	0	0.941959	0
CNAG_01520	641.387	0	730.924	0	660.914	0	746.744	0	0	558.973	0	444.049	552.672	0	850.601	0	703.545	0	707.621	0	763.989	0	828.233	0	0.188525	0	0.17615	0	-0.33206	0	0.62206	0	0.34822	0	0.110575	0	0.227059	0	0.305875	0	-0.0436379	0	0.341925	0	-0.0421597	0
CNAG_01521	626.576	0	709.762	0	403.014	0	416.592	0	0	397.045	0	360.268	310.878	0	769.409	0	491.65	0	442.51	0	630.521	0	1436.94	1	0.179846	0	0.0478046	0	-0.140231	0	1.3074	0	0.661281	0	0.510834	0	1.69922	1	-0.552082	0	0.0473211	0	-0.280957	0	-0.159321	0
CNAG_01522	611.169	0	722.504	0	636.306	0	686.827	0	0	504.164	0	434.749	453.296	0	850.352	0	644.352	0	683.755	0	713.415	0	941.917	0	0.241432	0	0.110225	0	-0.21371	0	0.907606	0	0.507396	0	0.0612616	0	0.462121	0	0.63306	0	0.277584	0	0.061306	0	0.381125	0
CNAG_01523	501.258	0	497.223	0	702.707	0	981.239	0	0	426.835	0	456.45	905.733	0	529.818	0	1055.65	0	812.655	0	915.931	0	703.498	0	-0.0116603	0	0.481682	0	0.0967768	0	-0.773588	0	0.220974	0	0.172595	0	-0.208098	0	0.421632	0	-0.0868578	0	-0.10712	0	0.046534	0
CNAG_01524	1067.33	0	1163.58	0	895.463	0	1015.87	0	0	1395.3	0	1434.75	1160.48	0	848.295	0	1102.78	0	849.823	0	881.397	0	880.835	0	0.124564	0	0.18201	0	0.040226	0	-0.452089	0	-0.0735796	0	0.0526298	0	0.0517103	0	-0.140295	0	0.277329	0	-0.520736	0	-0.185177	0
CNAG_01525	761.575	0	751.599	0	650.6	0	860.703	0	0	508.925	0	531.687	564.302	0	710.038	0	817.04	0	783.259	0	817.173	0	822.669	0	-0.0190229	0	0.403746	0	0.0631253	0	0.331429	0	0.53394	0	0.061151	0	0.0708217	0	-0.304293	0	0.43194	0	-0.0383395	0	-0.0279533	0
CNAG_01526	1214.72	0	1481.73	1	884.274	0	1358.53	0	0	1202.52	0	1350.16	1107.73	0	1045.67	0	1021.04	0	830.929	0	918.1	0	859.971	0	0.286656	0	0.619479	0	0.167067	0	-0.0831842	0	-0.117566	0	0.143926	0	0.0495625	0	-0.125808	0	-0.0623509	0	0.0719375	0	0.0113856	0
CNAG_01527	679.819	0	863.27	0	730.091	0	617.749	0	0	573.403	0	738.847	625.608	0	589.478	0	568.983	0	700.288	0	749.878	0	790.06	0	0.34466	0	-0.241055	0	0.365727	0	-0.0858228	0	-0.136874	0	0.0987091	0	0.174015	0	0.936905	0	2.5959	0	-0.0116533	0	2.16411	0
CNAG_01528	677.56	0	828.488	0	832.333	0	885.001	0	0	520.125	0	526.251	525.319	0	764.885	0	673.224	0	837.269	0	895.14	0	970.149	0	0.290131	0	0.0885183	0	0.016894	0	0.54205	0	0.357894	0	0.0964217	0	0.212515	0	0.153289	0	-0.168331	0	-0.145164	0	-0.777065	0
CNAG_01529	441.196	0	477.314	0	434.74	0	658.485	0	0	308.588	0	310.384	412.283	0	390.017	0	608.512	0	437.655	0	456.605	0	448.807	0	0.11352	0	0.598997	0	0.00837293	0	-0.0800981	0	0.561652	0	0.0611521	0	0.0363024	0	0.421034	0	0.265236	0	0.453393	0	0.795595	0
CNAG_01530	909.303	0	811.532	0	1078.66	0	1278.54	0	0	720.564	0	697.436	1018.5	0	955.964	0	907.245	0	850.328	0	903.097	0	917.99	0	-0.164112	0	0.24526	0	-0.0470657	0	-0.0914239	0	-0.166887	0	0.0868612	0	0.110459	0	-0.104986	0	0.00860715	0	-0.0986917	0	-0.395902	0
CNAG_01531	473.96	0	562.27	0	558.715	0	589.157	0	0	297.581	0	334.724	374.252	0	606.37	0	551.12	0	634.864	0	624.766	0	784.141	0	0.246498	0	0.0765397	0	0.169691	0	0.696189	0	0.558359	0	-0.0231324	0	0.304664	0	-0.0539241	0	0.139179	0	-0.283559	0	-0.160408	0
CNAG_01532	689.444	0	704.513	0	672.673	0	694.023	0	0	441.732	0	430.315	462.945	0	703.686	0	651.13	0	777.826	0	692.937	0	846.26	0	0.0311932	0	0.0450784	0	-0.0377809	0	0.60409	0	0.492104	0	-0.166723	0	0.121655	0	0.0390431	0	0.0841495	0	0.0250399	0	0.120033	0
CNAG_01533	949.125	0	938.778	0	869.482	0	811.976	0	0	759.377	0	799.764	897.185	0	968.133	0	834.763	0	904.878	0	1099.75	0	953.758	0	-0.0158139	0	-0.0987191	0	0.0747572	0	0.1098	0	-0.104038	0	0.281382	0	0.0759003	0	-0.234234	0	0.250828	0	-0.394041	0	-0.122647	0
CNAG_01534	719.27	0	718.77	0	629.851	0	655.682	0	0	476.947	0	600.252	596.583	0	717.975	0	696.692	0	725.854	0	751.361	0	1162.88	0	-0.00100361	0	0.0579856	0	0.331739	0	0.26721	0	0.223797	0	0.0498269	0	0.679952	0	-0.200966	0	0.213045	0	-0.392697	0	0.127612	0
CNAG_01535	1045.04	0	894.997	0	981.592	0	1467.73	0	0	817.518	0	729.453	800.125	0	801.633	0	1027.72	0	1145.96	0	1117.1	0	989.449	0	-0.223601	0	0.580393	0	-0.164435	0	0.00271625	0	0.361146	0	-0.0367971	0	-0.211861	0	-0.0371165	0	-0.372177	0	0.403069	0	-0.14918	0
CNAG_01536	558.785	0	695.081	0	693.245	0	798.021	0	0	486.031	0	441.195	538.814	0	752.241	0	864.309	0	761.603	0	764.061	0	792.913	0	0.314888	0	0.203062	0	-0.139632	0	0.481407	0	0.68176	0	0.00464759	0	0.0581225	0	-0.314944	0	0.0193151	0	0.135383	0	-0.279227	0
CNAG_01537	593.032	0	737.667	0	694.527	0	722.493	0	0	430.822	0	451.879	464.034	0	761.535	0	792.696	0	749.335	0	768.134	0	920.105	0	0.314859	0	0.0569528	0	0.0688428	0	0.71468	0	0.772538	0	0.0357481	0	0.296187	0	-0.0415728	0	-0.18647	0	0.0949813	0	0.0437967	0
CNAG_01538	619.631	0	795.718	0	663.63	0	1094.85	0	0	565.878	0	510.173	580.504	0	685.066	0	829.771	0	622.919	0	726.231	0	744.49	0	0.360846	0	0.72228	0	-0.149504	0	0.238938	0	0.515408	0	0.221385	0	0.257208	0	1.89471	0	-0.749021	0	0.470684	0	1.86995	0
CNAG_01539	1251.62	0	1281.72	0	1278.52	0	2255.2	0	0	1337.27	0	1234	1614.05	0	1324.01	0	1774.13	0	1348.75	0	1398.14	0	1504.49	1	0.0342903	0	0.81878	0	-0.115957	0	-0.285778	0	0.136423	0	0.0518825	0	0.157647	0	0.364525	0	0.440942	0	2.19469	1	0.705179	0
CNAG_01540	562.42	0	557.208	0	531.253	0	572.012	0	0	457.005	0	410.525	422.821	0	601.488	0	575.665	0	596.894	0	589.843	0	745.044	0	-0.0134325	0	0.106646	0	-0.15474	0	0.508489	0	0.44518	0	-0.0171443	0	0.31985	0	-0.0158979	0	-0.16216	0	0.156871	0	0.535545	0
CNAG_01541	626.465	0	742.803	0	612.99	0	642.604	0	0	443.619	0	524.799	513.544	0	751.557	0	575.125	0	690.686	0	650.68	0	876.571	0	0.245746	0	0.068068	0	0.242443	0	0.549395	0	0.163388	0	-0.0860815	0	0.343842	0	-0.223097	0	1.10685	0	-0.650807	0	0.0698723	0
CNAG_01542	375.055	0	386.966	0	394.787	0	381.818	0	0	294.61	0	277.082	295.155	0	358.103	0	371.599	0	395.58	0	388.968	0	414.492	0	0.0451034	0	-0.0481866	0	-0.0884926	0	0.278905	0	0.332276	0	-0.02432	0	0.0673725	0	-0.567657	0	-0.162198	0	-1.68705	0	0.48885	0
CNAG_01543	725.562	0	818.214	0	903.931	0	979.143	0	0	812.968	0	829.779	1122.14	0	910.352	0	985.226	0	907.977	0	907.411	0	865.269	0	0.173379	0	0.115308	0	0.0295285	0	-0.301761	0	-0.18773	0	-0.000899665	0	-0.0695069	0	0.208469	0	0.157752	0	0.17129	0	0.0654436	0
CNAG_01544	526.697	0	577.25	0	570.44	0	499.561	0	0	390.68	0	349.081	415.614	0	594.414	0	539.55	0	681.995	0	630.441	0	682.343	0	0.132223	0	-0.191413	0	-0.162427	0	0.516224	0	0.376514	0	-0.1134	0	0.000737284	0	0.420649	0	-0.137175	0	0.123747	0	-0.0513759	0
CNAG_01545	638.704	0	712.627	0	663.922	0	685.784	0	0	459.699	0	450.342	525.499	0	628.541	0	696.072	0	675.454	0	653.754	0	754.826	0	0.158	0	0.0467395	0	-0.029669	0	0.25832	0	0.405549	0	-0.0471104	0	0.160288	0	0.128189	0	0.457183	0	0.507521	0	-0.173274	0
CNAG_01546	564.471	0	676.187	0	705.567	0	735.927	0	0	408.623	0	448.557	514.721	0	646.675	0	649.219	0	737.122	0	750.219	0	823.711	0	0.260522	0	0.0607807	0	0.134522	0	0.329248	0	0.334912	0	0.0254072	0	0.160234	0	-0.231195	0	-0.0361146	0	-0.0781196	0	-0.138654	0
CNAG_01547	546.058	0	630.359	0	658.91	0	606.662	0	0	388.665	0	442.115	409.261	0	918.424	0	578.734	0	617.53	0	648.636	0	766.795	0	0.207121	0	-0.11919	0	0.185898	0	1.16614	0	0.499879	0	0.0708999	0	0.312331	0	0.156315	0	-0.133888	0	0.229249	0	0.124746	0
CNAG_01548	565.842	0	645.206	0	664.033	0	708.874	0	0	407.799	0	406.427	449.887	0	818.344	0	764.1	0	746.024	0	758.244	0	811.479	0	0.189362	0	0.0942725	0	-0.0048596	0	0.863143	0	0.764197	0	0.0234399	0	0.121332	0	0.166546	0	-0.213178	0	0.160936	0	-0.0881361	0
CNAG_01549	782.123	0	909.187	0	814.955	0	1111.84	0	0	529.631	0	562.404	688.066	0	759.159	0	1027.01	0	950.747	0	954.241	0	938.158	0	0.217182	0	0.448159	0	0.0866197	0	0.141855	0	0.577825	0	0.00529097	0	-0.0192308	0	0.0066173	0	0.0280644	0	-0.202002	0	-0.00262416	0
CNAG_01550	619.457	0	686.415	0	772.645	0	855.523	0	0	400.779	0	461.617	510.51	0	673.081	0	798.111	0	813.833	0	823.119	0	880.335	0	0.148078	0	0.147003	0	0.203888	0	0.39884	0	0.644648	0	0.0163679	0	0.113319	0	-0.346115	0	0.236358	0	-0.393596	0	-0.642936	0
CNAG_01551	928.463	0	209.573	0	559.802	0	2773.2	1	0	2462.52	0	367.281	1972.82	0	274.893	0	6149.61	1	353.878	0	227.982	0	184.115	0	-2.14739	0	2.30856	1	-2.74518	0	-2.84332	0	1.64023	1	-0.634335	0	-0.942647	0	0.0322768	0	0.0899514	0	-0.0432423	0	-0.117807	0
CNAG_01552	1238.72	0	856.329	0	1124.77	0	2106.21	0	0	1414.32	0	538.418	1445.72	0	923.385	0	2704.84	0	914.876	0	875.317	0	925.035	0	-0.532617	0	0.905021	0	-1.39331	0	-0.646779	0	0.903761	0	-0.0637697	0	0.0159317	0	0.0597515	0	0.374387	0	-0.449667	0	0.430397	0
CNAG_01553	1016.88	0	790.347	0	1116.75	0	2484.43	0	0	1622.63	0	656.479	1426.84	0	763.931	0	3910.04	1	949.931	0	903.075	0	894.776	0	-0.363592	0	1.15361	0	-1.30551	0	-0.901309	0	1.45436	1	-0.0729777	0	-0.0862965	0	0.367101	0	0.266287	0	0.604247	0	0.173978	0
CNAG_01554	517.812	0	590.71	0	626.701	0	599.315	0	0	371.225	0	351.81	414.3	0	639.562	0	608.327	0	641.325	0	651.438	0	674.579	0	0.190021	0	-0.0644622	0	-0.0774978	0	0.626406	0	0.554169	0	0.0225735	0	0.0729332	0	0.0787205	0	0.122574	0	-0.130461	0	0.0211973	0
CNAG_01555	588.593	0	681.431	0	792.783	0	815.81	0	0	436.59	0	434.964	539.447	0	853.597	0	864.123	0	820.645	0	813.012	0	891.737	0	0.211297	0	0.0413086	0	-0.00538246	0	0.662074	0	0.679755	0	-0.01348	0	0.11986	0	-0.331778	0	0.472383	0	-0.0866457	0	-0.157341	0
CNAG_01556	795.441	0	929.196	0	896.409	0	1317.57	0	0	720.365	0	647.193	913.032	0	750.824	0	1090.66	0	1023.31	0	1058.01	0	975.8	0	0.224227	0	0.555652	0	-0.154533	0	-0.28219	0	0.256461	0	0.0481044	0	-0.0685901	0	0.0297455	0	0.254888	0	-0.308672	0	-0.151282	0
CNAG_01557	740.581	0	846.194	0	681.111	0	775.742	0	0	528.418	0	520	560.736	0	784.275	0	757.992	0	742.656	0	825.145	0	898.035	0	0.192331	0	0.187687	0	-0.0231687	0	0.484037	0	0.43486	0	0.151954	0	0.274077	0	0.280797	0	0.0378018	0	-0.306195	0	0.485665	0
CNAG_01558	2878.75	1	2397.14	1	2452.46	0	2682.94	1	1	3630.62	0	2705.67	4349.67	1	2677.35	0	1314.03	0	1692.36	1	2165.89	1	2653.78	1	-0.264129	0	0.129585	0	-0.424233	0	-0.700097	1	-1.72691	1	0.355919	0	0.649007	1	0.082035	0	-0.174274	0	-1.02348	1	0.417136	0
CNAG_01559	797.347	0	908.459	0	717.577	0	733.553	0	0	540.051	0	606.566	488.448	0	574.758	0	657.131	0	700.963	0	663.026	0	794.045	0	0.188214	0	0.0317684	0	0.167569	0	0.234751	0	0.427977	0	-0.0802728	0	0.179883	0	-0.442353	0	0.0351079	0	-0.152021	0	-0.201416	0
CNAG_01560	485.912	0	580.702	0	487.492	0	564.737	0	0	379.861	0	348.276	362.537	0	540.574	0	531.08	0	553.005	0	620.099	0	724.705	0	0.257103	0	0.212201	0	-0.12524	0	0.576364	0	0.5508	0	0.165207	0	0.390102	0	-0.0373152	0	1.07757	0	-1.74466	0	-0.898564	0
CNAG_01561	636.795	0	733.047	0	586.258	0	921.365	0	0	446.197	0	482.151	531.709	0	777.745	0	759.982	0	647.725	0	678.842	0	841.043	0	0.203077	0	0.652238	0	0.111803	0	0.54866	0	0.515327	0	0.0676939	0	0.376799	0	0.0953374	0	-0.190321	0	0.15879	0	0.261213	0
CNAG_01562	3022.9	1	1842.32	1	2827.37	1	5470.16	1	0	2681.49	1	3858.2	2958.66	0	1867.1	0	5806.53	1	1911.57	1	1494.19	0	1148.06	0	-0.714411	1	0.952124	1	0.524893	0	-0.664146	0	0.972729	1	-0.355401	0	-0.735567	1	0.560959	0	-0.340044	0	-0.619934	0	-0.0291919	0
CNAG_01563	515.826	0	670.552	0	813.067	0	768.493	0	0	383.385	0	466.395	473.848	0	861.865	0	688.076	0	722.028	0	829.895	0	902.547	0	0.378466	0	-0.0813425	0	0.282758	0	0.863036	0	0.538143	0	0.200874	0	0.321947	0	-0.00098527	0	0.0100036	0	0.358159	0	0.176089	0
CNAG_01564	557.445	0	627.113	0	526.444	0	563.356	0	0	441.096	0	421.092	390.834	0	807.502	0	629.811	0	610.416	0	678.052	0	962.555	0	0.169895	0	0.0977676	0	-0.0669577	0	1.04691	0	0.688366	0	0.151604	0	0.657077	0	-0.295032	0	0.242646	0	-0.275869	0	-1.11094	1
CNAG_01565	475.523	0	599.104	0	556.961	0	752.306	0	0	341.218	0	436.765	445.759	0	699.121	0	591.963	0	667.725	0	675.447	0	878.525	0	0.333291	0	0.433743	0	0.356166	0	0.649278	0	0.409242	0	0.0165884	0	0.395829	0	-0.202888	0	0.0443042	0	0.272349	0	-0.31114	0
CNAG_01566	545.343	0	606.903	0	582.726	0	517.701	0	0	485.592	0	380.093	491.825	0	716.565	0	509.651	0	600.044	0	564.29	0	615.376	0	0.154302	0	-0.170699	0	-0.353392	0	0.542954	0	0.0513644	0	-0.088632	0	0.0363979	0	-0.0203398	0	-0.324665	0	0.19971	0	-0.477361	0
CNAG_01567	673.411	0	678.343	0	719.042	0	704.824	0	0	521.674	0	486.618	616.033	0	876.825	0	720.111	0	783.745	0	768.292	0	830.856	0	0.0105278	0	-0.0288122	0	-0.100357	0	0.509281	0	0.22521	0	-0.02873	0	0.084214	0	0.140837	0	-1.10705	0	0.290756	0	0.545588	0
CNAG_01568	498.781	0	570.878	0	559.645	0	598.945	0	0	373.756	0	386.336	447.244	0	683.539	0	607.294	0	675.322	0	666.313	0	710.232	0	0.194775	0	0.0979126	0	0.0477561	0	0.611961	0	0.441332	0	-0.0193749	0	0.0727154	0	0.239737	0	-0.0698419	0	0.0132282	0	0.205271	0
CNAG_01569	751.348	0	812.896	0	614.199	0	653.968	0	0	461.007	0	484.703	463.659	0	756.251	0	641.828	0	663.439	0	789.252	0	776.659	0	0.113589	0	0.0905146	0	0.0723138	0	0.705799	0	0.469121	0	0.250523	0	0.227319	0	0.364724	0	-0.12976	0	-0.00532077	0	0.569652	0
CNAG_01570	629.595	0	729.799	0	583.813	0	648.523	0	0	450.936	0	443.167	381.593	0	675.002	0	620.309	0	673.019	0	545.497	0	629.547	0	0.213075	0	0.151652	0	-0.0250726	0	0.822857	0	0.700951	0	-0.303077	0	-0.096334	0	0.229169	0	-0.0677266	0	-0.0279819	0	0.933267	0
CNAG_01571	829.171	0	886.542	0	793.883	0	915.111	0	0	575.274	0	543.168	623.645	0	687.169	0	776.662	0	860.25	0	753.942	0	882.46	0	0.0965196	0	0.205021	0	-0.08285	0	0.139939	0	0.31656	0	-0.190303	0	0.0367737	0	-0.141704	0	0.188727	0	-0.281547	0	0.0557859	0
CNAG_01572	1565.3	0	1084.35	0	1181.01	0	1255.58	0	0	1343.06	0	877.304	1440.55	0	855.963	0	1047.45	0	1125.07	0	1022.32	0	902.127	0	-0.529606	0	0.0883437	0	-0.614377	0	-0.750999	0	-0.459731	0	-0.13817	0	-0.318619	0	-0.0224032	0	-0.296713	0	0.028592	0	0.0550729	0
CNAG_01573	4185.3	1	2797.68	1	4079.65	1	4661.97	1	1	4670.8	1	3740.45	7061.01	1	2462.54	1	1441.68	0	2261.95	1	2487.09	1	1478.21	1	-0.581101	0	0.192497	0	-0.320458	0	-1.51973	1	-2.29213	1	0.13689	0	-0.613717	1	0.285027	0	-0.230331	0	0.397686	0	-0.0229716	0
CNAG_01574	3023.63	1	2287.01	1	2311.79	0	2636.73	1	1	3556.93	1	3246.7	4447.46	1	1639.56	0	1459.48	0	1693.38	1	1649.79	1	1371.16	1	-0.402816	0	0.189737	0	-0.131657	0	-1.43967	1	-1.60753	1	-0.0376248	0	-0.304507	0	0.451296	0	0.560067	0	0.00760686	0	0.925381	0
CNAG_01575	1193	0	1331.37	1	1165.11	0	1054.85	0	0	992.969	0	744.131	915.18	0	769.193	0	895.801	0	971.405	0	1078.35	0	1097.15	0	0.158308	0	-0.143429	0	-0.416191	0	-0.25071	0	-0.0308769	0	0.150681	0	0.175615	0	0.159918	0	-0.122149	0	0.43538	0	-0.387275	0
CNAG_01576	1705.11	0	906.479	0	1979.4	0	3250.44	1	0	1415.15	0	938.43	3817.32	0	797.547	0	2315.53	0	1567.74	1	1042.3	0	982.161	0	-0.911523	0	0.715567	1	-0.592633	0	-2.25892	0	-0.721216	0	-0.588908	1	-0.674653	1	0.0317634	0	0.00774684	0	0.248371	0	0.25833	0
CNAG_01577	155.462	0	152.551	0	130.827	0	156.228	0	0	136.994	0	105.527	111.463	0	156.141	0	178.629	0	147.881	0	163.36	0	160.429	0	-0.0272695	0	0.255992	0	-0.376496	0	0.486276	0	0.680396	0	0.143619	0	0.1175	0	0.267776	0	-0.290862	0	-0.0608706	0	0.021089	0
CNAG_01578	2243.82	1	1592.35	1	3037.04	1	3684.6	1	0	2258.28	0	1764.64	3668.99	0	1753.83	0	2802.64	0	3166.15	1	2544.12	1	1285.82	1	-0.494799	0	0.278842	0	-0.355848	0	-1.06487	0	-0.388597	0	-0.315563	0	-1.30005	1	-0.0518544	0	-0.379218	0	-0.590708	0	0.0684515	0
CNAG_01579	528.117	0	669.367	0	572.479	0	687.093	0	0	421.098	0	397.729	466.867	0	682.421	0	660.299	0	551.779	0	647.687	0	679.434	0	0.341939	0	0.263282	0	-0.0823709	0	0.547649	0	0.500107	0	0.231206	0	0.300243	0	-0.316773	0	-0.0131227	0	0.138323	0	-0.318753	0
CNAG_01580	703.311	0	773.541	0	633.005	0	823.289	0	0	636.177	0	550.434	585.262	0	703.036	0	815.962	0	641.415	0	635.272	0	771.054	0	0.137315	0	0.379183	0	-0.208859	0	0.264516	0	0.47942	0	-0.0138847	0	0.265575	0	0.324704	0	0.297982	0	0.239065	0	0.325928	0
CNAG_01581	274.454	0	300.902	0	308.319	0	356.991	0	0	168.223	0	170.953	214.816	0	386.001	0	326.362	0	352.298	0	402.505	0	421.522	0	0.13273	0	0.211461	0	0.0232246	0	0.845506	0	0.603375	0	0.192209	0	0.258813	0	-0.718394	0	-0.561998	0	-0.0147452	0	-0.76144	0
CNAG_01582	624.026	0	712.48	0	740.619	0	946.12	0	0	405.593	0	405.837	635.991	0	867.356	0	891.933	0	894.876	0	940.466	0	993.042	0	0.191243	0	0.353291	0	0.000868012	0	0.447618	0	0.487929	0	0.071689	0	0.150167	0	0.247061	0	0.182285	0	-0.107832	0	1.15697	0
CNAG_01583	646.585	0	814.21	0	713.182	0	826.64	0	0	602.272	0	492.464	598.782	0	525.987	0	688.176	0	779.7	0	749.376	0	721.266	0	0.332561	0	0.212989	0	-0.290396	0	-0.187004	0	0.200747	0	-0.0572284	0	-0.112387	0	-0.270121	0	-0.00915994	0	-0.381687	0	-0.209944	0
CNAG_01584	1850.04	1	1637.21	1	1612.94	0	1999.6	0	0	1197.41	0	794.394	1535	0	1257.22	0	1075.7	0	1584.61	1	1860.18	1	1782.5	1	-0.176322	0	0.31002	0	-0.59199	0	-0.288003	0	-0.512964	0	0.231316	0	0.169775	0	0.179565	0	-0.307369	0	-0.246981	0	0.246136	0
CNAG_01585	1464.62	0	1378.72	1	1075.15	0	1655.47	0	0	1108.59	0	994.922	1080.74	0	953.417	0	903.901	0	979.643	0	1166.77	0	1114.33	0	-0.0871919	0	0.622711	0	-0.156073	0	-0.180843	0	-0.257785	0	0.252187	0	0.185849	0	-0.476624	0	0.230944	0	-0.789943	0	0.425829	0
CNAG_01586	569.505	0	708.31	0	585.775	0	720.368	0	0	431.16	0	448.338	480.605	0	728.522	0	664.355	0	654.851	0	691.658	0	725.181	0	0.314673	0	0.298387	0	0.0563643	0	0.600121	0	0.467101	0	0.0788921	0	0.147173	0	0.0623439	0	-0.108877	0	-0.0457861	0	-0.117232	0
CNAG_01587	774.411	0	903.351	0	826.345	0	1276.81	0	0	552.083	0	446.494	708.597	0	842.042	0	978.044	0	994.904	0	1203.3	0	1230.55	0	0.222187	0	0.627723	0	-0.306245	0	0.248928	0	0.464935	0	0.274372	0	0.306678	0	0.0538869	0	0.0634407	0	-0.320593	0	-0.111652	0
CNAG_01588	1293.31	0	1161.99	0	1063.44	0	1462	0	0	1010.31	0	739.057	945.593	0	805.417	0	1046.82	0	998.163	0	1002.18	0	1041.51	0	-0.154472	0	0.459205	0	-0.45104	0	-0.231483	0	0.146717	0	0.00579562	0	0.0613349	0	-0.113607	0	0.15586	0	-0.648586	0	0.221136	0
CNAG_01590	950.098	0	980.459	0	977.338	0	1725.64	0	0	987.171	0	861.386	1427.2	0	742.022	0	1740.01	0	1202.56	0	1248.75	0	904.39	0	0.0453801	0	0.820205	0	-0.196641	0	-0.94365	0	0.285914	0	0.0543758	0	-0.411088	0	0.0121796	0	-0.240396	0	-0.165755	0	-0.495093	0
CNAG_01591	584.985	0	533.047	0	524.352	0	505.977	0	0	356.379	0	311.797	347.258	0	567.235	0	542.455	0	605.679	0	598.557	0	627.872	0	-0.134137	0	-0.0514646	0	-0.192804	0	0.707936	0	0.643495	0	-0.0170649	0	0.0519171	0	-0.194068	0	0.0392515	0	0.349505	0	0.0787049	0
CNAG_01592	703.178	0	762.236	0	615.583	0	731.833	0	0	519.261	0	462.71	553.24	0	738.461	0	738.43	0	743.257	0	650.845	0	824.139	0	0.116349	0	0.249561	0	-0.166351	0	0.416615	0	0.416555	0	-0.191548	0	0.149026	0	-0.630887	0	-0.632719	0	-0.0635488	0	-0.60012	0
CNAG_01593T0	78.3129	0	73.6548	0	73.4737	0	79.0488	0	0	64.6238	0	60.7421	49.7496	0	89.8519	0	70.875	0	66.2802	0	86.6917	0	114.024	0	-0.0884713	0	0.105516	0	-0.0893686	0	0.852865	0	0.510593	0	0.387315	0	0.782691	0	NA	0	NA	0	NA	0	NA	0
CNAG_01594	806.288	0	747.941	0	610.28	0	888.424	0	0	736.561	0	649.789	729.475	0	687.975	0	687.528	0	685.955	0	717.036	0	825.052	0	-0.108372	0	0.541777	0	-0.180834	0	-0.0845027	0	-0.0854394	0	0.0639301	0	0.26637	0	0.0617823	0	-0.524015	0	-0.249062	0	-0.504296	0
CNAG_01595	509.265	0	613.629	0	595.188	0	581.5	0	0	440.652	0	371.74	381.632	0	656.326	0	595.703	0	638.767	0	688.756	0	793.804	0	0.268949	0	-0.0335663	0	-0.245346	0	0.782232	0	0.642411	0	0.108702	0	0.313492	0	-0.0301393	0	0.140953	0	0.0488182	0	-0.280962	0
CNAG_01596	670.965	0	701.741	0	668.905	0	683.962	0	0	429.38	0	484.797	487.513	0	896.838	0	649.492	0	728.549	0	747.983	0	841.693	0	0.064701	0	0.0321153	0	0.175127	0	0.879408	0	0.413873	0	0.0379796	0	0.208269	0	0.177303	0	0.218877	0	-0.0471315	0	-0.519567	0
CNAG_01597	440.143	0	508.76	0	506.503	0	596.726	0	0	307.722	0	293.199	405.785	0	651.769	0	645.87	0	737.277	0	591.132	0	670.321	0	0.209013	0	0.236497	0	-0.0697515	0	0.683645	0	0.670526	0	-0.318727	0	-0.137356	0	0.425888	0	0.00760187	0	0.216523	0	0.463874	0
CNAG_01598	566.683	0	780.974	0	551.908	0	489.542	0	0	368.361	0	509.437	394.098	0	917.624	0	587.575	0	649.941	0	695.408	0	1040.26	0	0.462732	0	-0.172996	0	0.467782	0	1.21935	0	0.576218	0	0.0975512	0	0.678557	0	0.345113	0	-0.279147	0	-0.491099	0	-0.251746	0
CNAG_01599	537.087	0	684.493	0	558.974	0	606.896	0	0	380.395	0	436.39	388.423	0	940.733	0	684.619	0	627.232	0	703.748	0	1054.92	0	0.34988	0	0.118667	0	0.198119	0	1.27616	0	0.81767	0	0.166059	0	0.750056	0	0.189629	0	-0.0274505	0	0.251677	0	-0.367302	0
CNAG_01600	438.299	0	569.954	0	416.323	0	511.329	0	0	310.906	0	437.637	393.069	0	1001.78	0	560.791	0	558.682	0	608.582	0	1105.22	0	0.378931	0	0.296548	0	0.493257	0	1.34971	0	0.512681	0	0.123424	0	0.984232	0	0.578183	0	-0.0482135	0	0.340864	0	-0.442129	0
CNAG_01601	654.792	0	719.424	0	669.319	0	729.577	0	0	499.683	0	434.275	461.934	0	665.337	0	626.071	0	718.631	0	675.123	0	711.932	0	0.135806	0	0.124368	0	-0.202406	0	0.526397	0	0.438639	0	-0.0901013	0	-0.0135115	0	0.00325831	0	-0.462698	0	0.439279	0	0.113955	0
CNAG_01602	1038.7	0	1453.06	1	1147.34	0	1233.23	0	0	552.925	0	937.694	971.791	0	1050.78	0	952.842	0	1347.81	0	1313.17	0	1003.18	0	0.484312	0	0.104149	0	0.762035	0	0.112749	0	-0.0284089	0	-0.0375587	0	-0.426033	0	-0.0875175	0	-0.0288319	0	0.0528673	0	-0.023332	0
CNAG_01603	692.114	0	782.181	0	959.023	0	1030.41	0	0	525.209	0	544.784	865.05	0	860.702	0	811.753	0	1002.67	0	1005.64	0	936.088	0	0.176494	0	0.103576	0	0.052795	0	-0.00727108	0	-0.0917435	0	0.00425884	0	-0.0991384	0	-0.649295	0	-0.39783	0	-0.447663	0	-0.630627	0
CNAG_01604	423.441	0	424.178	0	420.611	0	416.899	0	0	298.247	0	306.865	329.874	0	350.424	0	360.32	0	465.971	0	375.502	0	403.778	0	0.00251035	0	-0.0127879	0	0.0410943	0	0.0871856	0	0.127362	0	-0.311419	0	-0.206679	0	0.396178	0	-0.0511964	0	-0.474617	0	0.15043	0
CNAG_01605	879.998	0	932.185	0	886.682	0	1004.12	0	0	662.265	0	618.242	785.102	0	841.27	0	736.547	0	937.736	0	1056.69	0	927.172	0	0.0831169	0	0.179439	0	-0.0992357	0	0.099689	0	-0.0921031	0	0.172298	0	-0.0163456	0	-0.287395	0	-0.132053	0	-0.789155	0	-0.449501	0
CNAG_01606	736.722	0	827.877	0	779.241	0	687.596	0	0	552.694	0	525.984	502.523	0	715.919	0	653.523	0	808.216	0	700.778	0	816.954	0	0.168296	0	-0.180508	0	-0.0714616	0	0.510607	0	0.379049	0	-0.205784	0	0.0155141	0	-0.697242	0	-0.619011	0	0.262137	0	-0.0892856	0
CNAG_01607	479.933	0	552.272	0	689.205	0	615.766	0	0	362.97	0	372.994	367.616	0	452.463	0	650.776	0	672.28	0	607.625	0	695.411	0	0.202545	0	-0.162551	0	0.0393006	0	0.2996	0	0.823959	0	-0.145879	0	0.0488051	0	-0.0602699	0	-0.386461	0	-0.321084	0	-0.255345	0
CNAG_01608	658.975	0	650.362	0	620.666	0	752.847	0	0	429.474	0	439.117	482.806	0	698.066	0	673.688	0	768.301	0	609.87	0	648.456	0	-0.0189801	0	0.278539	0	0.0320329	0	0.531919	0	0.480636	0	-0.333169	0	-0.244662	0	-0.232078	0	-0.171145	0	-0.488858	0	-1.08732	1
CNAG_01609	630.554	0	725.139	0	727.187	0	908.841	0	0	459.108	0	433.191	614.832	0	601.372	0	724.992	0	727.041	0	687.521	0	713.197	0	0.201639	0	0.321702	0	-0.0838288	0	-0.0319337	0	0.237774	0	-0.0806334	0	-0.0277368	0	-0.64833	0	-0.067562	0	-0.750012	0	-1.1414	1
CNAG_01610	852.34	0	858.645	0	751.068	0	1074.15	0	0	587.575	0	603.642	715.167	0	665.263	0	1050.88	0	810.704	0	691.426	0	785.693	0	0.010633	0	0.516186	0	0.0389199	0	-0.104356	0	0.55525	0	-0.2296	0	-0.0452095	0	0.134847	0	-0.0327812	0	-0.206602	0	0.144548	0
CNAG_01611	685.288	0	822.172	0	700.894	0	878.586	0	0	580.141	0	488.146	713.336	0	688.502	0	801.709	0	896.141	0	817.409	0	932.728	0	0.262729	0	0.325988	0	-0.249092	0	-0.0511202	0	0.168498	0	-0.132667	0	0.0577304	0	0.0583711	0	-0.154679	0	0.36585	0	0.452638	0
CNAG_01612	668.798	0	800.699	0	731.128	0	805.404	0	0	479.17	0	534.377	495.923	0	714.248	0	750.828	0	711.785	0	740.544	0	756.512	0	0.25969	0	0.139587	0	0.157319	0	0.526309	0	0.598365	0	0.0571447	0	0.0879222	0	1.3424	1	0.321572	0	-0.331264	0	1.65783	1
CNAG_01613	524.051	0	652.022	0	555.673	0	689.006	0	0	391.103	0	368.581	458.759	0	671.745	0	605.585	0	659.669	0	684.673	0	743.838	0	0.315214	0	0.310281	0	-0.0855695	0	0.550176	0	0.400591	0	0.0536724	0	0.173245	0	-0.0646186	0	0.2745	0	0.515227	0	0.157951	0
CNAG_01614	672.348	0	827.666	0	695.062	0	843.533	0	0	518.762	0	479.42	738.043	0	679.126	0	814.14	0	885.581	0	796.874	0	1061.52	0	0.299839	0	0.279302	0	-0.113782	0	-0.120025	0	0.141571	0	-0.152273	0	0.261435	0	0.190977	0	0.134266	0	-0.035205	0	0.0640279	0
CNAG_01615	638.482	0	686.934	0	776.017	0	784.098	0	0	457.657	0	463.15	536.879	0	676.791	0	720.989	0	871.046	0	762.432	0	872.78	0	0.105526	0	0.014944	0	0.0172126	0	0.334114	0	0.425381	0	-0.192139	0	0.00286977	0	-0.210621	0	-0.179566	0	-0.492756	0	0.313224	0
CNAG_01616	671.879	0	730.965	0	636.505	0	688.343	0	0	449.396	0	511.572	471.187	0	653.403	0	648.64	0	731.32	0	708.31	0	775.998	0	0.121601	0	0.112957	0	0.186949	0	0.471673	0	0.461118	0	-0.0461215	0	0.0855493	0	0.0810102	0	-0.00818323	0	0.108433	0	0.0580856	0
CNAG_01619	1406.17	0	1351.83	0	1044.65	0	1608.93	0	0	1716.86	0	1745.02	1120.88	0	815.479	0	947.108	0	936.553	0	1170.29	0	856.162	0	-0.05686	0	0.623077	0	0.0234687	0	-0.458909	0	-0.243027	0	0.321432	0	-0.129477	0	0.322974	0	-0.0092128	0	-0.0619474	0	0.603769	0
CNAG_01620	968.963	0	833.77	0	1096.85	0	2144.35	0	0	936.12	0	753.567	1798.86	0	748.403	0	1657.03	0	1124.19	0	1072.06	0	1130.08	0	-0.216793	0	0.967179	0	-0.312957	0	-1.2652	0	-0.118488	0	-0.0685021	0	0.00754275	0	-0.142732	0	0.0403472	0	-0.0498116	0	-0.37664	0
CNAG_01621	7465.1	1	4636.68	1	10641.2	1	16701.1	1	1	7515.11	1	6674.32	17756.4	1	2805.61	1	9672.06	1	6428.51	1	5438.28	1	2445.11	1	-0.68707	1	0.650277	1	-0.171173	0	-2.66195	1	-0.876441	1	-0.241332	0	-1.39458	1	0.702642	0	0.25338	0	-0.0246577	0	0.946108	0
CNAG_01622	570.798	0	584.941	0	624.225	0	707.509	0	0	398.147	0	378.179	399.088	0	697.387	0	721.451	0	613.959	0	636.021	0	714.911	0	0.0353122	0	0.180682	0	-0.0742302	0	0.805254	0	0.854195	0	0.0509325	0	0.219621	0	-0.682405	0	-0.177234	0	-0.471505	0	-0.737804	0
CNAG_01623	660.165	0	737.605	0	627.329	0	724.991	0	0	397.868	0	437.065	456.406	0	749.934	0	653.057	0	752.622	0	664.049	0	800.005	0	0.160021	0	0.208739	0	0.135559	0	0.716447	0	0.516892	0	-0.180634	0	0.0880843	0	-0.702095	0	0.113034	0	-0.299345	0	-1.14182	1
CNAG_01624	530.637	0	621.891	0	540.346	0	540.942	0	0	337.228	0	402.012	350.968	0	726.051	0	575.162	0	581.153	0	568.028	0	671.083	0	0.228937	0	0.00159141	0	0.253516	0	1.04873	0	0.712626	0	-0.0329575	0	0.207572	0	-0.302809	0	0.274282	0	0.211295	0	0.114938	0
CNAG_01625	591.101	0	722.425	0	702.532	0	654.697	0	0	458.081	0	416.725	413.531	0	740.696	0	675.982	0	757.668	0	698.716	0	796.79	0	0.289442	0	-0.101736	0	-0.136507	0	0.840884	0	0.708988	0	-0.116858	0	0.0726345	0	-0.405149	0	-0.0559917	0	-0.163013	0	-0.42177	0
CNAG_01626	482.373	0	673.049	0	556.231	0	607.638	0	0	380.527	0	380.954	415.773	0	876.274	0	550.211	0	607.171	0	770.106	0	987.966	0	0.48056	0	0.127527	0	0.00161723	0	1.07558	0	0.404188	0	0.342956	0	0.702359	0	0.121557	0	-0.252659	0	0.206344	0	-0.244714	0
CNAG_01627	777.979	0	865.792	0	632.49	0	761.65	0	0	704.486	0	585.657	635.683	0	1151.54	0	716.4	0	790.735	0	987.003	0	1489.93	1	0.15429	0	0.268086	0	-0.266516	0	0.857183	0	0.172458	0	0.31986	0	0.913975	1	0.270628	0	0.00462317	0	0.207758	0	0.784136	0
CNAG_01628	539.409	0	616.305	0	601.085	0	720.655	0	0	390.584	0	369.762	369.684	0	638.852	0	716.848	0	668.159	0	628.634	0	621.271	0	0.192263	0	0.261739	0	-0.0790355	0	0.78919	0	0.955375	0	-0.0879715	0	-0.10497	0	0.170881	0	-0.298159	0	-0.0670283	0	-0.0320344	0
CNAG_01629	1228.62	0	1351.88	1	974.071	0	2200.36	0	0	848.869	0	945.061	926.858	0	804.442	0	1898.92	0	1180.59	0	1151.26	0	1007.37	0	0.137932	0	1.17564	0	0.154866	0	-0.20436	0	1.03476	0	-0.036295	0	-0.228918	0	-0.360044	0	0.127367	0	-0.713996	0	-0.518151	0
CNAG_01630	434.981	0	548.904	0	378.022	0	458.509	0	0	382.75	0	317.228	260.455	0	940.766	0	470.71	0	474.739	0	564.057	0	1168.74	0	0.335602	0	0.27848	0	-0.270884	0	1.8528	0	0.853805	0	0.248706	0	1.29975	0	-0.067338	0	0.126554	0	0.24544	0	0.0449736	0
CNAG_01631	573.473	0	674.226	0	494.411	0	552.502	0	0	412.11	0	378.538	395.036	0	853.904	0	561.557	0	638.416	0	699.071	0	944.822	0	0.233507	0	0.160269	0	-0.122591	0	1.11209	0	0.50745	0	0.130941	0	0.565544	0	-0.0561381	0	-0.156227	0	0.105153	0	-0.250448	0
CNAG_01632	522.045	0	621.066	0	675.158	0	649.016	0	0	460.028	0	437.962	482.356	0	654.391	0	637.98	0	747.423	0	578.431	0	699.85	0	0.250573	0	-0.0569705	0	-0.0709141	0	0.440055	0	0.403413	0	-0.369779	0	-0.0948795	0	0.0637008	0	0.101204	0	0.110276	0	0.266383	0
CNAG_01633	651.654	0	828.935	0	681.588	0	666.995	0	0	523.503	0	497.896	482.528	0	714.684	0	666.626	0	789.808	0	780.665	0	770.858	0	0.347152	0	-0.0312256	0	-0.0723526	0	0.566694	0	0.466265	0	-0.0167979	0	-0.0350371	0	-0.107319	0	-0.252273	0	-0.19767	0	0.0405925	0
CNAG_01634	592.371	0	673.939	0	645.76	0	765.437	0	0	455.291	0	446.973	449.519	0	768.122	0	716.324	0	742.476	0	671.553	0	715.978	0	0.186116	0	0.245284	0	-0.0265997	0	0.772952	0	0.672229	0	-0.144844	0	-0.0524307	0	-0.0454457	0	0.18439	0	-0.0937238	0	-0.685602	0
CNAG_01635	1264.26	0	1255.95	0	1223.02	0	1747.41	0	0	1170.97	0	1336.62	1399.18	0	1032.71	0	1269.43	0	1160.61	0	951.443	0	920.156	0	-0.00950713	0	0.514763	0	0.190884	0	-0.438142	0	-0.140399	0	-0.28669	0	-0.33493	0	-0.105935	0	-0.379272	0	-0.18428	0	0.131753	0
CNAG_01636	541.02	0	584.863	0	717.342	0	791.365	0	0	363.66	0	431.623	500.814	0	629.189	0	702.4	0	757.881	0	693.164	0	740.968	0	0.112418	0	0.141681	0	0.247182	0	0.329219	0	0.488018	0	-0.128775	0	-0.0325602	0	-0.0277148	0	-0.165147	0	-0.332354	0	-0.345462	0
CNAG_01637	802.121	0	845.905	0	641.307	0	925.915	0	0	529.012	0	532.437	534.119	0	802.51	0	797.427	0	779.985	0	680.317	0	854.876	0	0.0766753	0	0.529864	0	0.00930888	0	0.587357	0	0.57819	0	-0.197239	0	0.132269	0	-0.282355	0	-0.377237	0	0.179139	0	-0.316082	0
CNAG_01638	493.834	0	589.046	0	549.228	0	730.835	0	0	381.071	0	356.286	428.585	0	675.721	0	682.736	0	665.676	0	642.316	0	688.423	0	0.254353	0	0.41214	0	-0.097022	0	0.656847	0	0.671746	0	-0.0515355	0	0.0484757	0	-0.359926	0	0.26789	0	-0.436139	0	-0.240421	0
CNAG_01639	666.668	0	754.491	0	669.002	0	637.369	0	0	517.266	0	467.911	431.479	0	710.711	0	704.741	0	744.462	0	586.573	0	747.937	0	0.178535	0	-0.0698826	0	-0.144671	0	0.719971	0	0.707803	0	-0.343889	0	0.00671862	0	0.874222	0	-0.105761	0	0.173633	0	0.35533	0
CNAG_01640	408.294	0	498.685	0	550.388	0	576.07	0	0	325.189	0	313.153	337.451	0	631.707	0	607.853	0	546.692	0	561.82	0	596.343	0	0.288519	0	0.0657958	0	-0.0544113	0	0.904576	0	0.849042	0	0.0393802	0	0.125412	0	0.0691247	0	0.230972	0	0.377576	0	0.213355	0
CNAG_01641	660.984	0	767.439	0	683.173	0	763.51	0	0	458.961	0	442.153	527.902	0	777.971	0	741.123	0	773.86	0	685.233	0	801.063	0	0.215437	0	0.160397	0	-0.0538234	0	0.559447	0	0.489444	0	-0.175478	0	0.0498423	0	1.00882	1	-0.129075	0	0.445788	0	0.0288863	0
CNAG_01642	562.122	0	595.234	0	599.722	0	829.701	0	0	1147.1	0	856.809	1330.04	0	874.428	0	1079.47	0	737.13	0	759.15	0	895.411	0	0.0825725	0	0.468298	0	-0.420951	0	-0.605055	0	-0.30114	0	0.0424666	0	0.280632	0	0.0121697	0	0.0300326	0	0.273575	0	-0.0360586	0
CNAG_01643	994.938	0	1136.26	0	966.143	0	1477.99	0	1	3065.98	0	2520.88	4087.64	1	910.647	0	2766.14	0	1249.11	0	1114.93	0	997.147	0	0.191617	0	0.613327	0	-0.282421	0	-2.1663	1	-0.563393	0	-0.163945	0	-0.325025	0	0.118543	0	0.0930997	0	0.171297	0	0.511697	0
CNAG_01644	836.191	0	969.978	0	733.649	0	1012.55	0	0	1152.6	0	1157.25	1330.3	0	743.988	0	1381	0	943.835	0	814.211	0	888.164	0	0.21412	0	0.464835	0	0.0058078	0	-0.838395	0	0.0539637	0	-0.213132	0	-0.0877082	0	-0.182138	0	-0.0641399	0	-0.385056	0	-0.0302881	0
CNAG_01645	911.115	0	946.895	0	879.371	0	1358.67	0	0	1368.57	0	1196.02	1703.02	0	1183.26	0	1644.09	0	927.647	0	978.801	0	955.691	0	0.0555707	0	0.62765	0	-0.194426	0	-0.525319	0	-0.0507999	0	0.0774403	0	0.0429691	0	0.0587177	0	-0.500662	0	-0.616838	0	0.414956	0
CNAG_01646	681.334	0	774.295	0	720.072	0	841.081	0	0	721.626	0	724.894	812.647	0	853.283	0	1031.28	0	760.483	0	767.28	0	830.222	0	0.184522	0	0.224103	0	0.00651921	0	0.0703964	0	0.343741	0	0.012837	0	0.126581	0	-0.264077	0	-0.212369	0	-0.465385	0	-0.252011	0
CNAG_01647	629.91	0	806.293	0	605.891	0	775.402	0	0	812.182	0	882.583	765.147	0	823.511	0	981.077	0	714.776	0	696.949	0	708.163	0	0.356158	0	0.355886	0	0.11993	0	0.10605	0	0.35863	0	-0.0364368	0	-0.0134095	0	-0.340784	0	0.130041	0	-0.123116	0	0.0293252	0
CNAG_01648	1169.27	0	1150.64	0	1068.79	0	1831.68	0	0	1301.17	0	1215.13	1627.23	0	984.518	0	1806.72	0	1165.33	0	1042.68	0	914.857	0	-0.0231748	0	0.777189	0	-0.0986973	0	-0.724925	0	0.150958	0	-0.160449	0	-0.349125	0	0.670016	0	-0.12985	0	0.228689	0	0.685007	0
CNAG_01649	258.619	0	330.977	0	326.29	0	364.398	0	0	187.526	0	209.414	267.313	0	467.778	0	352.209	0	418.592	0	399.37	0	385.727	0	0.355902	0	0.15936	0	0.159269	0	0.807292	0	0.397902	0	-0.0678201	0	-0.117964	0	-0.18498	0	0.0717795	0	0.0118283	0	0.0552015	0
CNAG_01650	686.239	0	812.282	0	674.223	0	849.611	0	0	589.192	0	483.706	595.44	0	842.725	0	743.523	0	750.78	0	731.787	0	838.205	0	0.243271	0	0.333575	0	-0.28461	0	0.501106	0	0.320421	0	-0.036968	0	0.158912	0	0.154002	0	-0.140922	0	0.175952	0	-0.0715035	0
CNAG_01651	827.318	0	966.739	0	828.02	0	1062.1	0	0	669.28	0	712.735	717.558	0	932.424	0	911.61	0	903.638	0	889.249	0	1142.71	0	0.224684	0	0.359186	0	0.0907575	0	0.37789	0	0.345322	0	-0.0231568	0	0.338649	0	0.140527	0	0.0758841	0	0.403729	0	0.292465	0
CNAG_01652	595.578	0	741.253	0	719.592	0	807.315	0	0	453.456	0	450.685	549.207	0	851.882	0	746.296	0	789.056	0	766.538	0	906.755	0	0.315676	0	0.165952	0	-0.00884164	0	0.633305	0	0.442399	0	-0.0417705	0	0.200584	0	-0.0551727	0	0.105773	0	-0.0159383	0	-0.231355	0
CNAG_01653	715.717	0	910.694	0	716.429	0	626.151	0	0	532.304	0	573.944	499.33	0	766.622	0	626.804	0	903.117	0	845.618	0	853.905	0	0.347578	0	-0.194314	0	0.108658	0	0.61852	0	0.32802	0	-0.0949062	0	-0.0808376	0	0.0694342	0	-0.899249	0	0.262943	0	0.725998	0
CNAG_01654	1025.11	0	1100.16	0	885.336	0	1283.31	0	0	962.268	0	875.317	823.237	0	757.613	0	1274.74	0	964.115	0	956.548	0	891.357	0	0.101935	0	0.535576	0	-0.136634	0	-0.119847	0	0.630825	0	-0.0113669	0	-0.113201	0	-0.175242	0	0.472712	0	0.244093	0	-0.20002	0
CNAG_01655	724.707	0	844.62	0	734.2	0	926.212	0	0	561.99	0	499.008	553.446	0	748.863	0	898.961	0	810.327	0	769.578	0	854.985	0	0.220906	0	0.33517	0	-0.171484	0	0.436259	0	0.699816	0	-0.0744383	0	0.0773934	0	0.291681	0	-0.0638579	0	0.0474623	0	0.210152	0
CNAG_01656	541.64	0	590.079	0	570.412	0	636.794	0	0	370.034	0	339.411	424.864	0	789.452	0	599.341	0	667.184	0	751.564	0	807.69	0	0.123574	0	0.158822	0	-0.124625	0	0.89385	0	0.496375	0	0.171811	0	0.275716	0	0.778515	0	-0.461679	0	0.809574	0	0.712335	0
CNAG_01657	682.492	0	866.988	0	639.976	0	742.137	0	0	524.271	0	541.831	448.078	0	838.089	0	732.101	0	773.426	0	795.655	0	934.448	0	0.345199	0	0.213668	0	0.0475288	0	0.903354	0	0.708294	0	0.0408792	0	0.272851	0	0.43861	0	-0.457815	0	0.50148	0	0.304887	0
CNAG_01658	685.618	0	866.936	0	697.746	0	773.17	0	0	489.01	0	470.194	515.593	0	886.374	0	734.558	0	853.244	0	757.449	0	941.274	0	0.33852	0	0.148084	0	-0.0566074	0	0.781685	0	0.510646	0	-0.171809	0	0.141656	0	0.185591	0	-0.17029	0	0.456021	0	0.0892782	0
CNAG_01659	568.218	0	692.336	0	649.081	0	647.984	0	0	421.191	0	361.231	417.066	0	874.43	0	630.343	0	759.673	0	677.794	0	848.386	0	0.285028	0	-0.00244013	0	-0.221556	0	1.06807	0	0.59586	0	-0.164532	0	0.159342	0	-0.229275	0	-0.125122	0	-0.0581158	0	-0.124742	0
CNAG_01660	634.059	0	693.536	0	724.169	0	712.398	0	0	442.999	0	427.097	470.647	0	833.86	0	721.028	0	845.483	0	874.227	0	985.496	0	0.129353	0	-0.0236425	0	-0.0527379	0	0.82516	0	0.61541	0	0.0482321	0	0.221074	0	-0.0364998	0	0.0782322	0	0.136126	0	0.34567	0
CNAG_01663	482.88	0	601.596	0	593.936	0	613.481	0	0	346.353	0	373.681	374.943	0	562.62	0	520.669	0	658.056	0	571.086	0	638.821	0	0.31713	0	0.0467112	0	0.109567	0	0.585488	0	0.473693	0	-0.204502	0	-0.0427992	0	0.38421	0	-0.194644	0	0.517693	0	0.318141	0
CNAG_01664	599.488	0	694.299	0	702.896	0	721.15	0	0	481.353	0	420.692	485.536	0	893.113	0	732.272	0	769.901	0	751.984	0	867.979	0	0.211826	0	0.0369875	0	-0.194333	0	0.879265	0	0.592802	0	-0.0339709	0	0.172986	0	0.33006	0	0.150217	0	0.762379	0	0.384772	0
CNAG_01665	33.3943	0	50.251	0	41.6445	0	51.1614	0	0	32.1596	0	21.2114	33.8873	0	35.343	0	43.0432	0	47.8854	0	49.463	0	53.7096	0	0.589549	0	0.296931	0	-0.600407	0	0.0606775	0	0.345041	0	0.0467651	0	0.165595	0	-0.280776	0	-0.18976	0	-0.183906	0	-0.409189	0
CNAG_01666	605.916	0	712.426	0	639.26	0	721.911	0	0	431.422	0	401.674	426.077	0	762.724	0	735.448	0	789.214	0	744.351	0	849.142	0	0.233623	0	0.175417	0	-0.103077	0	0.840047	0	0.787509	0	-0.0844333	0	0.105589	0	0.232204	0	-0.0803823	0	-0.594499	0	0.147344	0
CNAG_01667	775.081	0	894.998	0	710.871	0	899.729	0	0	525.085	0	503.227	519.326	0	722.169	0	752.492	0	831.218	0	823.99	0	975.546	0	0.207538	0	0.339902	0	-0.0613423	0	0.475695	0	0.535036	0	-0.012601	0	0.230983	0	0.646729	0	-0.0229458	0	0.500503	0	0.449269	0
CNAG_01668	668.48	0	789.821	0	630.626	0	749.965	0	0	444.79	0	499.812	449.199	0	889.353	0	690.044	0	734.624	0	770.214	0	824.834	0	0.240641	0	0.250038	0	0.16826	0	0.985401	0	0.619334	0	0.0682528	0	0.167098	0	0.349893	0	0.894159	0	1.33084	1	1.32289	1
CNAG_01669	610.299	0	778.555	0	660.019	0	771.651	0	0	661.952	0	675.804	713.777	0	828.878	0	853.718	0	756.872	0	800.895	0	821.808	0	0.351282	0	0.225441	0	0.0298778	0	0.215687	0	0.258286	0	0.0815634	0	0.118752	0	0.000113322	0	0.230426	0	0.215467	0	0.224725	0
CNAG_01670	786.474	0	884.724	0	826.976	0	887.231	0	0	617.917	0	663.607	655.421	0	876.381	0	853.041	0	909.889	0	914.847	0	1122.42	0	0.169827	0	0.101465	0	0.102916	0	0.419136	0	0.380193	0	0.00783883	0	0.302847	0	-0.133774	0	0.569115	0	0.537895	0	0.190427	0
CNAG_01671	277.119	0	339.872	0	382.036	0	340.824	0	0	222.514	0	223	211.059	0	405.122	0	363.569	0	407.678	0	323.944	0	423.708	0	0.294484	0	-0.164682	0	0.00314736	0	0.94071	0	0.784582	0	-0.331687	0	0.055639	0	-0.468837	0	0.566483	0	0.527167	0	0.738584	0
CNAG_01672	624.472	0	838.244	0	728.265	0	877.354	0	0	582.831	0	518.136	672.466	0	968.089	0	854.581	0	846.894	0	826.759	0	1024.2	0	0.424734	0	0.268695	0	-0.169747	0	0.525677	0	0.345756	0	-0.034713	0	0.274251	0	0.945411	0	-0.917337	0	2.35442	0	3.3687	0
CNAG_01673	715.665	0	783.463	0	658.746	0	758.119	0	0	500.991	0	530.195	535.174	0	821.258	0	692.892	0	740.843	0	678.693	0	790.052	0	0.130582	0	0.202703	0	0.0817387	0	0.617829	0	0.372623	0	-0.126408	0	0.0927796	0	-0.0702887	0	-0.144894	0	0.0611306	0	-0.225815	0
CNAG_01674	375.768	0	452.632	0	469.496	0	529.528	0	0	333.17	0	393.004	547.598	0	541.687	0	487.589	0	509.186	0	439.508	0	483.678	0	0.268498	0	0.173594	0	0.238286	0	-0.0156576	0	-0.167453	0	-0.212305	0	-0.0741454	0	0.505246	0	-0.0113763	0	-0.0473509	0	0.209905	0
CNAG_01675	1242.5	0	1220.76	0	1140.32	0	1164.04	0	0	1125.7	0	1140.14	1323.49	0	918.704	0	1196.1	0	1139.95	0	1013.27	0	956.375	0	-0.0254592	0	0.0297024	0	0.018384	0	-0.52667	0	-0.146003	0	-0.169949	0	-0.253324	0	-0.420671	0	0.0275785	0	-0.492186	0	-0.0693432	0
CNAG_01676	554.168	0	634.584	0	668.478	0	802.513	0	0	411.901	0	447.063	497.88	0	849.199	0	750.414	0	750.376	0	779.915	0	1029.68	0	0.195488	0	0.263645	0	0.118182	0	0.770305	0	0.591889	0	0.055703	0	0.456511	0	-0.415739	0	-0.103252	0	-0.125846	0	-0.664663	0
CNAG_01677	580.478	0	712.235	0	622.076	0	730.784	0	0	450.291	0	448.298	478.612	0	746.701	0	736.27	0	737.289	0	639.841	0	735.642	0	0.295113	0	0.232354	0	-0.00640196	0	0.641674	0	0.621379	0	-0.204517	0	-0.00322676	0	0.0321817	0	-0.0616228	0	0.240675	0	0.0291454	0
CNAG_01678	679.349	0	787.237	0	724.978	0	1013.6	0	0	590.165	0	520.52	644.501	0	793.397	0	1107.05	0	798.825	0	745.382	0	699.425	0	0.212647	0	0.483481	0	-0.181165	0	0.299861	0	0.780461	0	-0.0998986	0	-0.19171	0	-0.123073	0	-0.115639	0	0.238745	0	-0.315895	0
CNAG_01679	986.148	0	1106.12	0	849.081	0	1045.6	0	0	1012.72	0	1002.52	1217.95	0	1136.25	0	1293.76	0	944.79	0	919.794	0	1047.41	0	0.165638	0	0.300361	0	-0.0146082	0	-0.100176	0	0.0871218	0	-0.038682	0	0.148766	0	0.0408106	0	-0.392781	0	0.430612	0	-0.500132	0
CNAG_01680	348.955	0	249.888	0	302.488	0	256.63	0	0	363.752	0	288.096	508.06	0	218.536	0	197.796	0	318.109	0	191.082	0	223.895	0	-0.481759	0	-0.237191	0	-0.336405	0	-1.21713	0	-1.36098	0	-0.735334	0	-0.506699	0	1.71556	0	0.0925323	0	4.04276	0	2.17687	0
CNAG_01681	3826.58	1	1850.05	1	4399.66	1	2361.14	0	1	4609.55	1	3054.09	7090.7	1	2367.32	1	1734.43	0	4202.05	1	1664.87	1	1906.04	1	-1.04849	1	-0.897908	1	-0.593884	1	-1.58267	1	-2.03147	1	-1.33568	1	-1.14051	1	0.463725	0	-0.463346	0	-0.0108716	0	-0.328654	0
CNAG_01682	1073.9	0	854.07	0	981.089	0	1001.68	0	0	1200.72	0	1208.24	1831.52	0	529.756	0	653.58	0	821.205	0	650.66	0	653.062	0	-0.33043	0	0.0299596	0	0.00900852	0	-1.78965	0	-1.48661	0	-0.335839	0	-0.330522	0	0.343092	0	-0.22136	0	0.213752	0	0.0454181	0
CNAG_01683	13315.3	1	8637.52	1	16847	1	16823.2	1	1	21742	1	20112.4	34426.3	1	12407	1	20469.8	1	9240.04	1	5388.31	1	5894.15	1	-0.624396	1	-0.00204046	0	-0.112403	0	-1.47236	1	-0.750012	1	-0.778065	1	-0.648617	1	-1.14952	1	-0.404804	0	-2.13567	1	-3.76612	1
CNAG_01686	472.112	0	521.112	0	629.467	0	735.462	0	0	352.011	0	358.558	464.316	0	528.243	0	780.187	0	674.842	0	549.462	0	688.788	0	0.142464	0	0.224521	0	0.0265838	0	0.186095	0	0.748713	0	-0.296529	0	0.0295115	0	-0.490265	0	-0.202699	0	-0.475762	0	-0.326602	0
CNAG_01687	1318.99	0	1418.88	1	1014.95	0	1431.38	0	0	987.087	0	1417.96	1099.68	0	801.626	0	992.873	0	1013.61	0	971.324	0	1044.72	0	0.105311	0	0.496	0	0.522565	0	-0.456085	0	-0.147405	0	-0.061478	0	0.0436105	0	-0.453007	0	-0.0919392	0	-0.500977	0	-1.14738	1
CNAG_01688	765.679	0	876.267	0	640.268	0	733.136	0	0	711.076	0	714.005	529.735	0	753.75	0	783.487	0	687.452	0	633.829	0	775.858	0	0.19463	0	0.195405	0	0.00592944	0	0.508815	0	0.564638	0	-0.117165	0	0.174534	0	0.513145	0	-0.160431	0	0.340555	0	0.0965411	0
CNAG_01689	924.894	0	948.515	0	662.062	0	833.256	0	0	747.163	0	732.191	623.8	0	456.631	0	811.467	0	686.272	0	688.29	0	770.824	0	0.0363829	0	0.331792	0	-0.0292029	0	-0.450054	0	0.379449	0	0.00423744	0	0.167621	0	-0.392991	0	0.353858	0	-0.483829	0	-0.430819	0
CNAG_01690	820.417	0	925.622	0	725.868	0	904.065	0	0	875.447	0	821.176	834.511	0	716.408	0	863.779	0	790.465	0	748.324	0	836.671	0	0.174066	0	0.31672	0	-0.0923282	0	-0.220149	0	0.0497307	0	-0.0790373	0	0.0819599	0	-0.160758	0	-0.280383	0	-0.349993	0	0.163526	0
CNAG_01691	1472.82	0	1702.57	1	1159.84	0	1519.05	0	0	1326.75	0	1660.52	1362.69	0	1044.71	0	1094.28	0	992.613	0	1148.47	0	989.256	0	0.20914	0	0.389248	0	0.323739	0	-0.383348	0	-0.316476	0	0.210409	0	-0.00488728	0	0.184206	0	0.635114	0	0.253709	0	0.717692	0
CNAG_01692	233.06	0	282	0	239.857	0	279.719	0	0	167.024	0	182.259	198.989	0	307.736	0	278.815	0	254.739	0	235.64	0	277.943	0	0.274997	0	0.221801	0	0.125938	0	0.629003	0	0.486616	0	-0.112438	0	0.12577	0	-0.307101	0	-0.228142	0	-0.174099	0	0.0567087	0
CNAG_01693	695.186	0	839.29	0	700.872	0	775.672	0	0	525.474	0	465.411	547.206	0	834.042	0	727.189	0	716.049	0	725.125	0	944.666	0	0.27177	0	0.146295	0	-0.175117	0	0.608036	0	0.410246	0	0.0181721	0	0.399746	0	-0.134496	0	0.231015	0	-0.370518	0	-0.268961	0
CNAG_01694	738.395	0	729.924	0	645.301	0	878.546	0	0	509.872	0	480.965	596.525	0	728.002	0	799.241	0	741.871	0	753.906	0	813.637	0	-0.0166464	0	0.445144	0	-0.0842047	0	0.287359	0	0.422048	0	0.0232164	0	0.133218	0	-0.232991	0	0.0671157	0	0.123881	0	-0.206311	0
CNAG_01695	588.464	0	727.965	0	573.325	0	609.517	0	0	563.967	0	480.949	627.979	0	666.153	0	593.09	0	598.194	0	891.301	0	780.069	0	0.306916	0	0.088313	0	-0.229727	0	0.0851382	0	-0.0824638	0	0.5753	0	0.382987	0	0.111249	0	0.507582	0	-0.223508	0	0.727536	0
CNAG_01696	902.575	0	984.766	0	836.643	0	1127.87	0	0	842.188	0	702.212	829.695	0	718.126	0	965.893	0	764.058	0	941.739	0	925.27	0	0.125735	0	0.430918	0	-0.262235	0	-0.208345	0	0.219282	0	0.301645	0	0.276193	0	0.496119	0	-0.0317704	0	0.217984	0	0.6992	0
CNAG_01697	611.831	0	758.221	0	746.903	0	766.289	0	0	471.842	0	491.02	562.452	0	623.049	0	900.018	0	737.206	0	775.771	0	988.055	0	0.309484	0	0.0369679	0	0.0574772	0	0.147617	0	0.678224	0	0.0735625	0	0.422522	0	-0.730928	0	-0.413973	0	-0.3399	0	-0.0606047	0
CNAG_01698	704.242	0	775.75	0	664.708	0	845.866	0	0	518.726	0	557.085	577.939	0	817.545	0	719.685	0	815.346	0	765.711	0	788.967	0	0.13952	0	0.347708	0	0.102925	0	0.50038	0	0.316447	0	-0.0906119	0	-0.0474474	0	-0.27248	0	-0.47285	0	0.171656	0	-0.450443	0
CNAG_01699	1214.09	0	818.255	0	914.606	0	1783.41	0	0	1247.6	0	699.809	1294.04	0	715.16	0	1738.02	0	876.365	0	718.704	0	840.187	0	-0.569248	0	0.963415	0	-0.834124	0	-0.855541	0	0.425565	0	-0.286134	0	-0.0608216	0	-0.482495	0	0.0672841	0	-0.233761	0	-1.03948	1
CNAG_01701	1746.27	1	1894.8	1	1528.22	0	1461.14	0	1	5314.94	1	6717.38	5592.01	1	4933.05	1	2974.15	0	1444.03	0	1758.78	1	2994.63	1	0.117765	0	-0.0647576	0	0.337845	0	-0.180885	0	-0.910889	1	0.284479	0	1.05228	1	-0.463245	0	0.100477	0	-0.888426	0	-0.982719	0
CNAG_01702	1729.25	1	1949.77	1	1703.16	0	1429.56	0	0	2231.39	1	3853.95	3794.59	0	1666.1	0	1350.3	0	1644.13	1	1222.45	0	1234.54	0	0.173151	0	-0.252647	0	0.788397	1	-1.18747	0	-1.49066	0	-0.427551	0	-0.413356	0	-0.123873	0	-0.215985	0	0.337757	0	-0.814775	0
CNAG_01703	981.199	0	1087.24	0	890.421	0	1200.64	0	0	590.217	0	739.751	731.093	0	816.689	0	961.103	0	1009.48	0	1018.51	0	973.841	0	0.148056	0	0.431239	0	0.325794	0	0.159731	0	0.394636	0	0.012851	0	-0.0518512	0	-0.458321	0	-0.519628	0	-0.558101	0	-0.400182	0
CNAG_01704	584.6	0	596.014	0	576.966	0	734.562	0	0	490.776	0	395.243	576.233	0	759.785	0	583.209	0	503.247	0	624.097	0	748.068	0	0.0278959	0	0.3484	0	-0.312325	0	0.398939	0	0.0173615	0	0.310502	0	0.571901	0	-0.40496	0	-0.0614495	0	-0.256606	0	-0.546196	0
CNAG_01706	558.057	0	629.983	0	769.653	0	747.338	0	0	421.93	0	439.642	468.731	0	553.353	0	687.812	0	742.738	0	713.952	0	879.184	0	0.174901	0	-0.0424472	0	0.0593282	0	0.239442	0	0.553256	0	-0.0570273	0	0.24331	0	-0.277939	0	-0.446479	0	0.192188	0	0.0598576	0
CNAG_01707	459.706	0	570.214	0	449.431	0	506.316	0	0	344.686	0	327.661	331.207	0	761.571	0	502.835	0	497.968	0	629.77	0	918.926	0	0.310794	0	0.17194	0	-0.0730773	0	1.20125	0	0.60235	0	0.338772	0	0.883894	0	-0.215844	0	0.160229	0	0.143439	0	0.0017786	0
CNAG_01708	568.22	0	654.188	0	593.233	0	625.611	0	0	417.677	0	419.77	470.639	0	940.532	0	623.755	0	663.604	0	779.78	0	1164.34	0	0.203257	0	0.0766667	0	0.00721164	0	0.998855	0	0.406357	0	0.232744	0	0.811119	0	-0.282611	0	0.048524	0	0.0773576	0	-0.113179	0
CNAG_01709	564.857	0	716.939	0	524.713	0	604.568	0	0	411.8	0	454.113	387.996	0	606.879	0	515.615	0	537.081	0	542.201	0	590.863	0	0.343966	0	0.204379	0	0.141109	0	0.645365	0	0.410251	0	0.0136879	0	0.137684	0	0.439268	0	0.00101239	0	0.246123	0	0.517721	0
CNAG_01710	1108.08	0	1202.92	0	964.412	0	1204.01	0	0	999.638	0	1005.52	1171.49	0	979.809	0	939.573	0	1095.09	0	1145.75	0	1025.66	0	0.11847	0	0.320123	0	0.00846598	0	-0.257774	0	-0.318269	0	0.0652386	0	-0.0945008	0	-0.357143	0	-0.0885368	0	-0.583659	0	0.157051	0
CNAG_01711	688.877	0	820.935	0	642.587	0	716.107	0	0	517.047	0	508.44	476.877	0	878.907	0	722.998	0	702.326	0	849.224	0	1077	0	0.25302	0	0.156283	0	-0.0242184	0	0.882093	0	0.600373	0	0.274004	0	0.616805	0	-0.255396	0	-0.319938	0	0.0618056	0	-0.153299	0
CNAG_01712	797.098	0	892.298	0	707.587	0	879.929	0	0	564.214	0	505.027	547.035	0	811.565	0	674.917	0	782.65	0	857.13	0	865.099	0	0.16277	0	0.31448	0	-0.159882	0	0.569074	0	0.303077	0	0.131146	0	0.144497	0	0.182496	0	0.0149236	0	0.0863083	0	0.00148116	0
CNAG_01713	922.707	0	908.762	0	773.346	0	833.941	0	0	630.031	0	598.582	676.109	0	875.131	0	780.753	0	748.16	0	760.443	0	1022.97	0	-0.0219692	0	0.108831	0	-0.073872	0	0.372243	0	0.207611	0	0.0234942	0	0.45134	0	-0.605009	0	0.264702	0	-0.0901892	0	-0.312935	0
CNAG_01714	576.752	0	692.558	0	669.397	0	722.048	0	0	493.694	0	477.74	568.252	0	646.089	0	702.718	0	753.504	0	671.899	0	834.33	0	0.263985	0	0.109234	0	-0.0473913	0	0.185202	0	0.306416	0	-0.165371	0	0.147002	0	2.25483	0	0.626557	0	-0.976161	0	2.50553	1
CNAG_01715T0	536.848	0	645.56	0	557.605	0	650.253	0	0	375.214	0	375.452	373.528	0	752.22	0	600.413	0	610.068	0	654.168	0	723.829	0	0.266039	0	0.221756	0	0.000916081	0	1.00994	0	0.684738	0	0.100692	0	0.24668	0	NA	0	NA	0	NA	0	NA	0
CNAG_01716	646.044	0	735.162	0	724.662	0	761.025	0	0	421.563	0	507.857	520.963	0	826.405	0	754.82	0	832.613	0	892.523	0	1046.62	0	0.18643	0	0.0706354	0	0.268675	0	0.665668	0	0.534951	0	0.100245	0	0.330018	0	0.380636	0	-0.145855	0	0.045857	0	-0.119712	0
CNAG_01717	581.936	0	723.013	0	629.529	0	632.474	0	0	443.735	0	431.77	415.13	0	720.639	0	592.241	0	634.783	0	663.4	0	734.756	0	0.313161	0	0.0067328	0	-0.0394354	0	0.795713	0	0.512622	0	0.0636157	0	0.211001	0	0.141364	0	-0.394876	0	0.242185	0	0.281734	0
CNAG_01718	688.272	0	860.207	0	626.747	0	708.745	0	0	443.424	0	437.914	524.971	0	1016.05	0	736.291	0	642.301	0	810.544	0	1653.03	1	0.321704	0	0.177382	0	-0.0180376	0	0.952667	0	0.48804	0	0.335641	0	1.36379	1	0.30021	0	-0.0436706	0	0.154466	0	0.645734	0
CNAG_01719	713.547	0	743.719	0	704.959	0	751.995	0	0	459.57	0	418.01	428.528	0	690.465	0	648.567	0	691.592	0	659.737	0	839.169	0	0.0597501	0	0.0931841	0	-0.136747	0	0.688181	0	0.597867	0	-0.0680298	0	0.27904	0	-0.232284	0	-0.0114501	0	-0.165809	0	-0.153288	0
CNAG_01720	321.637	0	348.879	0	330.555	0	519.841	0	0	464.309	0	472.701	557.255	0	395.027	0	328.752	0	326.124	0	399.945	0	333.502	0	0.117295	0	0.653182	0	0.0258406	0	-0.496384	0	-0.761336	0	0.294381	0	0.0322758	0	0.159982	0	0.0562755	0	0.31121	0	0.281026	0
[truncated: 5,454 more rows]
